# Supplementary material for: The Study of Sarcoma Microenvironment Heterogeneity Associated With Prognosis Based on an Immunogenomic Landscape Analysis
Source: Front Bioeng Biotechnol. 2020 Aug 21;8:1003. doi: 10.3389/fbioe.2020.01003 (PMC7471631; doi:10.3389/fbioe.2020.01003)
Supplement: Supplementary file 2 [file Table_1.XLSX]

## Sheet: CIBERSORT
Project_ID	Input Sample	B cells naive	B cells memory	Plasma cells	T cells CD8	T cells CD4 naive	T cells CD4 memory resting	T cells CD4 memory activated	T cells follicular helper	T cells regulatory (Tregs)	T cells gamma delta	NK cells resting	NK cells activated	Monocytes	Macrophages M0	Macrophages M1	Macrophages M2	Dendritic cells resting	Dendritic cells activated	Mast cells resting	Mast cells activated	Eosinophils	Neutrophils	P-value	Pearson Correlation	RMSE
GSE71118	GSM1827058	0	0.0337209	0.0219368	0	0	0.0832108	0	0.0438657	0	0.0453068	0	0.0440091	0.0285356	0	0.131367	0.433406	0.00369001	0	0	0.125116	0.00583446	0	0.24	0.0443622	1.08648
GSE71118	GSM1827059	0	0.0191407	0.012269	0	0	0	0	0.0581119	0.00766345	0.0761628	0	0.0385984	0	0.300111	0.0442038	0.393917	0.00103381	0	0.00928569	0.039503	0	0	0	0.398802	0.926217
GSE71118	GSM1827060	0	0.00116549	0.0424847	0.00319126	0	0.0643284	0.0201404	0	0.0202419	0	0.0172885	0	0.166426	0	0.114518	0.520361	0	0	0.0254241	0	0	0.00442996	0	0.399662	0.920731
GSE71118	GSM1827061	0	0.0004	0.243645	0.0109688	0.0343891	0	0.0637856	0	0	0.190522	0	0	0	0.164527	0.0209347	0.252238	0	0	0.0186282	0	0	0	0	0.550105	0.836456
GSE71118	GSM1827062	0	0	0.0243104	0.106473	0	0	0	0.0337053	0	0.186701	0	0.0577648	0	0	0.18952	0.390461	0	0	0.00526799	0	0	0.00579639	0	0.542725	0.839551
GSE71118	GSM1827063	0	0	0.129191	0	0.00839711	0.071743	0	0.0129922	0	0.0542878	0	0.0690919	0	0	0.0330403	0.600102	0	0	0.00446188	0.0166934	0	0	0.26	0.0394286	1.09863
GSE71118	GSM1827064	0	0	0.0506433	0.00377488	0.0327031	0	0.0204935	0.0285881	0	0.10402	0	0	0	0.0196386	0.0632007	0.300167	0	0	0.37677	0	0	0	0	0.407071	0.91474
GSE71118	GSM1827065	0.00518732	0	0.0736457	0.0621733	0	0	0.0155551	0.0382183	0	0.186883	0	0.0126013	0	0	0.136592	0.386058	0.00147263	0	0.0816126	0	0	0	0	0.455715	0.889296
GSE71118	GSM1827066	0	0.0119668	0.00938565	0	0	0.0727288	0	0.0160969	0.00364659	0.0718094	0	0.0396257	0.0624649	0	0.148591	0.546667	0	0	0	0.00397303	0.0002	0.0128347	0.01	0.337836	0.956747
GSE71118	GSM1827067	0.00380532	0.00931087	0.00551986	0	0.0107545	0.202021	0	0.00904289	0.026043	0.0247377	0	0.0324132	0	0.364752	0.0186002	0.257848	0	0	0.0296634	0	0	0.00548825	0.02	0.208906	1.02383
GSE71118	GSM1827068	0	0	0.18924	0	0.0568896	0.182558	0	0.072675	0.0281175	0.156753	0	0.0980978	0.0041497	0.139935	0	0.00942129	0.00623782	0	0.0559259	0	0	0	0.34	0.0267512	1.10838
GSE71118	GSM1827069	0	0.00504876	0.0606836	0.0226427	0	0.229428	0	0.00133079	0.0240665	0	0	0.0384208	0.0105066	0.0424241	0.0266472	0.475649	0.0316075	0	0	0.0088854	0.0108859	0.0117734	0.15	0.0686192	1.06723
GSE71118	GSM1827070	0	0.0223308	0.00995998	0	0	0.22331	0	0.00183419	0	0	0	0.0495124	0.0556717	0	0.0145106	0.525234	0.00480435	0	0.0651991	0	0.00814997	0.0194831	0.03	0.170547	1.02437
GSE71118	GSM1827071	0	0.0188024	0.0233657	0	0.00324628	0.0168286	0	0.010493	0	0.0221021	0	0.0138646	0	0.136071	0.022631	0.691472	0	0	0	0.0411226	0	0	0	0.453947	0.901157
GSE71118	GSM1827072	0	0	0.00925868	0	0	0.0491597	0	0.0129849	0	0.0273858	0	0.0188329	0.00571984	0	0.0384178	0.619184	0	0	0.215848	0.00320788	0	0	0	0.458465	0.889973
GSE71118	GSM1827073	0	0	0.00332857	0.00749375	0	0.0606277	0.0179407	0	0	0.0378911	0.0107278	0	0.0107737	0	0.0705169	0.635237	0	0	0.145463	0	0	0	0	0.460968	0.888273
GSE71118	GSM1827074	0	0.00334172	0.0248449	0.0274657	0	0.113661	0.0963385	0.00407856	0	0.0652543	0	0	0.0128907	0.0591627	0.0403992	0.526464	0	0	0	0.015342	0	0.0107567	0.01	0.385904	0.925479
GSE71118	GSM1827075	0	0.0236767	0.147851	0	0.162282	0.0986599	0.0242949	0	0	0.0239577	0	0	0.00106974	0.0599032	0.0613668	0.284709	0	0	0.0752324	0	0	0.0369968	0.27	0.0367434	1.06803
GSE71118	GSM1827076	0.0308856	0	0.0310599	0.0299756	0	0.0274515	0.0672961	0.0968444	0	0.28978	0	0.0867579	0	0.0861736	0.0555069	0.115986	0.0204924	0	0	0.0412773	0.0205129	0	0.02	0.29117	0.977761
GSE71118	GSM1827077	0.0208983	0	0.108568	0	0	0.106168	0.0040439	0.0341035	0.0179934	0.0569593	0	0	0	0.166882	0.0828069	0.237954	0.0003	0	0.151695	0	0	0.0115916	0.01	0.378555	0.925715
GSE71118	GSM1827078	0	0	0.0223228	0.0651087	0	0	0.0408657	0.0187502	0	0.124649	0	0.00300957	0	0.288068	0.0464155	0.348973	0	0	0.0381131	0.0035869	0	0.0001	0	0.613359	0.797887
GSE71118	GSM1827079	0	0.0162042	0.010828	0	0	0.133885	0	0.0342537	0	0.0230159	0	0.0613883	0	0.01002	0.0845786	0.510652	0	0	0.098399	0.00787009	0	0.00890558	0.02	0.197579	1.01278
GSE71118	GSM1827080	0	0	0.067201	0.00564303	0.0196399	0.149732	0.0290475	0.0377855	0	0.236052	0	0	0	0.0256633	0.252709	0.133496	0.0173435	0	0.0244441	0	0	0.00124214	0	0.50531	0.863099
GSE71118	GSM1827081	0	0	0.0128188	0	0	0.157286	0	0.00401639	0	0.0713874	0	0.0157283	0.139342	0	0.0149861	0.130969	0	0	0.395295	0	0.0581696	0	0	0.466645	0.884542
GSE71118	GSM1827082	0	0.150188	0.0623567	0.00607037	0.0103383	0.128566	0.0697316	0.014864	0	0.222309	0	0	0	0.0551029	0.170481	0.0827321	0.005806	0	0.0212167	0	0	0.0002	0	0.451464	0.89187
GSE71118	GSM1827083	0	0	0.0267611	0	0	0.161607	0.092629	0	0	0.00188866	0.00107628	0	0.0156018	0	0.247894	0.38921	0.00133028	0	0.0611629	0	0	0.0008	0.01	0.336972	0.957908
GSE71118	GSM1827084	0.00418312	0	0.0299981	0	0	0.0937603	0.00132728	0.00751235	0	0.0226785	0	0.0115038	0.0087472	0	0.0284396	0.651644	0.0610705	0	0.0403614	0.0170493	0.0165349	0.00518927	0.01	0.356034	0.947149
GSE71118	GSM1827085	0	0.0029664	0.00217321	0.00640622	0.0009	0	0.00793371	0.0061353	0.00207255	0.0576364	0	0	0	0.632708	0.0739816	0.160868	0	0	0.0462483	0	0	0	0	0.67138	0.741559
GSE71118	GSM1827086	0	0.0300179	0.00935901	0	0	0.12677	0.00345231	0	0	0.0154966	0	0.00967953	0	0.00813426	0.202996	0.482708	0.0896692	0	0	0.00984481	0	0.011873	0.01	0.30074	0.97941
GSE71118	GSM1827087	0.0266293	0	0.109245	0	0.0226842	0.16628	0	0.0352005	0	0.0878855	0	0.04315	0.0553034	0	0.20886	0.185397	0	0	0.0593645	0	0	0	0.02	0.241172	0.997729
GSE71118	GSM1827088	0.00600455	0	0.0171028	0	0	0.0488164	0.00684683	0.0291494	0	0.0781461	0	0.03596	0.0621189	0	0.093243	0.510328	0.0896202	0	0	0.0172252	0.00543846	0	0	0.443494	0.896306
GSE71118	GSM1827089	0.00381196	0	0.0640322	0	0	0.152014	0.043028	0.00202665	0.00681793	0.166558	0	0	0	0.101134	0.131321	0.321038	0	0	0.00821778	0	0	0	0	0.486325	0.873707
GSE71118	GSM1827090	0	0.00486805	0.175293	0	0	0.090843	0.00648372	0.0355999	0.0315673	0.0794513	0	0.0274915	0	0	0.151727	0.290803	0.0179077	0	0.0843794	0	0	0.00358528	0	0.399189	0.917721
GSE71118	GSM1827091	0	0.0556352	0.0355342	0	0	0.00261863	0	0.0469614	0.00985738	0.0557467	0	0.0144377	0	0.31152	0.165122	0.0694085	0.0456237	0	0.161218	0	0.0263161	0	0.05	0.142659	1.04452
GSE71118	GSM1827092	0	0.00811153	0.0367311	0	0	0.0507663	0.0700184	0.0112675	0	0.118276	0	0	0	0.183283	0.0401254	0.403767	0.00347758	0	0.072763	0	0	0.00141319	0.01	0.305571	0.963539
GSE71118	GSM1827093	0	0.00908467	0.0122389	0	0	0.110884	0	0	0	0.0407704	0	0.0290793	0	0	0.0724207	0.706701	0.00144925	0	0.0006	0	0.0120457	0.00472442	0.02	0.197626	1.03836
GSE71118	GSM1827094	0	0	0.0238004	0	0	0.0139726	0	0.0192773	0.0162789	0.0432067	0	0.00567079	0	0.485008	0.0221421	0.285333	0	0	0.0853099	0	0	0	0	0.661787	0.753217
GSE71118	GSM1827095	0.0267232	0	0.0411851	0	0	0.0309993	0.058621	0.0517499	0.106769	0.119892	0.053191	0	0	0.103427	0.0878232	0.244195	0.0166484	0	0.0233005	0	0.0344682	0.00100643	0.01	0.299282	0.959985
GSE71118	GSM1827096	0.0123884	0.00552791	0	0	0.035714	0.136382	0.0144322	0.0107159	0	0.112377	0	0	0	0.0244018	0.0498973	0.259338	0.0149714	0	0.322672	0	0	0.00118225	0.24	0.0459857	1.07082
GSE71118	GSM1827097	0.00722054	0	0.0492255	0	0	0.150599	0.0331261	0.0265124	0	0.135052	0	0	0	0	0.241541	0.290596	0.00732929	0	0	0.0220079	0	0.0367892	0.02	0.295109	0.979134
GSE71118	GSM1827098	0	0.0236479	0.0195577	0	0	0.0389779	0.0002	0.0087952	0	0.0051881	0.00313687	0	0	0.716084	0.00658708	0.152653	0	0.00144465	0.0182416	0	0	0.00547932	0	0.769871	0.641448
GSE71118	GSM1827099	0	0.0316904	0.0173595	0	0	0.0473195	0	0.0419964	0	0.0717932	0	0.0472358	0	0.00973421	0.228073	0.443396	0.0105685	0	0.0202804	0	0	0.0305533	0.06	0.131319	1.06849
GSE71118	GSM1827100	0.0209191	0	0.0669024	0	0	0.0432197	0.043332	0.0173453	0.00327802	0.0951815	0	0.0241277	0.0647787	0	0.100823	0.368372	0.00559711	0	0.146123	0	0	0	0.02	0.236713	0.986504
GSE71118	GSM1827101	0	0.0166137	0.0725291	0.0197906	0	0.0180728	0.0502943	0.0276507	0	0.161475	0	0	0	0	0.106345	0.399054	0.0183408	0	0.0929189	0	0.00596655	0.0109493	0.02	0.290836	0.965026
GSE71118	GSM1827102	0	0	0.018177	0	0	0.120424	0.0187143	0.00478651	0	0.0626785	0	0	0	0	0.0749812	0.517665	0	0	0.182574	0	0	0	0	0.518473	0.857238
GSE71118	GSM1827103	0	0.130214	0.153902	0	0.0710688	0.0177919	0	0	0.0124911	0.070569	0	0.0916887	0.00683384	0	0.0491896	0.34223	0.0029271	0	0.0332167	0.0038716	0	0.0140052	0.5	0.0109739	1.09614
GSE71118	GSM1827104	0	0.0741008	0.0503041	0	0.0464167	0.0695803	0	0	0.0169424	0.0696289	0	0.0154426	0.0216915	0.289486	0.0625799	0.201562	0	0	0.0775894	0	0.00467516	0	0.33	0.029356	1.08184
GSE71118	GSM1827105	0	0.016989	0.00780259	0	0	0.205792	0	0.0174163	0	0.00164098	0.00749934	0	0.0318812	0.01354	0.103194	0.519184	0.0695014	0	0	0.00214871	0	0.00341013	0	0.387904	0.925736
GSE71118	GSM1827106	0	0.00126763	0.0190058	0.0403364	0	0.0005	0	0.0253485	0.0205085	0.11311	0	0.00537959	0	0.0554076	0.141435	0.386646	0	0	0.190396	0	0	0.0007	0.01	0.319805	0.956824
GSE71118	GSM1827107	0.00773445	0	0.0113488	0	0	0.150191	0	0.013845	0.0116471	0.0908836	0	0.113083	0	0	0.0740579	0.462771	0.00565191	0	0	0.0587861	0	0	0.42	0.017982	1.10098
GSE71118	GSM1827108	0	0.00981622	0.131433	0.0506065	0	0.208655	0	0.0218437	0.00224493	0	0	0.0266098	0	0.0695678	0.0292297	0.422273	0	0	0	0.0145346	0	0.0131846	0.13	0.0763092	1.06424
GSE71118	GSM1827109	0	0	0.0716558	0.0122163	0	0.0568	0.0218373	0	0	0.0477229	0.0006	0	0	0.0966205	0.0465371	0.584492	0	0	0	0.0615365	0	0	0	0.543749	0.83941
GSE71118	GSM1827110	0	0	0.0304489	0.0902027	0	0	0.0220227	0.0966907	0.0253203	0.282581	0	0.0537249	0	0.0907809	0.0580345	0.224462	0	0	0	0.0257318	0	0	0	0.539722	0.842262
GSE71118	GSM1827111	0	0	0.0249272	0.193844	0	0	0.190884	0.0719059	0	0.291739	0	0.0354855	0	0.00276997	0.10248	0.0541785	0.0188738	0	0.012913	0	0	0	0.02	0.241786	1.01945
GSE71118	GSM1827112	0	0.0780547	0.14984	0	0.0456945	0.0267901	0.017283	0.0687079	0.0297837	0.114987	0	0	0	0.281741	0.0160274	0.163	0	0	0.00808951	0	0	0	0.27	0.035912	1.08972
GSE71118	GSM1827113	0	0.00981963	0.0041234	0	0.0498962	0.122522	0.0165106	0	0	0	0.0471001	0	0.0577475	0	0.0066614	0.437013	0	0	0	0.237119	0	0.0114879	0.01	0.378053	0.931816
GSE71118	GSM1827114	0.0102564	0	0.00569013	0	0	0.150696	0	0.0166862	0.0308167	0.0945545	0	0	0	0.138096	0.131669	0.380921	0.0109978	0	0	0.0295774	0	0	0.02	0.200275	1.01772
GSE71118	GSM1827115	0	0	0.11883	0.102714	0	0.0281652	0.0320417	0.0794552	0	0.135306	0	0	0	0.087037	0.207578	0.167716	0	0	0.0411569	0	0	0	0	0.639386	0.783103
GSE71118	GSM1827116	0.0262111	0	0.137672	0.119267	0	0.103267	0.0449816	0.0432614	0	0.134751	0	0	0	0.0822085	0.131002	0.152045	0	0	0.0036363	0.0216971	0	0	0	0.531182	0.849467
GSE71118	GSM1827117	0	0.017194	0.0719585	0.0002	0.0850514	0	0	0	0.0301788	0.0226699	0	0.0454167	0	0.295581	0.0664535	0.25568	0.00665678	0	0	0.0915032	0	0.0114335	0.33	0.0284064	1.10167
GSE71118	GSM1827118	0.00776592	0	0.0085119	0	0	0.149428	0	0.0002	0	0.0328128	0	0.102999	0.0437211	0	0.187437	0.377824	0.0122533	0	0	0.0672492	0.00977351	0	0.05	0.140645	1.05446
GSE71118	GSM1827119	0.0139197	0	0.0006	0	0	0.0727113	0.00250532	0.0273685	0.0007	0.0586175	0	0	0	0.0985787	0.114221	0.589474	0	0	0	0.0213034	0	0	0	0.511196	0.859206
GSE71118	GSM1827120	0	0.0298649	0.0604361	0	0.0402952	0.046146	0	0.00234864	0.0369737	0.0737146	0	0.0620721	0.0418215	0	0.106196	0.358159	0	0	0	0.129042	0	0.0129299	0.19	0.0551701	1.0729
GSE71118	GSM1827121	0	0.054441	0.0280827	0	0.0614217	0.0682138	0	0.0192163	0	0.0971047	0	0.0391902	0	0	0.0231306	0.391885	0.0692917	0	0.118825	0	0.0291967	0	0.18	0.0590005	1.05442
GSE71118	GSM1827122	0	0.0291272	0.0156124	0	0	0.0531063	0.0122854	0.00908025	0	0.0513385	0	0	0	0.194751	0.0511103	0.46388	0	0	0.10984	0.00209124	0	0.00777747	0	0.403312	0.919374
GSE71118	GSM1827123	0	0.0317602	0.0326776	0	0	0.014715	0.00491031	0.011097	0.0441445	0.0542468	0	0	0	0.218041	0.044152	0.510593	0.00254755	0	0.031115	0	0	0	0.03	0.170727	1.04741
GSE71118	GSM1827124	0	0.0147402	0.117394	0.0458626	0	0.061966	0.0406627	0.101013	0	0.318184	0	0	0	0.0345343	0.133804	0.111297	0	0	0	0.0205419	0	0	0	0.514803	0.856721
GSE71118	GSM1827125	0.0137739	0	0.0266111	0.00930757	0	0.0687193	0.0230056	0.0102367	0	0.0470853	0	0	0	0.108811	0.0823171	0.50749	0	0	0.102642	0	0	0	0	0.524417	0.852371
GSE71118	GSM1827126	0.0130376	0	0.016646	0	0	0.0473066	0	0.0215608	0.00758865	0.0337566	0	0.0471382	0	0.186738	0.0315065	0.575535	0	0	0.0191855	0	0	0	0	0.401861	0.926535
GSE71118	GSM1827127	0	0.0024477	0.00772573	0	0	0.0949608	0	0	0.00412772	0	0	0.0114812	0.0261306	0	0.0744138	0.519416	0.00464689	0	0.216511	0.0204478	0.0143159	0.00337538	0	0.449596	0.893433
GSE71118	GSM1827128	0.00586251	0	0.0878428	0.0275179	0	0.114341	0.00605908	0.0331399	0	0.116663	0	0.058735	0.0544794	0	0.0853285	0.19769	0.00256986	0	0.20977	0	0	0	0.03	0.183168	1.0081
GSE71118	GSM1827129	0	0	0.258232	0.0418151	0	0.0456138	0.0273977	0.00804442	0	0.159604	0	0	0	0.0999088	0.0428301	0.281854	0	0	0	0.0315457	0.00162201	0.00153328	0	0.500996	0.864737
GSE71118	GSM1827130	0	0.0250067	0.0719855	0.00393297	0.051045	0	0.0938124	0.0585322	0	0.0186021	0.00206973	0	0	0.121571	0.0876843	0.421783	0	0	0.0396959	0	0	0.00427896	0.05	0.140524	1.03532
GSE71118	GSM1827131	0	0.185952	0.0697409	0.00772375	0.0107588	0.0215504	0	0.00498786	0	0.0172294	0	0.0223195	0	0	0.0301721	0.518127	0	0.015042	0	0.0739643	0	0.0224327	0.05	0.136303	1.0487
GSE71118	GSM1827132	0	0	0.148062	0	0	0.114828	0.0383349	0.0303785	0	0.0737358	0	0.00108245	0	0	0.0490786	0.419372	0.014728	0.00336131	0.101745	0	0	0.00529393	0	0.496675	0.870734
GSE71118	GSM1827133	0	0.00522958	0.00432531	0	0.00559473	0	0.00653438	0.00385647	0	0.0325425	0	0	0	0.490121	0.00343071	0.399582	0.0104898	0	0.038293	0	0	0	0	0.756537	0.662556
GSE71118	GSM1827134	0.0001	0.0145935	0.00311866	0	0	0.123882	0	0.0134874	0	0.0770326	0	0.0420944	0.0637334	0	0.0504101	0.535213	0.0111528	0.0046993	0.0581246	0	0	0.00230942	0.02	0.254376	0.98884
GSE71118	GSM1827135	0	0	0.265894	0.0201952	0	0.113371	0	0.0156033	0.0435253	0.02427	0	0.0286453	0.00193422	0	0.0786884	0.321356	0	0	0	0.0635102	0	0.0230071	0.09	0.104544	1.06993
GSE71118	GSM1827136	0	0.00184404	0.0308637	0.00656394	0.0203075	0.00969745	0	0.00948878	0	0.0215043	0	0.0330859	0.00974943	0	0.25244	0.467594	0	0.00651904	0.0003	0.125167	0	0.00486939	0	0.40784	0.929851
GSE71118	GSM1827137	0	0.00454384	0.00945908	0	0.00529878	0.012331	0.0370172	0	0	0.023576	0.0094187	0	0	0.416427	0.0686484	0.378757	0	0	0.0345224	0	0	0	0	0.587102	0.80987
GSE71118	GSM1827138	0	0.00154769	0.00658693	0.194375	0	0	0.0539943	0.0138286	0	0.203871	0	0.114686	0	0	0.220302	0.148862	0	0	0.022614	0.0009	0.0152537	0.00321449	0	0.47435	0.888578
GSE71118	GSM1827139	0	0	0.0112079	0	0	0.108867	0	0.0209892	0	0.0472226	0	0.08454	0.075249	0	0.0643683	0.0694674	0.00916268	0.00368556	0	0.452261	0.00844015	0.0445395	0.02	0.238609	1.05099
GSE71118	GSM1827140	0	0.0420015	0.0347043	0.00648799	0.0400015	0.0248732	0	0.0194447	0	0.0488765	0	0.0883307	0.0598928	0	0.0612107	0.488133	0.0484519	0	0.0314744	0.00611684	0	0	0.09	0.0895656	1.05976
GSE71118	GSM1827141	0	0.0252742	0.0194893	0	0	0	0	0.0257843	0	0.0401529	0	0.00596786	0	0.259946	0.0429846	0.564171	0	0	0.00307456	0.0073757	0	0.00577964	0	0.619027	0.786002
GSE71118	GSM1827142	0.0322263	0	0.134775	0	0	0.0802565	0.0788186	0.0443336	0	0.132223	0	0	0	0.00668827	0.122513	0.329405	0	0	0.0279878	0	0	0.0107729	0	0.433148	0.900483
GSE71118	GSM1827143	0	0.00331574	0.00913817	0	0	0.00339703	0	0.0202115	0	0.0247789	0	0.00107572	0.00759529	0	0.0604392	0.632974	0	0	0	0.233575	0	0.00349942	0	0.470868	0.888271
GSE71118	GSM1827144	0	0.0236091	0.00918259	0	0	0.149156	0.00182755	0.00820636	0.0285388	0	0.0276297	0.00615304	0	0.461032	0.0109532	0.268635	0	0	0.00480803	0.0003	0	0	0	0.672197	0.74752
GSE71118	GSM1827145	0	0.0406367	0.0160573	0	0	0.225824	0	0	0.0152145	0	0.0114244	0.0217745	0	0.439673	0.0132887	0.190957	0	0	0.0125682	0	0	0.0125811	0.02	0.207896	1.03182
GSE71118	GSM1827146	0	0.0523972	0.020759	0	0.0283224	0.337195	0	0	0	0	0.0627366	0.0150788	0.0391167	0.163192	0.0201813	0.238739	0.00486293	0	0	0.0174193	0	0	0.42	0.0203007	1.08271
GSE71118	GSM1827147	0	0.00630159	0.0076381	0	0.00258655	0	0.00475307	0.0183841	0.0061079	0.0340827	0	0	0	0.632043	0.00805548	0.259762	0	0	0.0189665	0	0	0.00131985	0	0.679199	0.73557
GSE71118	GSM1827148	0.00734831	0	0.0109633	0	0	0.146033	0	0.00979832	0	0.163496	0	0.0558576	0	0	0.00910781	0.500613	0.0045816	0	0.0920656	0	0	0.0001	0.14	0.0744656	1.06881
GSE71118	GSM1827149	0	0.0459692	0.131124	0	0	0.0902578	0	0.090052	0	0.0780695	0.0271459	0	0.00596054	0	0.0750428	0.252211	0.0165217	0.00770495	0	0.159415	0.00328702	0.0172384	0.01	0.358882	0.935341
GSE71118	GSM1827150	0.00593725	0	0.0244119	0	0.014308	0.0378332	0.00638553	0.0213993	0	0.0600842	0	0.00816613	0.00360709	0	0.191329	0.54458	0.00572604	0	0.0703983	0	0	0.0058337	0	0.467046	0.885276
GSE71118	GSM1827151	0	0.0486018	0.0204757	0	0.0440612	0.256599	0.0112149	0	0.00328724	0	0.0466563	0	0	0.231663	0.0136829	0.288518	0	0	0	0.0352396	0	0	0.04	0.166902	1.0278
GSE71118	GSM1827152	0	0.0063103	0.0365888	0.0110216	0	0.00946618	0	0.0321026	0.00304918	0.0546192	0	0.0526248	0.0349784	0	0.187584	0.390586	0	0	0	0.104947	0	0.0761217	0.01	0.339018	0.956076
GSE71118	GSM1827153	0	0.0058091	0.0118491	0	0	0.0590407	0	0.0157849	0.0114708	0.0502674	0	0.012304	0	0.29214	0.0242509	0.440557	0	0	0.0644987	0	0	0.0120276	0	0.569183	0.82297
GSE71118	GSM1827154	0.0207465	0	0.128938	0.117781	0	0	0.0465558	0.0726401	0.0522775	0.253854	0	0.0481989	0	0	0.10101	0.0973077	0.0202529	0	0.0269946	0	0	0.0134438	0	0.456098	0.890629
GSE71118	GSM1827155	0	0.0304534	0.00505307	0	0.00788614	0.0209146	0	0.0215655	0	0.00189784	0	0.00959162	0.0225423	0	0.00947983	0.138628	0.00772394	0	0	0.724264	0	0	0	0.699122	0.73597
GSE71118	GSM1827156	0	0.0231149	0.0135478	0	0.0386161	0.0178651	0	0.0342167	0	0.0107897	0	0.00469016	0	0.162503	0.0125624	0.180876	0	0	0	0.481597	0.0136398	0.00598118	0	0.622199	0.78354
GSE71118	GSM1827157	0	0	0.20098	0.0350383	0	0	0.15924	0.0445628	0.00667978	0.0804647	0	0.144178	0	0.0797266	0.0744774	0.1198	0.0205009	0	0	0.0277261	0.00453873	0.00208688	0	0.412391	0.914066
GSE71118	GSM1827158	0.0140492	0	0.00173287	0	0.0213011	0.118779	0.0113919	0	0	0.0249918	0.0586399	0	0.0702919	0.236563	0.00585193	0.101284	0.00511407	0.00995476	0	0.263731	0.00291896	0.0534032	0	0.328452	0.961443
GSE71118	GSM1827159	0	0.0447521	0.118523	0.00680246	0	0.0289921	0.0644932	0.107912	0	0.175433	0	0	0	0	0.196057	0.162987	0.0247635	0	0.052433	0.0168522	0	0	0	0.534507	0.846848
GSE71118	GSM1827160	0.014934	0	0.234683	0	0	0.127016	0	0.0369666	0.0314384	0.0281075	0	0.0845341	0	0.0992495	0.016681	0.242617	0	0.0017517	0.0341296	0.0464321	0	0.00145851	0	0.304546	0.967899
GSE71118	GSM1827161	0.0101307	0	0.00222797	0	0.0264543	0.0319097	0	0.0351365	0	0.0290116	0	0.040368	0.00936047	0.159114	0.0400127	0.476371	0.00800457	0	0	0.131898	0	0	0	0.418222	0.913548
GSE71118	GSM1827162	0	0.0178927	0.0106202	0	0.001	0	0.00656221	0.00989012	0.0004	0.00727604	0.00965544	0	0	0.509169	0.00260743	0.391476	0	0	0.0110138	0	0	0.0224351	0	0.766095	0.650675
GSE71118	GSM1827163	0	0.0783431	0.0538916	0	0.143403	0.229812	0.0183916	0.0330963	0	0.132583	0	0.0133776	0	0.0907829	0.028357	0.134021	0.00600618	0	0.0379345	0	0	0	0.5	0.0257591	1.08373
GSE71118	GSM1827164	0	0.00977826	0.01184	0	0	0.0839027	0	0.0014201	0	0.0455749	0	0.0366722	0	0.0473385	0.0249539	0.582691	0	0	0.131423	0.0232333	0	0.00117177	0	0.370929	0.936253
GSE71118	GSM1827165	0.0137524	0	0.00211073	0	0	0.115425	0	0.0209273	0	0	0	0.0695348	0.00610917	0	0.013154	0.254259	0.0001	0	0.470501	0.0320586	0	0.00208222	0.01	0.286541	0.990609
GSE71118	GSM1827166	0.00762365	0	0.097005	0	0	0.247301	0.0245211	0.0262248	0	0.106736	0	0.0206277	0	0	0.0648342	0.334496	0.00125874	0	0.057502	0	0	0.0118707	0	0.427498	0.903386
GSE71118	GSM1827167	0	0.0226016	0.0090453	0	0.0144166	0.152658	0.0261503	0.00500963	0	0	0.037252	0	0.0123918	0	0.0082115	0.653998	0.00394304	0	0.0268584	0.0138791	0	0.0135846	0.02	0.249783	1.00002
GSE71118	GSM1827168	0	0.0187445	0.00870564	0	0.0448696	0.13666	0	0.0147992	0.00148524	0.0522226	0.0134256	0	0	0.251129	0.0225281	0.343275	0	0.0045904	0.0765394	0	0	0.0110255	0.07	0.162871	1.03317
GSE71118	GSM1827169	0	0	0.109203	0	0	0.0937151	0.0384338	0.097972	0	0.146006	0	0	0	0.0683524	0.0711989	0.293132	0.0189617	0	0.059687	0	0	0.00333783	0	0.466883	0.885619
GSE71118	GSM1827170	0	0.059061	0.0257258	0	0.00236503	0.0008	0.0205534	0.014811	0.00514947	0.0470731	0	0	0	0	0.172423	0.509475	0.0354415	0	0.101202	0	0	0.00592268	0.51	0.0226093	1.10681
GSE71118	GSM1827171	0.00828358	0	0.0341002	0	0	0.0950376	0.00926317	0.042194	0	0.11706	0	0.0413135	0	0.0585003	0.143737	0.377289	0.00285919	0	0.0413139	0.01792	0	0.0111281	0	0.368799	0.932975
GSE71118	GSM1827172	0.00854465	0	0.00377583	0	0	0.0988723	0	0.0309869	0.0185002	0.0136762	0	0.035712	0	0.0979912	0.0183998	0.0641338	0	0	0	0.600525	0.00888218	0	0.01	0.286348	1.07019
GSE71118	GSM1827173	0.0168407	0	0.00197164	0	0	0.122417	0	0.0768064	0	0.147251	0	0.0159931	0.00248639	0.0338756	0.0956811	0.227305	0.0139308	0	0.20391	0.0415313	0	0	0.1	0.130896	1.03435
GSE71118	GSM1827174	0	0.0327696	0.16382	0	0	0.22028	0	0.0449662	0.0324472	0.0648621	0.056137	0.0457196	0.00969819	0.0257447	0.0978987	0.166478	0.0145992	0	0	0.0245795	0	0	0.59	0.00735306	1.09685
GSE71118	GSM1827175	0.00340669	0	0.0475542	0	0.00442636	0.0172841	0.00126586	0.0176466	0	0.0311479	0	0.0147326	0	0	0.066895	0.345796	0.001	0	0.448794	0	0	0.0001	0	0.528481	0.849044
GSE71118	GSM1827176	0	0.0128571	0.0112206	0	0	0.0648348	0	0	0	0.0160108	0.00493247	0	0.0513168	0.393312	0.0421575	0.341173	0.00139834	0	0	0.0288633	0.00618295	0.0257399	0	0.485737	0.879159
GSE71118	GSM1827177	0	0.00556231	0.0305595	0	0.00169802	0.0447349	0.0122368	0	0	0.0333316	0	0	0	0.594295	0.00670229	0.235605	0	0	0.0352746	0	0	0	0	0.762204	0.657087
GSE71118	GSM1827178	0	0.00426992	0.0125522	0.0655866	0	0.0346861	0	0.0374379	0	0.0225423	0	0.0678425	0.0453641	0	0.0840687	0.383198	0	0	0	0.232467	0	0.00998471	0.06	0.121478	1.06252
GSE71118	GSM1827179	0	0.0144008	0.0208939	0	0.061771	0.0177503	0	0.00225474	0	0.0168478	0	0	0	0.328577	0.0952795	0.420051	0.00260474	0	0	0.0192075	0.0004	0	0	0.454696	0.898095
GSE71118	GSM1827180	0	0.0193091	0.0114384	0	0	0.00503059	0	0.0261507	0.00564493	0.0183042	0	0.001	0	0.113858	0.00816065	0.46802	0	0	0	0.3179	0	0.0052203	0	0.337154	0.975526
GSE71118	GSM1827181	0	0.00146638	0.0455934	0.00523233	0	0.312617	0	0.0055866	0	0.126145	0	0.022492	0	0	0.0754718	0.263119	0.085883	0	0	0.0512464	0	0.0051478	0.16	0.0721289	1.05808
GSE71118	GSM1827182	0.00852632	0.00291618	0.0211286	0	0	0.0298582	0	0.0196227	0.0138323	0.0723227	0.0304857	0.278789	0	0.127796	0.00861915	0.328804	0.00345207	0	0	0.0484958	0	0.005351	0.01	0.277772	1.00783
GSE71118	GSM1827183	0.0131237	0	0.118926	0	0.0109618	0.180212	0	0.0295158	0	0.0373755	0	0.0248365	0.0259878	0	0.119081	0.277212	0.0152614	0	0.147506	0	0	0	0.02	0.211049	0.99663
GSE71118	GSM1827184	0.0242472	0	0.126601	0	0	0.0327175	0.0421828	0.0967037	0	0.0980434	0	0.0553866	0	0	0.122765	0.231316	0.0205902	0	0.149446	0	0	0	0	0.326059	0.949186
GSE71118	GSM1827185	0	0.0338747	0.0199606	0	0.0171413	0	0.00231766	0.0214216	0.00408035	0.0252018	0	0.00389329	0	0.326608	0.0112471	0.530233	0	0	0	0.00402038	0	0	0	0.408093	0.934304
GSE71118	GSM1827186	0.00634573	0	0.0480743	0.0310726	0	0.0865559	0	0.028059	0.017101	0.00930987	0	0.0591849	0.0113195	0	0.0571602	0.469332	0.00333809	0	0.167176	0	0	0.00597102	0	0.292037	0.965637
GSE71118	GSM1827187	0	0	0.140474	0.0347438	0.00435709	0	0	0.120044	0	0.0512161	0	0.0803405	0.00153359	0.00551221	0.231195	0.256359	0.00278957	0	0.0262348	0.0356403	0	0.00955998	0.02	0.223018	1.01825
GSE71118	GSM1827188	0.0286364	0	0.106564	0.0600854	0	0.0255984	0.0291598	0.0414832	0.0118722	0.255476	0	0	0	0.0284211	0.179248	0.132694	0.0230727	0	0.0776891	0	0	0	0	0.481332	0.875873
GSE71118	GSM1827189	0	0.0168959	0.0176702	0	0.0210488	0.00134177	0.00357061	0.00411268	0	0.00720254	0.00313055	0	0	0.60441	0.00234119	0.307968	0	0	0.0100721	0	0	0.0002	0	0.77365	0.639413
GSE71118	GSM1827190	0.00395364	0	0.070455	0	0	0.10294	0	0.017199	0.00905845	0.0681579	0	0.0561864	0	0	0.0274621	0.389147	0	0	0.240897	0.0145439	0	0	0	0.319411	0.95343
GSE71118	GSM1827191	0	0.0369198	0.0403501	0	0.0663321	0.0845856	0.00137717	0	0	0.0347691	0	0	0	0.672998	0.017252	0.0442438	0	0	0	0.0006	0	0.0005	0	0.328164	0.999657
GSE71118	GSM1827192	0.014505	0	0.0386734	0	0.00564402	0.0271892	0.00429731	0.00444646	0.0123482	0.0681295	0	0.0425028	0.102337	0.1291	0.123926	0.418151	0	0	0	0.00874958	0	0	0	0.333984	0.955255
GSE71118	GSM1827193	0	0	0.0160065	0.0145565	0	0.0017769	0.0108642	0.080269	0	0.0631327	0	0	0	0.560661	0.0766328	0.166906	0	0	0.00919442	0	0	0	0	0.725618	0.696808
GSE71118	GSM1827194	0.00162872	0	0.00787277	0	0.0259482	0	0.0113243	0.00702337	0.0154727	0.0608673	0	0	0	0.181304	0.0764304	0.560189	0	0	0.0519391	0	0	0	0	0.40802	0.922622
GSE71118	GSM1827195	0	0.0302792	0.0158105	0	0	0.112648	0.0278289	0	0	0.03632	0	0.0138829	0.101066	0.00469794	0.0434226	0.559493	0	0	0.0545505	0	0	0	0.02	0.220158	1.00634
GSE71118	GSM1827196	0	0.0142659	0.00646404	0	0	0.111389	0.00498493	0.00289212	0	0.0523777	0	0.0262714	0	0	0.0277778	0.63828	0.00414924	0	0.0994336	0	0	0.0117142	0.02	0.225274	1.01036
GSE71118	GSM1827197	0	0	0.0219581	0.0112958	0	0	0.0409638	0.0145891	0.00113501	0.0488261	0	0	0.0004	0.363856	0.0417085	0.402674	0.00170118	0	0	0.0508716	0	0	0	0.735397	0.696155
GSE71118	GSM1827198	0	0.051164	0.0006	0	0.0333255	0.159069	0	0	0	0	0	0.134638	0	0.315852	0.145766	0	0.0391546	0	0	0.117071	0	0.00338955	0.1	0.110916	1.07572
GSE71118	GSM1827199	0	0	0.0298112	0.0197636	0	0.0841109	0	0.0134761	0.0053207	0.0522758	0	0.0665524	0.249429	0	0.0230638	0.281324	0	0	0	0.174548	0	0.0003	0	0.330336	0.952607
GSE71118	GSM1827200	0.014066	0	0.0678782	0	0.0226399	0	0.0359788	0.100886	0.0186152	0.274942	0	0	0	0.0478268	0.25217	0.145698	0.00431132	0	0.0111351	0	0.00287195	0.001	0	0.550476	0.834623
GSE71118	GSM1827201	0	0.0167546	0.0110131	0	0	0.0143269	0	0.0113039	0.0065681	0.0549545	0	0.0137631	0	0.181094	0.0109749	0.173941	0	0	0.503786	0.00151939	0	0	0	0.639552	0.774493
GSE71118	GSM1827202	0	0	0.0209078	0	0	0.281505	0.0971893	0.00473402	0	0.208755	0	0.0133929	0	0	0.0681298	0.195077	0	0	0.109803	0	0	0.0005	0.06	0.143444	1.03261
GSE71118	GSM1827203	0	0.0139596	0.019301	0	0	0.0545148	0.0225527	0.0156666	0	0.0546815	0.0142713	0	0.0169267	0.425053	0.010857	0.283772	0	0	0	0.0549628	0.00354393	0.00993685	0.05	0.168413	1.06244
GSE71118	GSM1827204	0	0.0042655	0.010471	0	0.0132471	0.0486313	0	0.00614356	0	0.0779825	0	0.0333643	0.00136739	0.0427904	0.0621338	0.699603	0	0	0	0	0	0	0	0.388614	0.935615
GSE71118	GSM1827205	0	0.0130968	0.00952561	0	0	0.155242	0.010741	0.00161217	0	0.0198554	0	0	0.0600219	0.0788809	0.0262534	0.534402	0	0	0	0.0142464	0	0.076122	0.01	0.277452	0.985766
GSE71118	GSM1827206	0	0.0773625	0.0357354	0	0.00710894	0.0998287	0	0.0266155	0	0.0584276	0	0.0818349	0	0	0.0239112	0.506802	0.00828108	0	0.0619619	0	0	0.0121303	0.16	0.074032	1.06317
GSE71118	GSM1827207	0.00592007	0	0.0165051	0	0.0246808	0.0864878	0.0166472	0.0008	0	0.0780855	0	0	0.107683	0	0.285862	0.287738	0.00362428	0	0.0638947	0	0.0220404	0	0	0.399184	0.928331
GSE71118	GSM1827208	0	0.0278037	0.0926341	0.0468743	0.0579414	0	0.00480275	0.0159312	0.0245224	0	0	0	0.0518775	0	0.0289018	0.506637	0.00604078	0	0.13227	0	0	0.003763	0.44	0.0176825	1.08605
GSE71118	GSM1827209	0	0	0.0106682	0	0	0.0620081	0.0196556	0.0212207	0.0001	0.0874899	0	0.00728274	0	0.154343	0.0658594	0.462874	0	0	0	0.0934491	0	0.0150442	0.01	0.37613	0.934333
GSE71118	GSM1827210	0	0	0.0580151	0	0.0117916	0	0	0.025712	0	0.0694843	0	0.036328	0	0	0.15308	0.117812	0	0	0.524172	0	0	0.00360472	0	0.447796	0.90243
GSE71118	GSM1827211	0	0.0125745	0.0114623	0.113907	0	0	0.0149521	0.0218887	0	0.149866	0	0.0242393	0	0	0.17855	0.37158	0	0	0.0702515	0.0237882	0	0.00694144	0.01	0.375456	0.932555
GSE71118	GSM1827212	0	0.0170331	0.00724012	0	0.0310689	0.129193	0.0255504	0	0.00623756	0.0362766	0.0127194	0	0	0.210498	0.103242	0.398545	0.0131648	0	0	0.00739003	0	0.00184084	0	0.598685	0.807205
GSE71118	GSM1827213	0.00688635	0.0002	0.0146805	0	0	0.161655	0	0.0241353	0.0103878	0.0476906	0	0.0233255	0.00209203	0	0.0177139	0.340726	0.00692923	0	0.33473	0	0	0.00886821	0.04	0.159255	1.02759
GSE71118	GSM1827214	0.0187353	0	0.0842542	0	0	0.248347	0	0.0701627	0	0.151954	0	0.0504974	0	0	0.146764	0.131112	0.00301123	0	0	0.0838607	0.0113016	0	0.01	0.303186	0.968608
GSE71118	GSM1827215	0.00967416	0.00391211	0.00420677	0	0	0.0962897	0.0118001	0.0683818	0.0002	0.0759542	0	0	0	0.328918	0.0140681	0.268789	0	0	0.113713	0	0	0.0040808	0	0.527496	0.85079
GSE71118	GSM1827216	0	0.00159574	0.0111938	0.0103941	0	0.0984839	0.0100682	0.00556021	0	0	0.0006	0	0.0346927	0.00728603	0.0365281	0.661951	0.00181363	0	0.119821	0	0	0	0	0.49746	0.867726
GSE71118	GSM1827217	0	0	0.0083974	0.124668	0	0	0.0373813	0.0223215	0	0.169037	0	0.0352201	0	0	0.182817	0.408114	0	0	0	0	0	0.0119973	0	0.429669	0.906396
GSE71118	GSM1827218	0	0	0.0316899	0	0.0729489	0.0642169	0.00397956	0	0	0.0241747	0	0	0	0.281764	0.00266495	0.352524	0	0	0.158197	0.00783983	0	0	0.01	0.388594	0.928027
GSE71118	GSM1827219	0.0108581	0	0.00612196	0	0	0.14098	0	0.0307618	0.0207517	0.0361682	0	0.0829023	0.0367741	0	0.0695566	0.509494	0.00411324	0	0	0.0315793	0.0003	0.019625	0.01	0.344407	0.946445
GSE71118	GSM1827220	0	0.122529	0.118217	0	0.159011	0.065214	0.00458468	0.00275285	0	0.104714	0	0	0	0.0333361	0.0191111	0.314965	0.0104566	0	0.0445808	0	0.0005	0	0.77	-0.021	1.0958
GSE71118	GSM1827221	0	0.00744191	0.00688146	0	0	0.116147	0	0.00341385	0.0155758	0.0611995	0	0.0607841	0.0220142	0	0.0342516	0.466912	0.00529795	0	0.190176	0	0	0.00990438	0.18	0.0713051	1.06288
GSE71118	GSM1827222	0	0	0.0419206	0.00354608	0	0.0711272	0	0.0238101	0	0.0651092	0	0.0324285	0	0	0.135243	0.289232	0.00200216	0	0.309508	0.0243177	0	0.00175492	0.01	0.314272	0.960941
GSE71118	GSM1827223	0	0	0.0251261	0.0178534	0	0	0	0.102626	0.0044503	0.0930318	0	0.0880869	0	0	0.277316	0.376769	0.00609362	0	0.00822115	0	0	0.0004	0.01	0.34334	0.967827
GSE71118	GSM1827224	0	0.0418495	0.0321879	0	0.0600412	0.362038	0	0.00318423	0.0337819	0	0.0532789	0.00112687	0.0197898	0	0.123677	0.245582	0.0102075	0	0.0117084	0.00154746	0	0	0.18	0.0655591	1.07046
GSE71118	GSM1827225	0	0.00821642	0.00769248	0	0	0.161252	0.00150738	0.026647	0	0.0524556	0.00782836	0	0	0	0.0603955	0.527535	0.00666012	0	0.134451	0	0	0.00535951	0.01	0.244723	0.990593
GSE71118	GSM1827226	0	0	0.0092809	0.0284542	0	0.0689852	0.0007	0.00691287	0	0.192762	0	0.0122586	0	0	0.088927	0.475859	0	0	0.110937	0	0	0.00490847	0.18	0.0672214	1.07113
GSE71118	GSM1827227	0.00302233	0.0544335	0.135805	0	0	0.275413	0.0007	0.12576	0	0.148305	0	0.0251065	0	0.015441	0.0829378	0.0840381	0.00733207	0	0	0.0360756	0.00400112	0.0016481	0.04	0.158367	1.03974
GSE71118	GSM1827228	0	0.0484021	0.0262286	0	0.0739981	0.369988	0	0.00368381	0.00997645	0	0.00994729	0.0402733	0.0150146	0.021604	0.0624946	0.203667	0.00805672	0	0.103677	0	0	0.00298931	0.61	-0.0006	1.08721
GSE71118	GSM1827229	0	0.0097691	0.00556244	0	0	0.105755	0.01779	0.0102367	0	0.0415167	0	0.0245655	0	0	0.0178091	0.616385	0	0.0032381	0.13337	0	0	0.0140023	0.02	0.229653	1.0056
GSE71118	GSM1827230	0	0.0225162	0.0105135	0	0.0343366	0.0272187	0.0967558	0	0	0.0246141	0.0056962	0.0154308	0	0	0.0196732	0.67561	0.00529342	0	0	0.0439312	0.0105845	0.00782569	0.01	0.232512	1.01264
GSE71118	GSM1827231	0	0.0143351	0.00743596	0	0	0.268639	0	0	0	0.0462138	0	0.0393191	0	0.141517	0.0259475	0.402973	0	0	0	0.0536196	0	0	0.04	0.156679	1.03465
GSE71118	GSM1827232	0	0.0388089	0.0320464	0	0	0.0366143	0.0110353	0.0257515	0	0.0662885	0	0.0106423	0.15775	0.0693503	0.0431178	0.337406	0.00840862	0	0.155181	0	0.0075997	0	0.06	0.129053	1.03177
GSE71118	GSM1827233	0.0215503	0	0.116375	0.00205473	0	0.00941155	0.084654	0.0892922	0	0.230949	0	0	0	0.111493	0.190366	0.119689	0	0	0	0.0241654	0	0	0.01	0.399731	0.920043
GSE71118	GSM1827234	0	0	0.0349241	0.0702851	0	0.00570668	0.0255045	0.116443	0.00490478	0.284338	0	0.0174546	0	0.0758801	0.108943	0.202149	0	0	0.0361129	0.0173555	0	0	0.01	0.342903	0.947561
GSE71118	GSM1827235	0	0	0.0493274	0	0.0251108	0.118947	0	0.0106313	0	0.0542899	0	0.00782827	0	0.251935	0.0205308	0.381653	0	0	0	0.0621499	0	0.017596	0.01	0.300411	0.973533
GSE71118	GSM1827236	0	0	0.0154331	0.00986407	0	0.0111969	0	0.0260058	0	0.0109574	0	0.0008	0	0.237312	0.0432987	0.56041	0.00984381	0	0.0605599	0.0143186	0	0	0	0.642592	0.769521
GSE71118	GSM1827237	0	0	0.0823359	0.0835311	0	0	0.0619578	0.0475493	0	0.211435	0	0.0331654	0	0.136811	0.111436	0.201248	0	0	0	0.0303484	0	0.0002	0	0.493485	0.869527
GSE71118	GSM1827238	0	0.0075193	0.0150996	0	0.00230508	0	0.0140158	0.00643834	0	0.0166702	0	0.00557332	0	0.706946	0.00783585	0.17335	0	0	0	0.0439704	0	0.0003	0	0.79784	0.607766
GSE71118	GSM1827239	0	0.0176269	0.0114848	0.0418889	0	0.0303084	0	0.0286983	0.00426474	0.0229881	0	0.021789	0	0.170613	0.118632	0.46459	0	0	0	0.063981	0	0.00313431	0.01	0.306649	0.974695
GSE71118	GSM1827240	0	0.0336986	0.0172955	0	0.0278949	0.0415353	0.0521534	0	0	0.020002	0	0.00770782	0	0.443289	0.0145445	0.312652	0	0	0.0292275	0	0	0	0	0.71217	0.716536
GSE71118	GSM1827241	0	0	0.123531	0	0	0	0	0.0576632	0.0644525	0.272611	0	0.134418	0	0	0.125788	0.138644	0.0211914	0	0	0.0441023	0.0122967	0.00530312	0.01	0.280066	0.993973
GSE71118	GSM1827242	0	0.018847	0.113178	0.00946631	0	0.0958215	0.0241653	0	0.0163906	0.0597156	0	0.0308869	0	0	0.0352583	0.490979	0	0	0	0.0561326	0.0115938	0.0375656	0.5	0.0133847	1.09007
GSE71118	GSM1827243	0	0.0018072	0.0151524	0	0	0.0945607	0.00128203	0	0	0.0779665	0	0.0269912	0.0658905	0	0.219541	0.49006	0	0	0.00674844	0	0	0	0.01	0.384536	0.935871
GSE71118	GSM1827244	0.0197647	0	0.109128	0	0	0.110599	0	0.0625254	0	0.435509	0	0.0761746	0	0.00614485	0.0979192	0.0621714	0.00162428	0	0.00854913	0	0.00986458	0	0.01	0.355597	0.963292
GSE71118	GSM1827245	0	0.0186997	0.0128156	0.0171028	0.00826097	0	0.0155754	0.0115187	0	0.0189164	0.0003	0	0	0.238081	0.0723895	0.556417	0	0	0.0299465	0	0	0	0	0.62923	0.779191
GSE71118	GSM1827246	0.016955	0	0.0019857	0	0	0.0505998	0.0258158	0.0240377	0	0.0889591	0	0	0	0.262216	0.0401858	0.411405	0.0104224	0	0.0674176	0	0	0	0	0.659919	0.767149
GSE71118	GSM1827247	0	0.00768547	0.00522218	0	0	0.121253	0.00727498	0.00651638	0.02003	0.0210763	0	0.0379609	0.00146168	0	0.162237	0.490639	0.0152222	0	0.0917083	0	0	0.0117124	0.01	0.399801	0.919664
GSE71118	GSM1827248	0	0.0174948	0.00712004	0.00871376	0	0.0624314	0.0100469	0.0313299	0	0.104275	0	0.0043984	0	0	0.0715527	0.661523	0	0	0.0130979	0	0	0.00801609	0	0.572169	0.821368
GSE71118	GSM1827249	0.00253116	0	0.0183568	0.0445568	0	0.0245271	0.00721265	0.0419687	0	0.153045	0	0.0624276	0	0	0.221601	0.217684	0.0258962	0	0.175067	0	0	0.00512583	0	0.505522	0.862153
GSE71118	GSM1827250	0	0	0.0155978	0	0	0.00462178	0.00433506	0.00862788	0.0202941	0.0557082	0	0	0	0.426143	0.0322755	0.233292	0	0	0.195047	0	0	0.00405779	0.4	0.0275975	1.12764
GSE71118	GSM1827251	0	0.0243803	0.0136499	0	0	0.231839	0	0.0335155	0	0.0530618	0	0.0427952	0	0	0.23617	0.30145	0.0256034	0	0.0375359	0	0	0	0.23	0.052271	1.09698
GSE71118	GSM1827252	0	0	0.0318211	0.0104014	0.021612	0.00212804	0	0.0103776	0.00464888	0.0288975	0	0.0358376	0	0.232099	0.0922625	0.379566	0	0	0	0.150348	0	0	0.01	0.385421	0.934505
GSE71118	GSM1827253	0	0.0273725	0.0111103	0	0.014188	0.335353	0	0	0.00350147	0	0.113571	0	0.00462618	0.189709	0.0110011	0.096712	0.00255797	0	0	0.190298	0	0	0.15	0.0790184	1.07147
GSE71118	GSM1827254	0	0.0071804	0.0298365	0	0.0167478	0.00277661	0.0173429	0.00176171	0.0124438	0.0135947	0.0106731	0	0	0	0.109266	0.712084	0	0	0.0662928	0	0	0	0.15	0.0802763	1.10329
GSE71118	GSM1827255	0.02145	0	0.112947	0	0	0.0845165	0.0225672	0.0860565	0.0111957	0.076906	0	0.00693983	0	0	0.16362	0.223883	0.0173082	0	0.169557	0	0	0.00305338	0	0.426532	0.903631
GSE71118	GSM1827256	0	0.00896141	0.00828281	0.0143195	0	0	0.00442204	0.0254022	0.00904618	0.136748	0	0.00154525	0	0.177278	0.0996997	0.480238	0	0	0	0.0285228	0	0.00550314	0.01	0.413077	0.916472
GSE71118	GSM1827257	0	0	0.0137634	0.136428	0	0	0.0334322	0.0510393	0	0.21695	0	0.00840113	0	0.0759302	0.115983	0.297329	0	0	0	0.0507434	0	0	0	0.537475	0.844813
GSE71118	GSM1827258	0.0262488	0	0.0341736	0.0438612	0	0.0831182	0.0425042	0.0938345	0	0.218412	0	0	0	0.148959	0.0854355	0.13995	0	0	0	0.0637987	0.00861591	0.0110883	0	0.441339	0.896496
GSE71118	GSM1827259	0.00880336	0	0.0006	0	0	0.0375321	0.0099093	0.0108457	0.0180635	0.0287913	0	0.00895714	0.14572	0	0.0285843	0.579644	0.00207622	0.0007	0.119801	0	0	0	0.01	0.363417	0.940866
GSE71118	GSM1827260	0.00413465	0.0146327	0.00243072	0	0	0.122412	0	0.004081	0.0137372	0.0612371	0	0.0222996	0	0.134718	0.0205216	0.349049	0	0	0.244534	0	0	0.00621226	0.03	0.195683	1.01118
GSE71118	GSM1827261	0	0.0495037	0.0314717	0	0.0134602	0.0296858	0.00259882	0.00900674	0	0.0190926	0	0.00111995	0.0128585	0	0.0979506	0.436445	0.0028716	0	0.293934	0	0	0	0.02	0.292568	0.971816
GSE71118	GSM1827262	0	0	0.0172073	0.052746	0	0.0256643	0	0.0255379	0	0.0504488	0	0.0360427	0.0813917	0	0.116563	0.415391	0.0268087	0	0.152199	0	0	0	0	0.506028	0.864116
GSE71118	GSM1827263	0	0.00382244	0.0110938	0	0	0.157898	0.0130358	0.00774531	0	0.0155368	0.014631	0	0	0.114915	0.118547	0.517732	0.00737272	0	0.0122858	0	0	0.00538358	0	0.477335	0.878671
GSE71118	GSM1827264	0.00780425	0	0.0164067	0.0322923	0	0.115704	0.0506407	0.0428233	0	0.241675	0	0.0372971	0	0	0.104723	0.288583	0.0021276	0	0.0157655	0.0370987	0	0.00705917	0	0.46586	0.884042
GSE71118	GSM1827265	0	0.106339	0.0505182	0	0.00616183	0.0558766	0	0.00726272	0.0001	0.0179887	0	0.0478887	0	0	0.033562	0.631536	0.0002	0	0	0.0264176	0	0.0161767	0.44	0.0243457	1.10799
GSE71118	GSM1827266	0	0	0.0109141	0	0	0.0633611	0	0.00363824	0	0.0338344	0	0.0227766	0.0111748	0	0.0712636	0.430924	0.00138968	0	0.348947	0	0	0.00177622	0.02	0.328566	0.957164
GSE71118	GSM1827267	0	0	0.0757878	0.0173018	0	0.102903	0	0.00592848	0.0040814	0.00647658	0	0.0211586	0.1013	0.0976355	0.0401295	0.487256	0	0	0.0400408	0	0	0	0.09	0.120985	1.05214
GSE71118	GSM1827268	0	0	0.0245544	0.190215	0	0	0	0.0650008	0.0117524	0.23437	0	0.0338336	0	0.088251	0.139746	0.180259	0	0	0	0.0310144	0	0.00100415	0	0.509047	0.860143
GSE71118	GSM1827269	0.00141737	0.00457156	0.106267	0	0.00189692	0.224534	0	0.0471459	0.0157689	0.0339685	0	0.0297336	0.195895	0	0.0573146	0.252119	0.003667	0	0	0.0196432	0.00605811	0	0.44	0.0234188	1.07201
GSE71118	GSM1827270	0.00621347	0.00621586	0.00680202	0	0	0.126671	0	0.00713635	0.0210843	0.0351823	0	0.0259996	0	0.418209	0.01532	0.247564	0	0	0.0738768	0	0	0.00972481	0	0.616942	0.79161
GSE71118	GSM1827271	0	0.0336455	0.0144031	0	0.0555631	0	0	0.00875682	0	0.0825496	0	0	0	0.237199	0.0213445	0.503289	0	0	0	0.0432492	0	0	0.18	0.0716593	1.10168
GSE71118	GSM1827272	0	0.00754034	0.0318338	0.0171811	0	0.0917455	0	0	0	0	0	0.0397326	0.0305767	0	0.0518428	0.639835	0	0	0	0.0797414	0	0.00997037	0.02	0.274407	0.990953
GSE71118	GSM1827273	0	0.00562547	0.0117533	0.00106551	0	0.0233672	0.0823485	0	0	0	0.0125615	0	0	0.348087	0.00762995	0.389707	0	0	0	0.116566	0	0.00128842	0	0.622063	0.784916
GSE71118	GSM1827274	0.0209345	0	0.155029	0	0	0.0406894	0.0161155	0.0842756	0.00930923	0.0867573	0	0.0120799	0.0115667	0	0.117729	0.388701	0.0181294	0	0.0167488	0.0213361	0	0.0006	0	0.427225	0.903683
GSE71118	GSM1827275	0	0	0.0295515	0.0669987	0	0	0	0.0130444	0	0.101057	0	0.0383611	0.0120241	0	0.19574	0.415338	0	0	0.127885	0	0	0	0	0.479289	0.877004
GSE71118	GSM1827276	0.0201779	0	0.124102	0.0168395	0	0.0375265	0.011919	0.0537151	0	0.107504	0	0.037499	0	0	0.0657824	0.428593	0	0	0.0894945	0	0	0.00684673	0.02	0.3356	0.946017
GSE71118	GSM1827277	0.025152	0	0.111822	0	0	0	0.0426325	0.0933159	0.0263386	0.147775	0	0	0.0202169	0	0.179386	0.263377	0.0196834	0	0.0504226	0.0189474	0	0.0009	0.01	0.383635	0.925241
GSE71118	GSM1827278	0	0	0.0377225	0.0218024	0	0.123255	0	0.0952497	0	0.171959	0	0.0219946	0	0	0.0533196	0.404647	0.0176442	0	0.0195941	0.0310766	0	0.00173585	0.02	0.31106	0.958439
GSE71118	GSM1827279	0	0	0.0911401	0.00671393	0	0.00372771	0.0273622	0.0126278	0	0.186919	0	0	0	0.292531	0.164422	0.146446	0	0	0	0.0681091	0	0	0	0.498474	0.866206
GSE71118	GSM1827280	0.00953089	0	0.0131368	0	0	0.0910093	0.0572464	0.0514039	0	0.082302	0	0	0	0.179435	0.138563	0.358352	0	0	0	0.0190211	0	0	0	0.504444	0.863031
GSE71118	GSM1827281	0.0345545	0	0.0380701	0.123678	0	0	0.0129004	0.0689284	0.0129565	0.170933	0	0.0795592	0	0	0.16294	0.218434	0	0	0.0114996	0.0641345	0	0.00141063	0	0.504555	0.862945
GSE71118	GSM1827282	0	0.00812576	0.00671466	0	0.00103915	0.0379533	0.00527002	0.010005	0.00944811	0.0260756	0	0	0	0.226305	0.00680953	0.646604	0	0	0.00552715	0	0	0.0101229	0	0.426245	0.923033
GSE71118	GSM1827283	0	0	0.111457	0	0.0246442	0.00334228	0.0362203	0.00355506	0	0.0131525	0.00165285	0	0	0.357834	0.00546456	0.402999	0	0	0.0361923	0	0	0.00348587	0	0.703397	0.724572
GSE71118	GSM1827284	0	0	0.0220957	0.299396	0	0	0.0884805	0.0560576	0.00336385	0.223114	0	0.0142317	0	0	0.0507646	0.194489	0.0188519	0	0	0.0249723	0	0.00418271	0	0.620283	0.790609
GSE71118	GSM1827285	0.00308814	0	0.0836257	0.00372223	0	0.0226169	0	0.0393115	0	0.0338649	0	0.00776194	0	0.162047	0.0641629	0.496301	0.00114736	0	0	0.0726493	0	0.00970132	0.02	0.3288	0.961762
GSE71118	GSM1827286	0.0114371	0.00425735	0.0009	0	0.00562504	0.0698114	0.106507	0.0143376	0	0.0329541	0.00194449	0.00927288	0	0.369328	0.0175508	0.274641	0	0	0.073166	0	0	0.00824139	0.01	0.351198	0.949484
GSE71118	GSM1827287	0	0.0109958	0.0124377	0	0.0161577	0.1374	0.00903093	0.00876312	0	0.0422179	0	0.0139029	0	0.347625	0.0172042	0.376501	0.00346447	0	0.00429914	0	0	0	0	0.662243	0.759007
GSE71118	GSM1827288	0	0.0524918	0.127387	0.0766545	0	0.131406	0	0.0763005	0.0217638	0.11331	0	0.0140667	0	0	0.102761	0.17396	0.0209529	0	0.0853332	0	0	0.00361312	0.02	0.28848	0.967627
GSE71118	GSM1827289	0	0.0179902	0.00888576	0	0	0.0726355	0.0187864	0.00760165	0.0168599	0.0937403	0	0	0	0.318469	0.0108129	0.40543	0	0	0	0.017934	0	0.0108546	0.02	0.276422	0.996462
GSE71118	GSM1827290	0	0.0229087	0.00989149	0	0	0.142868	0	0.0086907	0	0.0125996	0	0.0178757	0	0.0813562	0.0359274	0.614333	0.00231755	0	0	0.0498575	0.0008	0.0006	0.02	0.340226	0.957045
GSE71118	GSM1827291	0	0.00762164	0.00724449	0	0.0317244	0.0865113	0.019154	0	0	0.0302675	0	0.0131263	0	0.0135184	0.0126532	0.657094	0	0	0.114124	0	0	0.00695998	0.02	0.304557	0.973364
GSE71118	GSM1827292	0	0.0405971	0.0772061	0	0.0386658	0.0233108	0	0.0252353	0.02107	0.106829	0	0	0	0.548462	0.0209777	0.0894737	0	0	0	0.00817258	0	0	0.14	0.086126	1.11057
GSE71118	GSM1827293	0.00831832	0	0.0968924	0	0	0.104079	0.0140767	0.0329558	0	0.0447894	0	0.0422258	0	0.00373851	0.169545	0.311236	0.00226978	0	0.160612	0	0	0.00926043	0.06	0.150473	1.03009
GSE71118	GSM1827294	0	0.0228557	0.0147304	0	0.0221153	0.0721512	0	0.00516901	0	0.00933318	0	0.0441888	0.0113134	0	0.00872528	0.281103	0.00132919	0.00320437	0.433516	0	0.0702652	0	0.02	0.307635	0.969505
GSE71118	GSM1827295	0	0.0351351	0.00600012	0	0	0.186392	0	0	0.0227177	0	0.00390324	0.0428637	0.0434075	0	0.0151361	0.606148	0.00177538	0	0.0242719	0	0	0.0122492	0.02	0.282643	0.980289
GSE71118	GSM1827296	0.0444735	0	0.104605	0.0154818	0	0	0.0605238	0.122581	0	0.232734	0	0.0102051	0.0213232	0.00745881	0.0965537	0.193618	0	0	0.090442	0	0	0	0.03	0.174054	1.01571
GSE71118	GSM1827297	0	0	0.00568186	0.0286357	0	0	0	0.0311256	0	0.167475	0	0.0463344	0	0.0368758	0.357438	0.293603	0	0	0	0.0328303	0	0	0	0.546094	0.846757
GSE71118	GSM1827298	0	0	0.0531162	0	0	0.0930346	0.0498903	0.0310756	0	0.115317	0	0	0	0.294958	0.0879407	0.215833	0	0	0.0303857	0	0.0200782	0.00837055	0.02	0.312624	0.960895
GSE71118	GSM1827299	0.0201797	0	0.101173	0	0	0.106706	0.0426849	0.0752846	0	0.137421	0	0	0.0271167	0.0661774	0.122489	0.199644	0	0	0.101123	0	0	0	0.01	0.383908	0.922818
GSE71118	GSM1827300	0	0.0165453	0.0120322	0.00408582	0	0.0331235	0.0195908	0.00546201	0	0.0237279	0	0	0	0.337325	0.0702493	0.440129	0.00201216	0	0.0312331	0	0	0.00448374	0	0.679094	0.741426
GSE71118	GSM1827301	0	0	0.0253734	0	0	0	0.00122826	0.0237388	0.0246206	0.0281796	0	0.00790686	0	0.392015	0.0213428	0.464886	0	0	0.00723674	0	0	0.00347236	0	0.478647	0.889108
GSE71118	GSM1827302	0.0009	0	0.0114693	0	0.00765571	0.0136885	0.00791878	0.00159133	0	0.0298166	0	0.0139052	0.0833661	0	0.0844048	0.717474	0	0	0.0277829	0	0	0	0.01	0.401892	0.93023
GSE71118	GSM1827303	0	0	0.0279341	0.118638	0	0	0.0253247	0.0261722	0	0.142385	0	0.0386561	0	0	0.312011	0.277268	0	0	0	0.0301677	0.00139995	0	0.02	0.281745	1.01323
GSE71118	GSM1827304	0	0.0124692	0.00924343	0.200997	0	0	0.124964	0.0574267	0	0.106039	0	0.0887011	0	0	0.165236	0.169566	0.00301292	0	0.0502115	0	0	0.0121338	0.01	0.344557	0.951529
GSE71118	GSM1827305	0	0.0136275	0.0821527	0	0.0175843	0.110746	0.0367462	0	0	0.0493638	0	0.0008	0	0	0.0744164	0.422782	0.0105577	0.00605647	0.160399	0	0	0.0147466	0.01	0.399065	0.916515
GSE71118	GSM1827306	0	0.00484568	0.0198493	0	0	0.0903703	0.0147406	0.0180712	0	0.0255038	0.00267722	0	0	0	0.0848555	0.606301	0.00787766	0	0.113408	0	0	0.0114995	0.01	0.418188	0.910665
GSE71118	GSM1827307	0	0.143897	0.102995	0	0.0226363	0.0531161	0	0.0124477	0	0.0579008	0	0.0295272	0.00970821	0	0.124617	0.423514	0	0.00116084	0.0184791	0	0	0	0.23	0.0557034	1.08
GSE71118	GSM1827308	0	0.0225583	0.0526617	0.0894104	0	0	0.0158565	0.0886939	0.0386481	0.306365	0	0.0654822	0	0	0.119801	0.144806	0.0217624	0	0	0.0196811	0	0.014273	0	0.476819	0.879933
GSE71118	GSM1827309	0.0489215	0.0213724	0.369928	0.0259026	0.00615043	0.0463256	0.0933832	0.0414118	0	0.0600239	0.0367026	0	0	0.0456063	0.00890603	0.162597	0	0.0120687	0	0.00860514	0.00987488	0.00222007	0	0.486032	0.883113
GSE71118	GSM1827310	0.00372298	0	0.00995122	0	0.00219831	0.0584131	0.0105685	0.00851066	0.0173809	0.00186784	0.00736094	0.00242144	0.113641	0	0.0125174	0.605339	0.00104197	0.00361956	0.141445	0	0	0	0.02	0.302726	0.973268
GSE71118	GSM1827311	0.00524465	0	0.0280511	0	0	0.0253124	0	0.0208973	0	0.0407608	0	0	0.0465564	0.245839	0.0315953	0.260471	0	0	0	0.161256	0	0.134017	0.01	0.409164	0.919681
GSE71118	GSM1827312	0	0.0101643	0.0833091	0.0662043	0.0189155	0	0.0578771	0.043388	0	0.133377	0	0	0	0.149735	0.112158	0.261374	0.023618	0	0.0271847	0.00650899	0	0.00618601	0	0.491012	0.872385
GSE71118	GSM1827313	0.00144519	0.00205368	0.00927762	0	0.00589786	0.0931258	0.00413946	0.0161024	0	0.0710477	0	0.0184227	0	0.28232	0.0125057	0.455196	0	0	0.0284659	0	0	0	0	0.653743	0.765916
GSE71118	GSM1827314	0.00249298	0	0.0981494	0	0.0158386	0.0541554	0	0.0124548	0	0.0697837	0	0.0357159	0	0.00238173	0.111977	0.236152	0.0106624	0	0.350236	0	0	0	0.03	0.19534	1.0149
GSE71118	GSM1827315	0	0.00226309	0.0114723	0.0515974	0	0.0955303	0.01241	0.0211404	0	0.142427	0	0	0	0	0.12244	0.379448	0	0	0.161271	0	0	0	0.02	0.304784	0.960846
GSE71118	GSM1827316	0.0002	0.0002	0.00815997	0	0	0.112577	0	0.0159099	0.0170332	0.0553861	0	0.0481626	0	0.210557	0.0600391	0.394646	0	0	0.0593307	0.00810033	0	0.00977137	0.02	0.333194	0.95382
GSE71118	GSM1827317	0.0115445	0	0.00346638	0	0	0.142805	0	0.0204816	0	0	0	0.0924908	0.0682177	0.00592266	0.0227177	0.563843	0.00692819	0	0	0.0411053	0.0113052	0.00917162	0.02	0.291625	0.976025
GSE71118	GSM1827318	0.00865159	0.0008	0.00755553	0	0	0.0876082	0.0215296	0.0202894	0.04913	0.0100981	0.0204817	0	0	0.520519	0.0693751	0.156876	0.00742335	0	0.0196145	0	0	0	0	0.651539	0.76205
GSE71118	GSM1827319	0.00588712	0.00784499	0.0197116	0	0	0.300402	0	0	0.0198162	0	0.0351487	0.0353132	0.00990494	0.00568296	0.0120083	0.503518	0.00110014	0	0	0.0279688	0	0.0156926	0.09	0.115376	1.05094
GSE71118	GSM1827320	0	0.0190932	0.0118381	0	0.0748142	0.156504	0	0.00336962	0	0.0995852	0	0.0152879	0	0.463309	0.0662683	0.0769769	0.00275794	0	0.0101961	0	0	0	0.2	0.0621457	1.10319
GSE71118	GSM1827321	0	0	0.00953502	0.022147	0	0.355226	0.0128862	0	0	0.0801094	0	0.00795384	0.0540772	0	0.0261214	0.387424	0.0006	0	0.0380208	0	0.00594091	0	0.02	0.257134	0.983767
GSE71118	GSM1827322	0	0.0270552	0.0133703	0	0.0004	0.216983	0	0	0	0	0.00769688	0.0297843	0.0002	0	0.0177078	0.537156	0.00425143	0	0.130308	0	0	0.0149949	0.2	0.0598868	1.0709
GSE71118	GSM1827323	0.00587117	0	0.0293974	0.0285256	0	0.0953515	0.0151914	0.0685064	0	0.125581	0	0	0	0.218631	0.122708	0.245196	0	0	0.0425576	0	0	0.0024827	0.01	0.372383	0.931089
GSE71118	GSM1827324	0.0199325	0	0.0224222	0	0	0.0426189	0.0217578	0.109127	0	0.16778	0	0.0160542	0	0.0178469	0.139179	0.313294	0.0200495	0	0.0956316	0	0	0.0143061	0.2	0.0665578	1.06138
GSE71118	GSM1827325	0	0.153139	0.112464	0	0.0246009	0.0326723	0	0.00397534	0.0378431	0.0226545	0	0.0102341	0.062898	0.0591721	0.0695624	0.207318	0.0129944	0	0.186109	0	0.00436262	0	0.2	0.0655542	1.05764
GSE71118	GSM1827326	0.00913669	0	0.00236492	0	0	0.0460779	0	0.00403402	0	0.0365636	0	0.0384631	0	0	0.0118831	0.189544	0	0	0.660041	0	0	0.0018914	0.02	0.322638	1.00194
GSE71118	GSM1827327	0	0.00216386	0.0351819	0	0	0.194861	0.00374026	0.00936729	0	0.0469151	0	0.0486931	0	0	0.113836	0.42758	0.00445108	0	0.0821588	0	0	0.0310515	0.14	0.0831973	1.05641
GSE71118	GSM1827328	0	0.0181729	0.0441253	0	0.0197611	0	0.0019854	0.00928043	0.0231462	0.0628049	0	0.00148366	0	0.403217	0.0423388	0.348288	0	0	0.0225286	0	0	0.00286776	0.02	0.267711	1.00904
GSE71118	GSM1827329	0	0	0.00716387	0.269185	0	0	0.0582392	0.0251855	0	0.266449	0	0.020149	0	0	0.165113	0.185935	0	0	0	0.0006	0	0.00196334	0	0.545618	0.83779
GSE71118	GSM1827330	0	0.0906382	0.0420164	0	0.035653	0.0811762	0	0.0055746	0	0.0251359	0	0.020255	0	0.155668	0.0203714	0.344525	0.00640087	0	0.165966	0.00661974	0	0	0.47	0.0198067	1.08014
GSE71118	GSM1827331	0	0.0964326	0.117746	0	0.109232	0.166442	0	0.0208993	0	0	0.0460447	0	0.017657	0.291695	0.0476274	0.00710796	0.0127926	0	0	0.0614161	0.00490662	0	0.26	0.0471198	1.07942
GSE71118	GSM1827332	0.00867604	0	0.012774	0.194256	0	0	0.14002	0.0515441	0	0.212492	0	0.166601	0	0	0.0827922	0.0584603	0.0179321	0	0	0.0451686	0.00865	0.0006	0.02	0.312112	0.993585
GSE71118	GSM1827333	0	0.0326462	0.0441721	0	0.029298	0.14322	0	0.0720591	0.0998342	0.0628931	0.0289193	0	0.0268962	0	0.0217605	0.302441	0.0248224	0.0175081	0.0584628	0	0.0151009	0.0199658	0.49	0.0170192	1.07044
GSE71118	GSM1827334	0.00529872	0.008682	0.0140462	0	0	0.238679	0	0.00913743	0	0	0.043703	0.0127965	0.00841113	0.21219	0.00496564	0.33416	0	0	0	0.0946628	0.00436579	0.00890222	0.02	0.306814	0.965597
GSE71118	GSM1827335	0	0.0544653	0.0606743	0	0.0294613	0.0929672	0	0.0246462	0	0.0502868	0	0.0412498	0	0.023018	0.0272273	0.455982	0	0	0	0.140022	0	0	0.55	0.00726091	1.09496
GSE71118	GSM1827336	0	0	0.00177367	0.243374	0	0	0.0361751	0.0762898	0.0362079	0.378449	0	0.062498	0	0	0.105151	0.0447756	0.00353851	0	0.00571866	0	0	0.00604845	0	0.47109	0.900195
GSE71118	GSM1827337	0	0.176146	0.175669	0	0.0321023	0.143524	0.0130582	0.0151417	0.0369295	0.0225504	0	0.0543277	0.0016642	0	0.0199702	0.23749	0.00419845	0	0	0.0644206	0	0.00280822	0.76	-0.0105	1.11444
GSE71118	GSM1827338	0.00516622	0.00959835	0.0381891	0	0	0.0001	0.0255804	0.0358477	0.016678	0.0429584	0.00447275	0	0	0.498944	0.0614245	0.180649	0.0144868	0	0.0659356	0	0	0	0	0.632052	0.777689
GSE71118	GSM1827339	0.0363316	0	0.0791016	0	0	0.093257	0.00183558	0.0211063	0	0.093221	0	0	0.0002	0.0720036	0.193673	0.358204	0.00487334	0	0.0383276	0	0	0.00781663	0	0.439053	0.898734
GSE71118	GSM1827340	0.0144042	0	0.283281	0.0158026	0	0.0830613	0	0.0168133	0	0.0643484	0	0.00301208	0.00283445	0	0.0156777	0.367169	0	0	0	0.129973	0	0.00362328	0	0.570248	0.821695
GSE71118	GSM1827341	0.01417	0	0.166751	0	0	0.0785096	0	0.0529405	0	0.0766429	0	0.0573403	0.0625933	0.0228903	0.0503108	0.220925	0.0102482	0	0.186677	0	0	0	0.01	0.37631	0.926638
GSE71118	GSM1827342	0.00774377	0	0.0325617	0	0	0.0369647	0	0.0578389	0	0.102558	0	0.0357213	0	0	0.0881332	0.175033	0.00526226	0	0.294165	0.164019	0	0	0	0.541498	0.840031
GSE71118	GSM1827343	0.00214375	0.00541654	0.00444968	0	0	0.061684	0.0376409	0.0123833	0	0.0440113	0.0278788	0	0	0.245602	0.00531812	0.501933	0	0	0.0239063	0	0	0.0276319	0.01	0.347594	0.957143
GSE71118	GSM1827344	0.0159016	0.0446844	0.0780243	0	0	0.105798	0.0589011	0.0507928	0	0.101907	0.0044322	0	0	0.0754932	0.0866358	0.28422	0	0	0.0932093	0	0	0	0	0.422337	0.906161
GSE71118	GSM1827345	0.00272568	0	0.00965439	0	0	0.022023	0	0.0464015	0.0124383	0.0406052	0	0.0483705	0	0.372876	0.0880794	0.170623	0	0	0	0.18046	0.00344718	0.00229529	0.03	0.218016	1.03317
GSE71118	GSM1827346	0	0.0269691	0.0170568	0	0	0.170849	0	0.016935	0.0161943	0.0304494	0	0	0	0	0.00704068	0.643111	0	0	0.0713952	0	0	0	0.25	0.0507727	1.09174
GSE71118	GSM1827347	0.00279087	0.00295643	0.00682452	0	0	0.198138	0	0.0108471	0.00129571	0	0	0.0694053	0.0156024	0	0.00794384	0.0649842	0	0	0	0.591725	0.0274863	0	0.02	0.269979	1.07878
GSE71118	GSM1827348	0	0.0128078	0.0372363	0.00433808	0	0.00488422	0	0.13013	0	0.209092	0	0	0	0.263103	0.103671	0.184677	0	0	0	0.039596	0.0104654	0	0	0.607239	0.805251
GSE71118	GSM1827349	0	0.0112844	0.00614528	0	0	0.193275	0	0.0211105	0	0.049808	0.00149099	0	0	0	0.0960831	0.106853	0	0.00875367	0	0.505196	0	0	0.04	0.166913	1.1035
GSE71118	GSM1827350	0	0.00264684	0.00367833	0	0	0.100375	0	0.0158082	0.00392486	0.0285102	0	0.0384005	0.0306588	0	0.0318285	0.0149354	0	0	0	0.729234	0	0	0.03	0.211001	1.18828
GSE71118	GSM1827351	0	0	0.0128607	0	0	0.108603	0	0.066855	0.0211678	0.052073	0	0.0577072	0.0305334	0	0.127647	0.233302	0.0145061	0	0	0.274745	0	0	0.01	0.346573	0.952344
GSE71118	GSM1827352	0	0.00455839	0.0201838	0.0093612	0	0.0813487	0	0.00191962	0.0004	0	0	0.0124427	0.0599888	0	0.130749	0.60064	0.0209745	0	0	0.0544106	0	0.00306661	0	0.421004	0.91286
GSE71118	GSM1827353	0.00792007	0	0.0182426	0	0	0.157649	0.0214317	0.012038	0	0.0517821	0	0.044328	0.118453	0	0.0241424	0.510484	0.00164735	0	0	0.0127507	0.0175085	0.00162152	0.02	0.253284	0.988861
GSE71118	GSM1827354	0.00398534	0	0.08341	0.0179357	0	0.0902153	0.0121056	0	0	0.0957534	0	0	0	0.0374533	0.190102	0.360277	0	0	0.0994623	0	0	0.00930039	0.02	0.266427	0.984305
GSE71118	GSM1827355	0	0	0.0107234	0	0	0.155036	0	0.0199214	0.00988119	0.0187289	0	0.0354231	0.0108424	0	0.15757	0.0210545	0.00797282	0	0	0.552847	0	0	0.03	0.187591	1.12715
GSE71118	GSM1827356	0.0203344	0	0.240216	0	0	0.193331	0	0.0589745	0.0306714	0.0375242	0	0.0718388	0	0.0554897	0.167231	0.0665808	0.0125242	0	0.0354585	0.0077727	0	0.00205348	0.02	0.236826	1.01272
GSE71118	GSM1827357	0	0.0361753	0.0167695	0	0.00590382	0.0382814	0.011292	0.016906	0	0.036864	0	0.0284881	0	0.342991	0.0119279	0.376579	0	0	0.0675756	0.0102458	0	0	0	0.531968	0.84704
GSE71118	GSM1827358	0	0.00810719	0.0162125	0.0338747	0	0.00794663	0	0.0350931	0	0.0293637	0	0.0314352	0.034096	0	0.0760961	0.684792	0	0	0	0.0402601	0	0.00272287	0.01	0.381289	0.937365
GSE71118	GSM1827359	0	0.0007	0.0102192	0.0623288	0	0.0620593	0	0.0414002	0	0.113695	0	0.0439301	0.0517614	0	0.0405083	0.566037	0	0	0.00188967	0	0	0.00543415	0.01	0.395943	0.922243
GSE71118	GSM1827360	0	0.0827525	0.0865289	0	0	0.132672	0.00318832	0.0212711	0.00763068	0.0607968	0	0.0168739	0.0101663	0.137922	0.0676225	0.361387	0.00337653	0	0.0027692	0.00504166	0	0	0.13	0.0977544	1.05341
GSE71118	GSM1827361	0.023235	0	0.236931	0.0791345	0	0	0.0360363	0.0768166	0.00624173	0.12038	0	0.00615438	0	0.121574	0.0669756	0.194725	0	0	0.0199104	0.0078911	0	0.00399506	0	0.423157	0.907292
GSE71118	GSM1827362	0.00529363	0.00917574	0.0116135	0	0	0.195242	0	0.00729991	0	0.0842021	0	0.0419123	0.002734	0	0.0450211	0.544459	0.00458426	0	0	0.0266104	0	0.021852	0.1	0.112378	1.05609
GSE71118	GSM1827363	0	0.0211771	0.0326594	0.0164262	0	0.0558865	0.0329502	0.0626376	0.00186061	0.0820151	0	0	0	0.0692953	0.170268	0.315033	0	0	0.139792	0	0	0	0	0.525777	0.853744
GSE71118	GSM1827364	0.00538836	0	0.0757587	0.0123338	0	0.0313986	0.0118668	0.0650921	0	0.132642	0	0.0200083	0	0	0.0653499	0.430648	0.00293617	0	0.110068	0	0	0.0365096	0.03	0.194387	1.00574
GSE71118	GSM1827365	0	0.0147798	0.0206345	0	0.00168897	0	0	0.0288257	0.0100142	0.0314048	0	0.00989544	0	0.346471	0.0179354	0.264932	0	0	0	0.253418	0	0	0	0.633955	0.774212
GSE71118	GSM1827366	0	0.0111578	0.0090805	0	0	0.127284	0	0.0276247	0.0125776	0	0	0.046634	0.0311155	0	0.0413783	0.313011	0	0.00524311	0	0.374894	0	0	0.07	0.138012	1.0786
GSE71118	GSM1827367	0.00171362	0.00448876	0.0134381	0	0.00495994	0.153281	0.00897742	0.00279195	0	0	0.0376996	0	0.0384653	0.129353	0.0147647	0.479097	0.00212733	0	0	0.0988744	0	0.00996856	0.16	0.0755967	1.07885
GSE71118	GSM1827368	0.053614	0	0.0368735	0.0184229	0	0.0314276	0	0.0987633	0.0006	0.0316721	0	0.0649472	0.007129	0	0.0998418	0.0318382	0	0	0	0.52486	0	0	0.02	0.305165	1.03208
GSE71118	GSM1827369	0.00407672	0	0.0647756	0.0255919	0	0.0162638	0	0.114972	0	0.20567	0	0.0769384	0.0120532	0	0.132559	0.0903476	0.0009	0.00108854	0	0.250532	0.00426154	0	0	0.46269	0.89014
GSE71119	GSM1827370	0	0.00789341	0	0.0899743	0	0.0405572	0.00368741	0	0.0398203	0	0.00433322	0	0.0325294	0.19565	0.0232717	0.480685	0	0	0.0815714	0	0	0	0	0.319247	0.972898
GSE71119	GSM1827371	0.0178719	0	0.0691603	0.349841	0	0.0006	0.00631338	0.0688718	0.0343017	0	0	0.104671	0.0268735	0	0.127369	0.185551	0.0008	0.00141053	0.00640866	0	0	0	0	0.506648	0.861657
GSE71119	GSM1827372	0	0	0.00104057	0	0	0	0	0.035486	0.0233721	0	0.0642813	0	0.0329398	0.722257	0.00320049	0.0804291	0	0	0	0.0369939	0	0	0	0.793563	0.609437
GSE71119	GSM1827373	0	0.00961733	0.00291546	0	0.0283628	0	0.00212945	0.0240857	0.0685755	0	0.0653385	0	0	0.645804	0.00608337	0.0751406	0	0	0.0719474	0	0	0	0	0.772444	0.641099
GSE71119	GSM1827374	0.00490444	0	0.0037214	0.091625	0	0.0560667	0	0.0225822	0.0231585	0	0	0.0135163	0.0338796	0	0.0147967	0.298355	0.00134093	0	0.436053	0	0	0	0	0.299797	0.981636
GSE71119	GSM1827375	0.0003	0.00426648	0.00273078	0.0175901	0	0.0718148	0	0.0388255	0.0443282	0	0.0515097	0.0187841	0.0153202	0.283973	0	0.427085	0	0.00599442	0.0174643	0	0	0	0	0.333529	0.970936
GSE71119	GSM1827376	0.0514835	0	0	0.0199988	0.0262918	0	0	0	0.00923308	0	0.0169952	0.01995	0.0473987	0	0.0799971	0.473162	0	0.0121354	0.243355	0	0	0	0.06	0.130603	1.05774
GSE71119	GSM1827377	0.00336294	0	0.107633	0.242052	0	0	0	0.042718	0.0437395	0	0	0.00937613	0	0.0525817	0.0501524	0.417884	0	0	0	0.0226735	0	0.00782655	0	0.417552	0.908544
GSE71119	GSM1827378	0	0	0.00110877	0.0559472	0	0.029371	0	0.0219479	0.039118	0	0	0.057404	0	0.179676	0.0231117	0.555461	0	0	0	0.0252445	0	0.01161	0	0.411822	0.926435
GSE71119	GSM1827379	0.0112418	0	0	0.0495738	0	0.0912155	0	0.0259609	0.00145312	0	0	0.0586481	0.0854517	0	0.019257	0.3039	0.00154648	0	0.351752	0	0	0	0.01	0.188351	1.0261
GSE71119	GSM1827380	0	0	0.00403837	0.0447342	0.0096073	0.0459319	0	0	0.0123631	0	0.0591234	0	0.142419	0.118566	0.0236929	0.315225	0	0	0	0.118485	0	0.105814	0.06	0.129991	1.06426
GSE71119	GSM1827381	0.00236578	0.0193493	0.135524	0.110612	0	0.128573	0	0.0566631	0.0253687	0	0	0.0582466	0.0140214	0	0.0195	0.400081	0	0	0.0235332	0.00616314	0	0	0.27	0.0513497	1.06466
GSE71119	GSM1827382	0.0367319	0	0.00668201	0.0138712	0	0.0345329	0	0.0251169	0.00896308	0	0.0314035	0	0.0512786	0	0.0152868	0.508099	0	0.101132	0.166903	0	0	0	0.16	0.0812937	1.07551
GSE71119	GSM1827383	0.0630466	0	0.00816869	0.0962436	0	0.0194851	0	0	0.0330081	0	0	0.0782564	0.0777337	0	0.0397806	0.514042	0	0	0.070235	0	0	0	0.01	0.170559	1.03408
GSE71119	GSM1827384	0.0578158	0	0	0.102119	0	0.145414	0	0.0120401	0.0291761	0	0	0.0332932	0.0973333	0	0.0326192	0.422066	0	0	0.0681222	0	0	0	0.04	0.135717	1.03765
GSE71119	GSM1827385	0.0243294	0	0	0.0969772	0	0.229313	0	0.0144608	0.0871073	0.0140704	0	0.00298518	0.0722729	0	0.0449049	0.27948	0.00443955	0	0.12966	0	0	0	0.01	0.159224	1.0213
GSE71119	GSM1827386	0	0.00159158	0.0526451	0.138899	0	0.0121633	0	0.0328217	0.0407645	0	0	0.0591697	0.0075877	0	0.0754579	0.509564	0	0	0.062852	0	0	0.006483	0	0.402713	0.917616
GSE71119	GSM1827387	0.0306933	0	0	0.120415	0.0193194	0.014116	0	0.0519122	0.0894276	0	0	0.0355759	0.101413	0.0129195	0.105995	0.249445	0	0	0.168768	0	0	0	0.27	0.0520182	1.06574
GSE71119	GSM1827388	0	0	0.00158177	0.510275	0	0	0	0.0772179	0.0409351	0.0211996	0	0.0708181	0.0130176	0	0.0703898	0.173897	0.00244496	0	0	0.0182231	0	0	0	0.502891	0.867894
GSE71119	GSM1827389	0.00219997	0	0.0061241	0	0	0.220961	0	0.0006	0.0257974	0	0.102321	0.0008	0.0669766	0	0.0126541	0.456119	0.0104776	0	0.0943366	0	0	0.0006	0.18	0.0676338	1.07079
GSE71119	GSM1827390	0	0.00759353	0.0137994	0	0	0.35117	0	0.00984997	0.0553392	0	0	0.129383	0.053376	0	0	0.318823	0.00772677	0	0	0.0514292	0.00150953	0	0.65	0.00472665	1.10843
GSE71119	GSM1827391	0	0.00579407	0	0.0355857	0	0.25647	0	0	0	0	0.0246326	0	0.122488	0	0.046567	0.473783	0.0252522	0.00154338	0.00788406	0	0	0	0	0.425139	0.906558
GSE71119	GSM1827392	0.0140955	0	0	0.0846253	0	0.137082	0	0	0.0298283	0	0	0.0918987	0.0270008	0	0.0298101	0.525123	0	0	0.0605358	0	0	0	0.04	0.147214	1.04798
GSE71119	GSM1827393	0	0.00418425	0.0744575	0.176425	0	0.0539351	0	0.0362316	0.0303234	0	0	0.116392	0.0817276	0	0.0120716	0.411172	0	0	0.00308077	0	0	0	0.04	0.149975	1.0394
GSE71119	GSM1827394	0.0159813	0	0	0.318677	0	0	0.126089	0.0645096	0	0.0434627	0	0.0599864	0.0321944	0	0.120443	0.2128	0.00585651	0	0	0	0	0	0	0.26055	0.997148
GSE71119	GSM1827395	0.113253	0	0	0.0823616	0	0.115132	0	0	0.0984067	0	0.0906347	0	0.0552756	0.134308	0.0199613	0.260839	0	0	0	0.0298277	0	0	0.98	-0.0531	1.11387
GSE71119	GSM1827396	0	0.00138499	0	0.0177867	0.00144498	0.119179	0	0	0	0	0.0383109	0	0.0778704	0	0.0005	0.715552	0	0	0	0.00818365	0	0.0197716	0	0.451041	0.903869
GSE71119	GSM1827397	0.0133682	0	0	0.119176	0	0.0186998	0	0.0209917	0.0912143	0	0	0.00988185	0.00998086	0.172687	0.0634964	0.446364	0	0	0	0.0341395	0	0	0.09	0.113675	1.07412
GSE71119	GSM1827398	0.00415894	0	0	0.0318104	0	0.021779	0	0.0128329	0.0237352	0.00301116	0	0.0334703	0	0.299926	0.0294653	0.423186	0	0	0.116625	0	0	0	0	0.688501	0.733047
GSE71119	GSM1827399	0.0003	0	0.0006	0.0498453	0	0.119271	0	0.00476468	0.0698753	0	0	0.0462873	0.0576898	0.0060985	0.00791106	0.45324	0	0	0.184135	0	0	0	0.08	0.115179	1.05234
GSE71119	GSM1827400	0.0816967	0	0.0647457	0.00450696	0	0.0263131	0	0.0468645	0	0.00115691	0	0.0297445	0.0689575	0	0.0185572	0.505731	0	0.0478948	0	0.103831	0	0	0.06	0.131409	1.05298
GSE71119	GSM1827401	0.114058	0	0.0499931	0.0932362	0	0.0254005	0	0.0898498	0.0308236	0	0	0.0426497	0.0252058	0.100803	0.0685723	0.298438	0	0	0	0.0609705	0	0	0.63	0.00780603	1.08568
GSE71119	GSM1827402	0.0104233	0	0	0.166493	0	0.0280014	0	0.0402391	0.0651051	0	0	0.0467983	0.026585	0	0.0423762	0.410048	0.0215132	0	0.141405	0	0	0.00101207	0.05	0.143962	1.03386
GSE71119	GSM1827403	0	0	0.0002	0.0449693	0	0.14902	0	0.0328585	0.0135271	0	0.00597162	0.0372574	0.0818202	0.285118	0.00107212	0.341861	0	0	0.00636163	0	0	0	0.19	0.0658575	1.10524
GSE71119	GSM1827404	0	0	0.0412893	0.0771528	0	0.126401	0	0.00304504	0.00646816	0	0	0.0394009	0.11251	0	0.0252095	0.427755	0.0259083	0.0689014	0	0.0320892	0	0.013869	0	0.449508	0.8926
GSE71119	GSM1827405	0	0.00598852	0	0.0180277	0	0.0817543	0	0.015111	0	0	0.0285041	0.0344288	0	0.269107	0	0.536009	0	0	0.00898689	0	0	0.00208235	0.2	0.0628736	1.14194
GSE71119	GSM1827406	0	0.00235169	0	0.0777038	0	0.111494	0	0.0439833	0	0.0230246	0	0.0258191	0.0340603	0	0.0615489	0.574227	0	0	0.045787	0	0	0	0	0.289407	0.981799
GSE71119	GSM1827407	0	0	0	0.0225624	0	0.0330553	0	0	0.0023248	0	0	0.0271618	0.10482	0	0.0076715	0.505749	0	0	0.296655	0	0	0	0	0.528229	0.849036
GSE71119	GSM1827408	0	0	0	0.0506077	0	0.104778	0.00438678	0	0	0	0	0	0.0151501	0.127451	0.014841	0.597305	0.0159219	0	0.0652571	0	0	0.00430225	0	0.513782	0.859602
GSE71119	GSM1827409	0.0124869	0	0	0.0238872	0	0.0510477	0	0.0207787	0.00891438	0	0	0.0549779	0.083478	0	0.0587229	0.659743	0	0	0	0.0254484	0	0.0005	0	0.304087	0.989758
GSE71119	GSM1827410	0.00650059	0	0.0483496	0.0553159	0	0.31197	0.00432833	0.00522385	0.015756	0	0	0.00626165	0.0508623	0	0.0612151	0.417281	0	0	0.0156892	0	0	0.00124642	0	0.497637	0.867852
GSE71119	GSM1827411	0	0	0	0.0312766	0	0.13031	0	0	0.00124671	0	0	0.0228946	0.0707772	0	0.0109527	0.676555	0.00205805	0.00214057	0.0464753	0	0	0.0053134	0	0.344104	0.964524
GSE71119	GSM1827412	0.00527328	0	0	0.035375	0	0.129549	0	0.0225974	0.0327709	0	0	0.058955	0.0100079	0.00639479	0.0524875	0.373186	0	0	0.273403	0	0	0	0.02	0.15288	1.03591
GSE71119	GSM1827413	0	0.0278508	0	0.083495	0	0.110133	0	0.0276185	0.0268484	0	0	0.0466666	0.0550965	0	0.0754648	0.503541	0	0	0.0432857	0	0	0	0	0.555125	0.833933
GSE71119	GSM1827414	0.056382	0	0.0433401	0.149019	0	0.0626083	0	0.0651299	0.0693931	0	0.0777788	0.0610551	0.0315763	0	0.0205118	0.351771	0	0	0.0114345	0	0	0	0.53	0.00596286	1.09683
GSE71119	GSM1827415	0	0	0	0.0242303	0	0.138402	0	0	0	0	0.004822	0.017959	0.0878002	0.0705811	0.0230982	0.586453	0	0	0	0.00301234	0	0.0436419	0	0.57339	0.818739
GSE71119	GSM1827416	0.0234173	0	0	0	0	0.00455771	0	0	0.0172134	0.00241815	0	0.00101102	0.024594	0.715309	0	0.195494	0	0	0.0159855	0	0	0	0	0.788603	0.616549
GSE71119	GSM1827417	0	0.0171024	0.00288574	0.160315	0	0.0670976	0.00421048	0.0004	0.0360992	0	0	0.0528649	0.0236087	0	0.127519	0.425233	0.0209089	0	0.0571519	0	0	0.0046176	0	0.346116	0.947625
GSE71119	GSM1827418	0.0692736	0	0.0673401	0.091591	0	0	0	0.0973175	0	0	0	0.0586895	0.0516275	0	0.124909	0.379006	0	0	0	0.0550462	0	0.00519988	0.02	0.176679	1.02349
GSE71119	GSM1827419	0	0.0270307	0.0031454	0.161933	0	0	0	0.0706814	0.0259899	0.0216896	0	0.0434699	0	0.319755	0.0720317	0.245647	0	0	0.00862769	0	0	0	0	0.673397	0.752207
GSE71119	GSM1827420	0	0.00367036	0.0110769	0.0831107	0	0.0789228	0.013994	0.0007	0.00613537	0	0	0.0106429	0.0650637	0.286978	0.00739554	0.419895	0	0	0.0002	0.0122009	0	0	0	0.741621	0.69088
GSE71119	GSM1827421	0.00213495	0.00336618	0	0.0206904	0	0.090103	0	0.0166955	0.0239906	0	0.00334333	0.0110127	0.12981	0	0.00696268	0.585705	0.0192194	0	0.0869662	0	0	0	0	0.513055	0.85823
GSE71119	GSM1827422	0	0	0	0.0475657	0	0.0871866	0	0.018382	0.0256684	0	0	0.0266799	0.0793292	0	0.0237945	0.541142	0	0	0.150251	0	0	0	0	0.398295	0.922086
GSE71119	GSM1827423	0.0102448	0	0	0.0487578	0	0.11656	0	0.0147922	0.027577	0	0.00132623	0.0534089	0.0621926	0	0.0366133	0.557212	0.0283501	0	0.0400537	0	0	0.00291044	0	0.469582	0.882969
GSE71119	GSM1827424	0	0.00575874	0	0	0	0.00125272	0.0110082	0.00717114	0	0	0	0.0249719	0.0002	0.670537	0.00242149	0.275453	0	0	0.00123453	0	0	0	0	0.788421	0.616394
GSE71119	GSM1827425	0.0168037	0	0	0.104545	0	0.146101	0	0.0106227	0.0185483	0	0	0.0419942	0.0756718	0	0.131952	0.318444	0.0124344	0	0.119378	0	0	0.00350458	0.19	0.0574134	1.07314
GSE71119	GSM1827426	0.193678	0	0.00860319	0.034449	0	0.111653	0	0.0391013	0.039311	0	0	0.160432	0.0449922	0	0.00592902	0.287288	0	0	0	0.0724431	0	0.0021205	0.51	0.00893687	1.10558
GSE71119	GSM1827427	0	0	0	0.0425292	0	0.0284656	0	0.0312783	0.0531722	0	0.0155498	0.0171047	0.0589081	0	0.0190991	0.609777	0.0004	0.00135104	0.107968	0	0	0.0143348	0.08	0.105767	1.07904
GSE71119	GSM1827428	0.00176597	0	0	0.108502	0	0.0291463	0	0.0008	0.0244688	0	0	0.0393607	0.068902	0	0.0343238	0.569121	0.00109143	0	0.122509	0	0	0	0.01	0.229285	1.01252
GSE71119	GSM1827429	0	0	0.0448275	0.202749	0	0.0111295	0	0.0203187	0.0119508	0.00403421	0	0.0225963	0.00136788	0.295885	0.071891	0.298618	0	0	0	0.0146313	0	0	0	0.504068	0.863415
GSE71119	GSM1827430	0	0.0202701	0	0.0789572	0	0.101989	0.00256222	0.00784757	0.00925382	0	0	0.0582043	0.0301142	0.232067	0.0853214	0.349421	0.00119013	0	0.0228022	0	0	0	0	0.482356	0.8761
GSE71119	GSM1827431	0	0.0122059	0.00171017	0.0751701	0	0.0339454	0.0193584	0	0.00819686	0	0	0.0201878	0.0286733	0.26466	0.0375276	0.43201	0	0	0.0663545	0	0	0	0	0.527852	0.84959
GSE71119	GSM1827432	0	0.00105997	0.0003	0.0580844	0	0.0884262	0	0.0197414	0	0	0.0361968	0.0126584	0.0381583	0.0658058	0.0256633	0.615071	0	0	0	0.0388228	0	0	0	0.37145	0.946488
GSE71119	GSM1827433	0.0303422	0	0	0.0171002	0	0.151468	0	0.0679241	0.0522115	0	0.0434522	0	0	0.454576	0	0.0566614	0	0.0459915	0	0.0802725	0	0	0.4	0.0357038	1.12839
GSE71119	GSM1827434	0	0	0.0104087	0.138185	0	0.0556218	0	0.0203335	0.00241575	0.00347734	0	0.0627392	0.0557217	0	0.167756	0.436076	0	0	0	0.0460143	0	0.00125043	0	0.561515	0.827408
GSE71119	GSM1827435	0	0.00473744	0.00131624	0.0334903	0	0.0428818	0	0.0244965	0.0212094	0	0.00191208	0.0052668	0.0300881	0.2645	0.0574685	0.480641	0	0	0.0319917	0	0	0	0	0.680717	0.737299
GSE71119	GSM1827436	0.00343608	0	0	0.0410455	0	0.07366	0	0	0.0325976	0	0	0.0279677	0.140041	0	0.0159893	0.603248	0	0	0.0620155	0	0	0	0	0.371687	0.943077
GSE71119	GSM1827437	0.00632903	0	0.0109028	0.427115	0	0	0.00652684	0.0690757	0	0	0	0.111632	0.0568544	0	0.0957499	0.181658	0.0127509	0	0.0142694	0.00713554	0	0	0	0.476523	0.881437
GSE71119	GSM1827438	0	0	0	0.0222052	0.0213796	0	0	0	0.0188146	0	0.0215246	0.00293904	0.144067	0	0	0.621189	0	0.0698241	0.0780572	0	0	0	0	0.35532	0.956599
GSE71119	GSM1827439	0	0.00861556	0.00150619	0.0659877	0	0.0609366	0	0	0	0	0	0.0241323	0.158859	0.156516	0.0197724	0.281591	0	0	0	0.0664452	0	0.155639	0	0.411437	0.920487
GSE71119	GSM1827440	0.00958318	0.0144979	0.0196498	0.117323	0	0.108592	0	0.0317024	0.0277756	0.0357204	0	0.0322302	0.00221107	0.0945056	0.0628961	0.365276	0.00912715	0	0.0689095	0	0	0	0	0.630107	0.795876
GSE71119	GSM1827441	0.0002	0.00282684	0	0.0684042	0	0.0919358	0	0.00869867	0.00566563	0	0	0.0452324	0.0769754	0	0.0177387	0.646001	0.0167133	0	0	0.013434	0	0.00617815	0	0.332813	0.969181
GSE71119	GSM1827442	0.00521431	0	0.0004	0.0736984	0	0	0	0.0368573	0.0521281	0	0.0201717	0	0.0210484	0.339267	0.0468834	0.371705	0	0	0.0325802	0	0	0	0	0.668791	0.748252
GSE71119	GSM1827443	0.00192802	0.00481512	0.00129143	0.140148	0	0.212458	0	0.0200796	0.0779009	0	0.0545247	0.0354478	0.0946269	0.265079	0.00246897	0.0717863	0.00208249	0	0	0.0153622	0	0	0.23	0.0761935	1.08123
GSE71119	GSM1827444	0.00770693	0	0.0008	0.0295214	0	0.13298	0	0.0186138	0.0186779	0	0	0.064124	0.0628515	0	0	0.51537	0.0002	0.00528883	0.137491	0	0	0.00642508	0.05	0.152571	1.04198
GSE71119	GSM1827445	0.0003	0	0.00402654	0.0728192	0	0.244854	0	0	0.0230399	0	0	0.0584558	0.0136531	0	0.0328891	0.447152	0	0	0.0982414	0	0	0.00454598	0.04	0.154408	1.03442
GSE71119	GSM1827446	0.0008	0	0.00893885	0.0450775	0	0	0.0009	0.0257327	0.0253712	0.0005	0.0248924	0	0.00684501	0.39895	0	0.412242	0	0	0.0497844	0	0	0	0	0.325983	0.996228
GSE71119	GSM1827447	0.00366226	0	0.00111925	0.389016	0	0	0.00286447	0.0296044	0.0130325	0.0581813	0	0.0613942	0.022889	0	0.0746364	0.310722	0.0101852	0	0	0.0226935	0	0	0	0.588405	0.810178
GSE71119	GSM1827448	0.0115168	0	0	0.0154737	0	0.0369383	0	0.0383941	0	0	0	0.0195647	0.0168363	0.315409	0.0112005	0.520695	0	0	0	0.0139715	0	0	0	0.615027	0.789061
GSE71119	GSM1827449	0.0445111	0	0.0005	0.257333	0	0.205544	0	0	0.116068	0	0	0.0488839	0.0217429	0.0108718	0.031285	0.240158	0	0.0182734	0.00479251	0	0	0	0.03	0.174971	1.03531
GSE71119	GSM1827450	0	0	0	0.0972556	0	0.156609	0	0	0.0288048	0	0	0.109796	0.0441576	0	0.0230657	0.417443	0	0	0.122842	0	0	0	0.62	0.0115374	1.09881
GSE71119	GSM1827451	0.0128534	0	0.00939357	0.178841	0	0	0	0.0620585	0.0161416	0	0.0110374	0	0	0.140048	0.0404107	0.478253	0	0	0.0113892	0.037939	0	0.00163514	0.03	0.175949	1.04078
GSE71119	GSM1827452	0.0659915	0	0.123042	0.0965658	0	0.0870485	0	0.0250479	0.071312	0	0	0.0666888	0.0140562	0.0454987	0.0402437	0.311196	0	0	0.033863	0	0	0.0194463	0.35	0.0409838	1.06165
GSE71119	GSM1827453	0.0270528	0	0.303003	0.118147	0	0.244055	0	0.032073	0.0563974	0	0	0.0308265	0.0107839	0.0246839	0	0.0472249	0.0153176	0	0	0.0653671	0	0.0250684	0.39	0.0312503	1.06706
GSE71119	GSM1827454	0.0248532	0	0.012717	0.0547826	0	0.154607	0	0.0382313	0.0232642	0.0052812	0	0.0988445	0.0580849	0.0177144	0.0634001	0.0579761	0	0.00672034	0	0.316962	0	0.0665607	0	0.43822	0.909057
GSE71119	GSM1827455	0	0	0	0.254348	0	0	0	0.0948095	0	0.0427426	0	0.0967107	0.00625478	0	0.105553	0.395664	0	0	0.00391786	0	0	0	0	0.44448	0.898771
GSE71119	GSM1827456	0.00597089	0.0236314	0	0.224142	0	0.197316	0	0.0203445	0.101893	0	0	0.140205	0.0215954	0.00474264	0.0429309	0.108704	0.0002	0	0.108286	0	0	0	0.03	0.163383	1.05159
GSE71119	GSM1827457	0.0224402	0	0.00592846	0.0568525	0	0.112989	0	0.0963801	0.0352259	0	0.00998904	0.0543707	0.0494771	0.0723623	0.0008	0.064835	0	0	0.418344	0	0	0	0.23	0.0736193	1.08966
GSE71119	GSM1827458	0.0504039	0	0.157857	0.0826773	0	0.192973	0	0.00939443	0.0140547	0	0	0.0489376	0.0142881	0	0.0254359	0.243771	0	0	0.160207	0	0	0	0.28	0.0538744	1.04955
GSE71119	GSM1827459	0.0186912	0	0	0.0934122	0	0.117764	0	0.00713531	0.03439	0	0	0.0655821	0.0781848	0	0.0411348	0.366891	0.0125173	0	0.164297	0	0	0	0.03	0.168984	1.02093
GSE71119	GSM1827460	0.00393417	0	0	0.0819257	0	0.163555	0	0	0.0196348	0.0079757	0	0.0814219	0.0618894	0	0.087013	0.360286	0.0112944	0	0.12107	0	0	0	0.24	0.0703104	1.06768
GSE71119	GSM1827461	0.136201	0	0	0.12446	0	0.265708	0	0	0	0	0	0.0918467	0.0385734	0.0343683	0	0.253223	0	0.0318667	0.0237529	0	0	0	0.77	-0.0061	1.10259
GSE71119	GSM1827462	0.0005	0.00206636	0.0003	0	0	0.187991	0	0.0192111	0.102961	0	0	0.132664	0.0504651	0	0.00900794	0.342802	0	0	0.148933	0	0	0.00313526	0.15	0.0941097	1.05895
GSE71119	GSM1827463	0.00192829	0	0	0.101783	0	0.0708768	0	0.0500852	0.067943	0	0.00582763	0	0.0202175	0.226673	0.0276667	0.377707	0	0	0.0492917	0	0	0	0	0.560183	0.82953
GSE71119	GSM1827464	0.00776464	0	0	0.0582605	0	0.221557	0	0.0481001	0.181625	0	0.0591419	0	0.0797145	0	0.0002	0.279387	0	0	0.054914	0	0	0.00930659	0.49	0.0215637	1.0868
GSE71119	GSM1827465	0.00408792	0	0	0.0987712	0	0.245074	0	0.001	0.0371152	0	0.00527696	0.0436662	0.0548215	0	0.0719377	0.348771	0.00296645	0	0.0865334	0	0	0	0.06	0.119418	1.04455
GSE71119	GSM1827466	0.00468797	0	0.00617223	0.0503551	0	0.103842	0	0.0096964	0.0438204	0	0	0.0882127	0.00307743	0.209176	0.0489148	0.429237	0	0	0.00280696	0	0	0	0	0.38186	0.936914
GSE71119	GSM1827467	0.004439	0	0.00318853	0.0399623	0	0.102263	0	0.0278419	0.0452048	0	0	0.0886945	0.0679894	0	0.0373679	0.45388	0	0	0.129169	0	0	0	0.14	0.099335	1.05933
GSE71119	GSM1827468	0.0138386	0	0	0.109308	0	0.0954596	0	0.0224524	0.0397933	0	0	0.086877	0.111104	0	0.0482181	0.39963	0.00290296	0	0.0704153	0	0	0	0.34	0.0429267	1.08115
GSE71119	GSM1827469	0	0	0.00797106	0.0459149	0	0.241095	0	0.0822005	0.0164741	0	0	0.170371	0.089579	0	0.0115356	0.271742	0.015559	0	0.0475581	0	0	0	0.9	-0.026	1.12211
GSE71119	GSM1827470	0	0	0.0058197	0.144957	0	0.239082	0	0	0	0	0	0.0540736	0.071228	0.0630437	0.0212758	0.391777	0	0.0080574	0.0007	0	0	0	0.07	0.141969	1.04662
GSE71119	GSM1827471	0.0009	0.0027541	0.0202644	0.296871	0	0.0612832	0	0.0796708	0.0783616	0	0	0.111326	0.0134828	0	0.0657552	0.254023	0.00132082	0	0.0139679	0	0	0	0	0.430712	0.905708
GSE71119	GSM1827472	0.00128364	0.00812001	0	0.0480852	0	0.0664025	0	0.00949123	0.0179626	0	0	0.0231565	0.0504768	0	0.0522037	0.64146	0	0	0.0813577	0	0	0	0	0.469693	0.885412
GSE71119	GSM1827473	0.0549893	0	0	0	0.0321499	0	0	0.00787313	0.0392456	0	0.140999	0.129642	0.00675518	0.0889799	0.00121708	0.460231	0	0	0.0379175	0	0	0	0.01	0.289357	0.991446
GSE71119	GSM1827474	0.00104032	0.00255931	0.00278253	0	0.0192639	0.158599	0	0.0143205	0.0316047	0	0.0489423	0.00775634	0	0.513397	0.00786446	0.147105	0	0	0.0447644	0	0	0	0	0.654999	0.757101
GSE71119	GSM1827475	0.0412164	0	0	0	0	0.150835	0	0	0.0319309	0	0.021287	0.0180827	0.125594	0	0.0429107	0.518937	0.00103032	0	0.0481755	0	0	0	0.08	0.136466	1.05174
GSE71119	GSM1827476	0.0119332	0	0.00306619	0.0946623	0	0.00654791	0	0.0406273	0.0161119	0	0	0.0667671	0.0987081	0	0.0355174	0.583184	0	0.00244068	0	0.0404337	0	0	0.04	0.192853	1.03821
GSE71119	GSM1827477	0.00274732	0.00103297	0	0.0182835	0.0181574	0.0754587	0	0	0.0225597	0	0.0165998	0.0251733	0.0636493	0	0.00305115	0.684614	0	0.00134759	0.0598963	0	0	0.00742933	0.01	0.293489	0.994346
GSE71119	GSM1827478	0.00584364	0.00153454	0	0.040231	0	0	0	0.00663701	0.0192478	0	0.0178963	0	0	0.2662	0.00308879	0.201926	0	0	0.437395	0	0	0	0	0.661692	0.753459
GSE71119	GSM1827479	0	0.00166799	0	0.122427	0	0.121883	0	0.0147	0.0342639	0	0	0.0405878	0.0265323	0	0.151413	0.450342	0	0	0.0361823	0	0	0	0.01	0.318837	0.965904
GSE71119	GSM1827480	0.0448165	0	0	0.0472936	0	0.109584	0	0.00800096	0.0506843	0	0.0123487	0.0489346	0.058939	0	0.0853606	0.439998	0	0	0.0940388	0	0	0	0.57	0.0168539	1.09234
GSE71119	GSM1827481	0	0	0.0063	0.0324508	0	0.073137	0	0.0224673	0.0368354	0	0	0.0155149	0	0.220118	0.0357526	0.451933	0	0	0.10549	0	0	0	0	0.490077	0.872685
GSE71119	GSM1827482	0	0	0.0317211	0.398617	0	0	0	0.0472105	0.0172395	0.0559252	0	0.0228605	0.0336104	0	0.0850373	0.307428	0	0	0	0.0003	0	0	0	0.506012	0.861787
GSE71119	GSM1827483	0	0	0.00127024	0	0.00550945	0.067449	0	0.0162236	0.0393221	0	0.0345835	0.0307785	0.0560525	0.0225943	0.017398	0.686309	0.0007	0	0.021768	0	0	0	0.01	0.286478	1.00125
GSE71119	GSM1827484	0.19416	0	0.0104175	0.0705891	0	0.191067	0	0.0111107	0.0992751	0	0	0.0466332	0.0139817	0	0.015672	0.312442	0	0.0220335	0.0126178	0	0	0	0.71	-0.004	1.09464
GSE71119	GSM1827485	0	0.00153319	0	0.0476983	0	0.0241129	0.00127134	0.0009	0.0310584	0	0.0128263	0.00447405	0.0686468	0	0.0163412	0.760893	0	0	0.0302308	0	0	0	0	0.480563	0.887288
GSE71119	GSM1827486	0.00582419	0	0	0.0375245	0.00553656	0	0	0.0209916	0.074176	0	0.0448916	0.00568224	0.018437	0.199338	0	0.576578	0	0.0005	0.0089211	0	0	0.0015662	0	0.415591	0.927042
GSE71119	GSM1827487	0.0115033	0	0.00968412	0.129167	0	0.186913	0	0.0581103	0.0198632	0	0	0.0582411	0.0106289	0.0281923	0.0743633	0.301439	0.0183834	0	0.0935108	0	0	0	0	0.433461	0.900362
GSE71119	GSM1827488	0.031167	0	0.00117821	0.0799236	0	0.0583723	0	0.0390439	0.0242924	0	0	0.0876567	0.0556832	0	0.175651	0.413399	0	0	0.0336331	0	0	0	0.02	0.249523	1.00518
GSE71119	GSM1827489	0.0164536	0	0.0225508	0.14751	0	0.0748911	0	0.0609816	0.0540458	0	0	0.0593457	0.0412705	0	0.0826796	0.352916	0	0	0.0873558	0	0	0	0.02	0.251742	0.984859
GSE71119	GSM1827490	0	0.0169236	0	0.052231	0.0717033	0.014529	0	0.0875672	0	0	0	0.108197	0.0367964	0	0.0721345	0.502627	0	0	0.0372917	0	0	0	0.48	0.0294114	1.10245
GSE71119	GSM1827491	0	0.0157971	0	0.0823989	0	0	0.00672527	0.0162263	0.033245	0	0.00431477	0	0	0.284836	0.00881984	0.533126	0	0	0	0.014511	0	0	0	0.569904	0.823502
GSE71119	GSM1827492	0	0	0.0834608	0.0706046	0	0.0909585	0	0	0.0218154	0	0	0.0304061	0.0043299	0.148261	0.0283285	0.417937	0	0	0.103898	0	0	0	0	0.650542	0.780333
GSE71119	GSM1827493	0.00416944	0	0	0.0186822	0	0	0	0.0005	0.0131369	0	0	0.0159585	0.00168249	0.414296	0.0202002	0.419628	0	0	0.0917481	0	0	0	0	0.766304	0.650586
GSE71119	GSM1827494	0.0240582	0	0	0.059597	0	0.0538166	0	0.0118346	0.0250771	0	0	0.0391108	0.0418658	0	0.0345634	0.448827	0	0	0.251306	0.00994374	0	0	0.01	0.221692	1.00879
GSE71119	GSM1827495	0	0	0	0.0601637	0	0.0319483	0	0.0257476	0.0195261	0	0	0.0269595	0	0.126243	0.0322236	0.610378	0	0	0.066811	0	0	0	0	0.47445	0.885287
GSE71119	GSM1827496	0.0227279	0	0	0.0727986	0	0.0375505	0	0.0380637	0.0319573	0	0	0.0522336	0.0919804	0	0.0476611	0.461718	0	0.013437	0.129872	0	0	0	0.01	0.263486	0.984487
GSE71119	GSM1827497	0.0728566	0	0.00871208	0.0548305	0	0.0486772	0	0.0616361	0	0.00873361	0	0.0413509	0	0.274903	0.042864	0.283201	0	0	0.00506718	0.0971679	0	0	0.02	0.180941	1.03949
GSE71119	GSM1827498	0.0445894	0	0.0464391	0.13071	0	0.06621	0	0.0456206	0.0365163	0	0	0.0219267	0.111018	0	0.135053	0.319981	0	0	0.0419369	0	0	0	0	0.557226	0.836942
GSE71119	GSM1827499	0	0	0.00592249	0.362019	0	0	0.0636708	0.0310492	0.00590371	0.00477729	0	0.0508905	0.0414785	0	0.0746851	0.326159	0	0	0	0.0334445	0	0	0	0.489506	0.871184
GSE71119	GSM1827500	0	0.004915	0	0.0125451	0	0.0718975	0	0	0	0.0006	0	0.00717341	0	0.395979	0	0.484713	0	0	0.0221652	0	0	0	0	0.617495	0.789581
GSE71119	GSM1827501	0.001	0	0	0.117449	0	0.0833153	0	0.0192924	0.0171111	0	0	0.00891768	0.00846652	0	0.023574	0.671423	0	0	0.0494644	0	0	0	0	0.367864	0.947081
GSE71119	GSM1827502	0	0.0189643	0.00906043	0.0520763	0	0.0472726	0.00316866	0.0171261	0.0546592	0	0.0171439	0	0.0136229	0.404203	0.00348231	0.354951	0	0	0.00364349	0.0006	0	0	0	0.50551	0.869757
GSE71119	GSM1827503	0.0177639	0	0	0.0223683	0	0.0540226	0.00259739	0	0.0353617	0	0.0196073	0	0.0415514	0	0.00589576	0.675364	0	0.00595721	0.111142	0	0	0.00836873	0	0.492781	0.872397
GSE71119	GSM1827504	0.0276369	0	0.0016218	0.058322	0	0.057778	0	0.0338777	0.0357247	0	0	0.0436826	0.0175572	0.145196	0.0910537	0.442351	0	0	0.0451979	0	0	0	0.01	0.283493	0.984638
GSE71119	GSM1827505	0.0502205	0	0.0440195	0.0344328	0	0.101473	0.00750858	0.047995	0.0314284	0	0.0850733	0	0.00145139	0.128961	0	0.189256	0	0.0791489	0	0.165609	0	0.0334227	0	0.417913	0.908032
GSE71120	GSM1827506	0.10318	0	0	0.226693	0.0292849	0.129146	0	0	0	0.0449174	0	0.124676	0	0	0.0365038	0.104279	0.064769	0.0196725	0	0.0348543	0	0.0820243	0.02	0.206002	1.02484
GSE71120	GSM1827507	0.0219075	0.0111794	0.052727	0	0.0277598	0.363353	0.0546963	0	0	0	0	0.0975222	0.0531279	0	0.0516679	0	0.0733724	0.0232898	0.142229	0	0	0.0271673	0.28	0.03705	1.07392
GSE71120	GSM1827508	0.0347685	0	0	0.105386	0	0.256223	0	0.0906492	0	0	0.0422791	0	0.0100217	0.114666	0.0293045	0	0	0.137768	0	0.170516	0.00618134	0.00223703	0.03	0.180664	1.03007
GSE71120	GSM1827509	0	0.0936188	0	0	0	0.278909	0	0.0297474	0	0	0.190792	0	0.00626598	0	0	0.00120428	0	0.172889	0	0.226574	0	0	0.07	0.146861	1.06074
GSE71120	GSM1827510	0	0.0808923	0	0	0.0246677	0.168594	0	0	0	0	0	0.199525	0	0	0	0.274051	0.0317004	0.0969858	0.0815914	0	0	0.041993	0.08	0.130139	1.04813
GSE71120	GSM1827511	0	0.0225015	0.424061	0	0.134974	0.0086713	0	0.083631	0	0.0166141	0	0.226855	0	0	0.00338465	0.0265713	0	0.0149097	0.0343384	0	0	0.00348852	0.25	0.0480085	1.0899
GSE71120	GSM1827512	0.628379	0.0860441	0	0	0	0.097727	0	0.00731378	0.0139635	0	0.123832	0	0.0119103	0.00794556	0	0.0003	0	0.0159092	0	0	0.00672474	0	0	0.306582	1.01591
GSE71120	GSM1827513	0	0.110566	0	0.0734559	0	0.268455	0	0	0.115662	0	0	0.0514824	0	0.117139	0.0463201	0	0	0.181868	0.028845	0	0	0.00620595	0.03	0.187039	1.02537
GSE71120	GSM1827514	0.0343759	0	0	0.201333	0	0.196132	0	0.0435592	0.0857179	0	0.0798144	0.117204	0.0297828	0	0.0410347	0.0932447	0	0	0.0778018	0	0	0	0.27	0.0453021	1.11946
GSE71120	GSM1827515	0.0149864	0.0610955	0.0213139	0.0552174	0.052964	0	0.0850028	0.0395143	0.0443529	0	0.130572	0	0	0.24646	0.0236545	0	0.0733167	0.0485724	0	0.101232	0	0.00174519	0.16	0.0795602	1.06248
GSE71120	GSM1827516	0	0	0	0.0283222	0	0.49153	0	0.0266646	0	0	0.0523295	0	0.0187243	0.025838	0.00297482	0.202482	0	0	0.151135	0	0	0	0.42	0.0149544	1.0994
GSE71120	GSM1827517	0	0.0173667	0.0483504	0.0123966	0.128247	0.391424	0	0.0560269	0	0	0.131621	0.0140436	0.0347673	0.0419525	0.0186931	0	0	0.082523	0	0.0138184	0.00876911	0	0.25	0.0476087	1.10495
GSE71120	GSM1827518	0.0446366	0	0	0	0	0.0896654	0	0.0548434	0	0	0	0.0646213	0.00504093	0	0	0.260719	0	0.0756607	0.404813	0	0	0	0.25	0.0481708	1.09798
GSE71120	GSM1827519	0	0	0.0396856	0.0248286	0	0.302102	0	0.115777	0.040405	0	0.0127808	0.00586951	0.0516657	0	0.0814952	0.296462	0	0.0110948	0.0178336	0	0	0	0.25	0.0469199	1.07464
GSE71120	GSM1827520	0	0	0	0.102153	0	0.145309	0.0371977	0.112975	0	0.0270455	0	0.00925806	0	0.25794	0.063797	0.228183	0	0	0	0.0161423	0	0	0.11	0.10058	1.06946
GSE71120	GSM1827521	0	0.00491267	0.0183201	0.219694	0	0.0225365	0	0.0244207	0.0279475	0	0	0.0232469	0	0.580966	0	0	0	0.0319964	0	0.0208504	0.017093	0.00801642	0.13	0.0948718	1.13369
GSE71120	GSM1827522	0.0188762	0	0.0343908	0	0	0.267884	0	0	0	0	0.0294291	0	0.0271403	0	0.142178	0.454287	0	0	0.0258146	0	0	0	0.28	0.0435431	1.09395
GSE71120	GSM1827523	0.0895383	0	0	0	0.0601887	0.328769	0	0	0	0	0.0364956	0.0413938	0.0533402	0.0136616	0	0.349933	0	0.00387922	0.0228003	0	0	0	0.61	-0.0096	1.10214
GSE71120	GSM1827524	0.0383576	0	0.119261	0	0.177382	0	0.0246683	0.0683547	0	0.18288	0	0.0996239	0	0.0951096	0	0.0279665	0.0509217	0	0.0401964	0	0	0.0752779	0.09	0.120722	1.04703
GSE71120	GSM1827525	0	0.0631762	0	0.0521797	0	0.41014	0	0	0	0	0.0153505	0	0.0547199	0	0.0405815	0.336776	0	0	0.0270759	0	0	0	0.56	-0.0018	1.09946
GSE71120	GSM1827526	0.0272811	0	0.0330942	0.429766	0	0.0488139	0	0.0687091	0.0125028	0	0.00814074	0.110045	0.0363951	0	0.0424913	0.069889	0	0.040201	0.0594228	0	0.0132481	0	0.01	0.247926	1.01559
GSE71120	GSM1827527	0.131681	0	0.0784249	0.125974	0.0127936	0	0.056967	0.0838521	0	0	0	0.146985	0.0839927	0.0237935	0.00138727	0	0.0437529	0.00184877	0.11514	0	0.0664565	0.0269504	0.03	0.176704	1.01586
GSE71120	GSM1827528	0.145747	0	0.00703402	0	0.0236695	0.0765796	0	0.142972	0.0650321	0.280357	0	0	0	0	0.0172113	0.0386556	0	0.0799117	0	0.0447919	0.0470809	0.0309575	0.52	0.00215463	1.11175
GSE71120	GSM1827529	0	0.0635158	0	0	0.0388282	0.369404	0	0	0	0	0.0599768	0.0418578	0.0494022	0	0.0311096	0.252784	0	0.0456728	0	0.0153421	0.029784	0.00232359	0.08	0.127661	1.04114
GSE71120	GSM1827530	0.484866	0	0	0	0	0.246835	0.0194486	0	0	0	0.0393628	0	0.016304	0.0440997	0	0.0620311	0	0.0805098	0.00654237	0	0	0	0.61	-0.009	1.13418
GSE71120	GSM1827531	0.0968937	0	0.0761535	0.11143	0	0	0.0767923	0.133342	0.0878171	0.0443709	0.00842806	0	0.00235822	0	0.0105234	0.102281	0	0	0	0.0983026	0.0529622	0.0983448	0.11	0.102927	1.04022
GSE71120	GSM1827532	0.259268	0	0.0472479	0.104674	0	0.134892	0	0.0001	0.0387355	0	0.0452697	0	0.0344526	0.0200823	0.0165897	0.227026	0	0.0348414	0.0368256	0	0	0	0.12	0.0955367	1.04547
GSE71120	GSM1827533	0	0.0464692	0	0.135465	0.0975607	0.152672	0	0	0	0	0.191049	0	0	0	0.151338	0	0.0828769	0	0.122056	0	0.020513	0	0.02	0.205896	1.02801
GSE71120	GSM1827534	0.00204082	0.011629	0	0.00187628	0	0.282572	0	0.0995112	0	0	0	0.0733316	0.0427872	0	0.085461	0.190936	0	0.0003	0.209594	0	0	0	0.49	0.0105709	1.08784
GSE71120	GSM1827535	0.226671	0	0	0.0774512	0	0.201895	0	0	0	0	0.111675	0.0615824	0.0667662	0.0333831	0.0433838	0.0383026	0	0.0954075	0.00738695	0.00606058	0.00358548	0.026449	0.02	0.191327	1.02295
GSE71120	GSM1827536	0.0771589	0.0365378	0.0398443	0	0.216655	0	0.0902566	0	0	0.145517	0.108118	0	0.0120697	0.0412648	0.0372718	0	0.0133751	0.0513294	0.0727912	0.0578095	0	0	0.07	0.141373	1.03763
GSE71120	GSM1827537	0	0.0295248	0	0.0216018	0.16477	0	0.0888635	0.0394594	0	0.0910475	0.120942	0	0	0.170606	0.0150223	0	0.0937772	0.053446	0	0.11094	0	0	0.12	0.0963565	1.0606
GSE71120	GSM1827538	0	0.179351	0.00711422	0	0	0.407442	0	0.0112376	0.0195993	0	0.00199949	0.0931269	0.073651	0.0226023	0.0336672	0.0215214	0.0234156	0	0.0849655	0	0.0198647	0.0004	0.08	0.138341	1.03865
GSE71120	GSM1827539	0.0397245	0.00930864	0.140084	0.0282111	0	0	0.078768	0.0660323	0	0.0702672	0	0.106595	0.0257403	0.216587	0.0339424	0.00400248	0.0191024	0.0404081	0.121228	0	0	0	0.04	0.164426	1.01648
GSE71120	GSM1827540	0.00697344	0	0	0.0790264	0	0	0	0.00548564	0.0686989	0	0	0.0471845	0	0.227759	0.0221124	0.540365	0	0.00121514	0	0.00117996	0	0	0	0.425869	0.92015
GSE71120	GSM1827541	0.256669	0	0.0418932	0.0489797	0	0.365808	0	0	0	0	0.091486	0	0.0514603	0.0201034	0.0357633	0	0.0695108	0	0	0.018326	0	0	0.37	0.0246906	1.09447
GSE71120	GSM1827542	0	0.0520477	0	0.163533	0.185151	0	0	0.0345945	0	0	0.159537	0	0.16801	0	0.0321232	0	0.0246948	0	0.110828	0	0.0694811	0	0.24	0.0507525	1.08014
GSE71120	GSM1827543	0.00116301	0	0	0.0464246	0	0.267516	0	0.00165689	0.00254849	0	0	0.0769405	0.0352751	0	0.0396908	0.347533	0.0007	0	0.180576	0	0	0	0.28	0.0361812	1.07965
GSE71120	GSM1827544	0.0374	0	0.110368	0	0.0420595	0.333236	0	0	0	0	0.147834	0.0604666	0.0816604	0.00631134	0.0615766	0.0002	0	0.0535217	0.0653394	0	0	0	0.01	0.23708	0.999133
GSE71120	GSM1827545	0	0.0930255	0	0	0.28341	0.0248704	0	0	0.097193	0	0	0.00380388	0	0.16761	0.0678642	0	0.0707623	0	0	0.0569671	0.0718152	0.0626781	0.28	0.0387868	1.07934
GSE71120	GSM1827546	0.159977	0	0	0	0	0.306397	0	0.146576	0	0	0	0.0676424	0	0.310045	0	0	0	0.0004	0.00898229	0	0	0	0.24	0.0513263	1.09753
GSE75885	GSM1969293	0	0	0	0	0.17275	0.318289	0	0	0	0	0.0895705	0	0	0.168248	0	0	0	0.124534	0	0.0879797	0	0.0386289	0.07	0.119934	1.06148
GSE75885	GSM1969294	0	0	0	0	0.284805	0.291615	0	0	0	0	0.131104	0	0.0402655	0.0121105	0	0	0	0.149975	0	0.0901244	0	0	0.03	0.144396	1.0637
GSE75885	GSM1969295	0.105309	0	0	0	0.0596042	0.349848	0	0	0	0	0.0543787	0	0.0143698	0.1397	0	0	0	0.228248	0	0.0485426	0	0	0.01	0.171045	1.03337
GSE75885	GSM1969296	0	0	0	0.0251962	0.363164	0.221491	0	0	0	0	0.0007	0	0.0215469	0.0491147	0	0	0	0.223997	0.0948173	0	0	0	0.91	-0.0185	1.14497
GSE75885	GSM1969297	0	0.0239498	0	0.013652	0	0.258752	0.0372799	0.0698812	0	0	0.240099	0	0.108089	0.144694	0.0154183	0	0	0	0	0.0679076	0.020277	0	1	-0.0515	1.13982
GSE75885	GSM1969298	0	0.00685617	0.0007	0.0542294	0	0.162995	0	0.00635836	0	0	0.0465633	0	0.0245774	0.240094	0.00379276	0.35984	0	0	0.0930343	0	0	0.001	0.01	0.166892	1.04323
GSE75885	GSM1969299	0.0137376	0	0.0411569	0.176654	0	0.17717	0.0288586	0.0901132	0.00460316	0	0	0.0498784	0.0310447	0	0.221258	0.162989	0	0.00106047	0.00147575	0	0	0	0	0.362625	0.948999
GSE75885	GSM1969300	0	0.00308953	0	0	0	0.111093	0	0.0778886	0.0163707	0	0.0908469	0	0.0579589	0	0.0114197	0.364822	0	0.0275552	0.238956	0	0	0	0.6	0.0257807	1.0825
GSE75885	GSM1969301	0	0	0	0	0.0105854	0.00205757	0	0.0550305	0	0	0.0282025	0	0.0004	0.785448	0.00317994	0.0978824	0	0	0	0.0171692	0	0	0	0.788951	0.616904
GSE75885	GSM1969302	0	0.00112154	0	0	0	0.0587265	0	0.0247057	0.00666977	0	0.0175676	0.0114976	0	0.631667	0.0008	0.212179	0	0	0.0351125	0	0	0	0	0.68766	0.72835
GSE75885	GSM1969303	0.00236613	0	0	0.0828111	0	0.134461	0	0.0114632	0.0256281	0	0	0.008992	0.0359305	0.00345427	0.0100255	0.268335	0.001	0	0.415543	0	0	0	0.08	0.118072	1.06938
GSE75885	GSM1969304	0.00712638	0	0.0006	0	0	0.187842	0	0.0160469	0.0389645	0	0.0449323	0.0343489	0.0028061	0.32998	0	0.31259	0	0.0118442	0.0129304	0	0	0	0.03	0.152369	1.06496
GSE75885	GSM1969305	0.0166093	0	0	0	0	0.141007	0	0.00691917	0	0	0.134029	0	0.132413	0	0.0172849	0.464617	0	0	0.0871202	0	0	0	0.82	0.0004	1.10625
GSE75885	GSM1969306	0	0	0.0642986	0.117371	0	0.107984	0.0006	0.0586058	0	0.0135029	0	0	0	0.0880746	0.0667451	0.454525	0	0	0.0282801	0	0	0	0.01	0.228849	1.00355
GSE75885	GSM1969307	0.0535947	0	0	0.0314267	0	0.0755561	0	0.0283781	0.0346038	0	0	0.0119917	0	0.159502	0.0338202	0.54348	0	0	0.014259	0	0	0.0133879	0	0.284157	0.995377
GSE75885	GSM1969308	0.0359482	0	0	0.00514798	0	0.14544	0	0.0232014	0	0	0	0.0271422	0.121587	0	0.0199904	0.374411	0	0.00209982	0.245032	0	0	0	0.43	0.0450831	1.07981
GSE75885	GSM1969309	0	0	0	0.0136714	0.0858643	0.0906593	0	0	0	0	0.0863203	0	0.0536519	0.124956	0	0.314809	0	0.0797612	0.00561677	0.0211992	0.00152115	0.12197	0.08	0.112846	1.06113
GSE75885	GSM1969310	0.0146276	0.0142421	0.0731189	0.0242801	0	0.266375	0	0.127291	0	0	0.0258322	0.0220105	0.014982	0	0.0394697	0.361965	0	0	0.0158062	0	0	0	0.94	-0.0221	1.09791
GSE75885	GSM1969311	0.0569205	0	0	0	0.0252355	0.216646	0	0.00313716	0.0102716	0	0.113638	0	0.0423563	0.0294805	0.0246638	0.442608	0	0.00647229	0	0.0219345	0	0.00663622	0.43	0.0453385	1.08373
GSE75885	GSM1969312	0.00671598	0	0.00546458	0	0	0.155245	0	0	0.0107916	0	0.0933606	0.00616275	0.0549903	0.119365	0	0.214141	0.0001	0	0.32139	0	0	0.0122557	0.95	-0.0276	1.11767
GSE75885	GSM1969313	0.0553366	0	0	0.0187824	0	0.239756	0	0.00140168	0	0	0.044986	0	0.0939339	0	0.0461596	0.428164	0	0	0.0517747	0	0.0196971	0	0.44	0.0425995	1.07749
GSE75885	GSM1969314	0	0	0	0	0.0013029	0.0341636	0.0204695	0.00988326	0	0	0.031301	0	0	0.591422	0.00629297	0.275609	0	0	0.029556	0	0	0	0	0.777966	0.630765
GSE75885	GSM1969315	0.0235539	0	0	0	0.0141166	0.254144	0	0.0354486	0	0	0.0127047	0.0221728	0.120662	0	0.0665805	0.366803	0.0239849	0	0.0598282	0	0	0	0.57	0.0279929	1.08036
GSE75885	GSM1969316	0.0008	0	0.0328661	0.120619	0	0.066356	0	0.0393078	0.0329099	0	0.00421921	0.0107574	0.0154289	0	0.109137	0.481841	0	0	0.0781646	0	0	0.00752714	0.01	0.198647	1.01777
GSE75885	GSM1969317	0	0.0121265	0.00170019	0	0.0366739	0.26546	0	0.0308938	0.0214002	0	0.0542546	0	0	0.286061	0	0.240801	0	0	0.0506279	0	0	0	0.52	0.0328939	1.10314
GSE75885	GSM1969318	0	0.0306679	0	0.0185919	0.0829238	0.198171	0	0.0369458	0	0	0.043677	0.0671317	0.0377137	0	0.0580671	0.260003	0	0.00215602	0.163951	0	0	0	0.96	-0.0295	1.09978
GSE75885	GSM1969319	0	0	0	0.400309	0	0	0	0.130984	0.0575769	0.00838717	0	0.0300351	0.00677961	0	0.0809611	0.265884	0	0	0.019083	0	0	0	0	0.353025	0.949517
GSE75885	GSM1969320	0.0341082	0	0.00695448	0	0	0.233687	0.00192263	0.0207547	0.0139189	0	0.186226	0	0.106628	0	0.00813232	0.24008	0.0122992	0	0.134977	0	0.0003	0	0.74	0.00951508	1.08525
GSE75885	GSM1969321	0	0	0	0	0	0.221018	0	0.0236139	0.0202169	0	0	0.10226	0.0350995	0	0	0.426338	0	0	0.171453	0	0	0	0.95	-0.0269	1.114
GSE75885	GSM1969322	0	0	0	0.0161456	0	0.242239	0.0072854	0	0	0	0.0484585	0	0.0689584	0	0.0510749	0.521914	0.0120175	0.0135709	0.0181828	0	0	0.0002	0	0.279071	0.983383
GSE75885	GSM1969323	0.0373284	0	0.00155399	0.0241737	0	0.178824	0	0	0.00775205	0	0.0127914	0.0639685	0.0275918	0.020209	0	0.428697	0	0.0112824	0.185187	0	0	0.0006	0.62	0.0252382	1.0886
GSE75885	GSM1969324	0.00236408	0	0.00740027	0.0978215	0	0.2434	0	0.00898843	0.0314124	0	0.0447096	0.0512494	0.0501496	0	0.00860771	0.362756	0	0	0.0908302	0	0	0.0003	0.33	0.0571773	1.07349
GSE75885	GSM1969325	0.00607148	0	0	0	0.0160414	0.0858139	0	0.0063661	0.0188157	0.0127974	0	0.00439382	0	0.372199	0.0040565	0.328909	0	0	0.144536	0	0	0	0	0.329058	0.978453
GSE75885	GSM1969326	0	0	0	0.0644257	0	0.250615	0	0.0132816	0.0463907	0	0.130086	0	0.0976255	0	0.00344285	0.307292	0	0	0.0868412	0	0	0	0.91	-0.0173	1.10222
GSE75885	GSM1969327	0.0009	0	0.00160648	0.00237758	0	0.252734	0	0.0561525	0.0001	0	0	0	0.0643146	0.0398983	0.0499371	0.339098	0	0.00146121	0.167974	0	0	0.0234376	0.87	-0.0042	1.09196
GSE75885	GSM1969328	0.0659663	0	0.0297126	0.0156521	0	0.141456	0	0.0935042	0.030156	0	0.145137	0	0.0544866	0.111525	0.0315555	0.21798	0	0	0.0628691	0	0	0	1	-0.0448	1.09913
GSE75885	GSM1969329	0	0.00284421	0	0	0	0.304686	0	0	0	0	0.0204031	0.0468802	0.0511077	0.219746	0	0.215313	0	0.0302321	0.108788	0	0	0	0.95	-0.0264	1.11179
GSE75885	GSM1969330	0	0	0.0008	0	0	0.302406	0	0.0280939	0.00695422	0	0.0234458	0	0.0364617	0.019467	0.0532862	0.45371	0	0	0.0709926	0	0	0.00438453	0.13	0.0990494	1.05981
GSE75885	GSM1969331	0.00326287	0	0.00112013	0	0.00476751	0.0965573	0	0	0.00127408	0	0.0003	0.0316143	0.0975907	0	0.00235	0.422043	0	0	0.339118	0	0	0	0.01	0.265597	0.996845
GSE75885	GSM1969332	0.00330866	0	0	0.0304886	0	0.283137	0	0	0	0	0.0158995	0	0	0.0722387	0.00116151	0.504807	0	0.00550036	0.0834584	0	0	0	0	0.282251	0.983002
GSE75885	GSM1969333	0.00127957	0.0015365	0	0	0	0.314183	0	0.00774622	0.0521681	0	0	0	0.0897355	0	0.0595909	0.381138	0	0	0.0832311	0	0	0.0093911	0.08	0.114811	1.04644
GSE75885	GSM1969334	0	0.00418233	0.0137862	0.0343364	0	0.330136	0.0136077	0.0142803	0	0	0.0250082	0	0.0362684	0	0.0590509	0.414195	0	0.0203959	0.0338449	0	0	0.0009	0	0.302447	0.964951
GSE75885	GSM1969335	0.0057956	0	0	0	0.040901	0.284849	0	0.0244733	0.0403817	0	0.0810121	0	0.0153225	0.0622715	0.0220469	0.211273	0	0	0.211058	0	0.0006	0	0.47	0.0397749	1.07393
GSE75885	GSM1969336	0	0.0272591	0	0.0585654	0	0.186941	0.00567313	0.0268422	0	0	0.0550489	0	0.0489234	0.0466909	0.0943426	0.37675	0	0	0.0729633	0	0	0	0	0.344168	0.944057
GSE75885	GSM1969337	0.103458	0	0	0.0315494	0	0.128185	0	0.147738	0	0	0.0765399	0.0241621	0.0122404	0	0.0350608	0.386055	0	0.0188089	0.0362019	0	0	0	0.98	-0.0341	1.10456
GSE75885	GSM1969338	0	0	0	0	0	0.188662	0	0	0	0	0.0465226	0	0.0902757	0.0497955	0.0344994	0.527631	0	0	0.00301073	0	0.0217574	0.0378461	0	0.379191	0.93553
GSE75885	GSM1969339	0	0	0	0	0.0089463	0.0731405	0	0	0	0	0	0.012488	0.0365475	0.731787	0	0.108379	0	0	0.028712	0	0	0	0	0.767848	0.642198
GSE75885	GSM1969340	0.00514862	0	0.00116684	0.122851	0	0.209695	0	0	0.0221565	0	0	0	0.0230936	0	0.125452	0.450448	0.00644655	0	0.0289736	0	0	0.00456861	0.03	0.150187	1.046
GSE75885	GSM1969341	0.0614974	0	0.0720349	0	0	0.0974715	0	0.0451905	0	0	0.068299	0	0.0148779	0.177228	0.0119878	0.376313	0	0	0.0750995	0	0	0	0.91	-0.019	1.10818
GSE75885	GSM1969342	0.00483883	0	0.00231059	0	0.0215659	0.17249	0.0024257	0	0.00238738	0	0.031862	0	0.0295935	0.303183	0.00575405	0.402861	0	0	0	0.0207291	0	0	0	0.684695	0.736924
GSE75885	GSM1969343	0	0	0	0.00238641	0	0.166189	0	0	0	0	0.0498026	0	0.0316463	0.0907251	0.052585	0.56164	0	0	0.0450265	0	0	0	0	0.303923	0.979959
GSE75885	GSM1969344	0.199391	0	0.00550835	0	0	0.283631	0	0.0359449	0.0842387	0	0.23234	0	0.0684669	0.0255572	0.0114481	0.049079	0	0	0.00439398	0	0	0	0.91	-0.033	1.13885
GSE75885	GSM1969345	0.00438171	0	0.00320698	0	0	0.286265	0	0.00516818	0.0469262	0	0.00355342	0.0433775	0.0739558	0	0.0141027	0.342235	0	0	0.173837	0	0.0029916	0	0.81	-0.0035	1.09085
GSE75885	GSM1969346	0	0	0.0129881	0.0778889	0	0.155957	0	0.048521	0	0	0.0146889	0	0	0.349191	0.0910429	0.226523	0	0	0.0231993	0	0	0	0	0.28193	0.993079
GSE75885	GSM1969347	0.00988047	0.00165354	0.00691133	0.0005	0	0.112992	0.0443095	0	0.0074254	0	0.0245909	0.0127034	0	0.195858	0.0365683	0.443474	0	0	0.103151	0	0	0	0	0.302784	0.976481
GSE75885	GSM1969348	0.0009	0	0	0	0	0.266032	0	0.0354691	0.00396555	0	0.0219119	0	0.0528871	0.19356	0.0243259	0.308783	0.0003	0	0.0874678	0	0.00215301	0.00225938	0.07	0.117882	1.05321
GSE75885	GSM1969349	0.0549619	0	0	0	0	0.257224	0	0.0587712	0.0291631	0	0.0143018	0	0	0.45814	0	0.0329753	0	0.0547711	0	0.0396922	0	0	0.8	-0.0032	1.14613
GSE75885	GSM1969350	0	0	0.00171823	0.106644	0	0.175605	0	0.0324423	0	0	0	0.00199443	0.0484091	0	0.193952	0.410018	0	0	0.0256214	0	0	0.00359527	0	0.434736	0.904696
GSE75885	GSM1969351	0	0	0.00256323	0.0172519	0	0.0836613	0.00751522	0.00805279	0	0	0.0186627	0	0.00706466	0.331849	0.0651028	0.406028	0	0	0.0501823	0	0	0.00206691	0	0.62733	0.778906
GSE75885	GSM1969352	0.0460554	0	0	0.028077	0	0.100225	0	0	0.0208102	0	0.0320251	0.0157876	0.0954815	0	0.00279152	0.58013	0	0.00472853	0.0652826	0	0	0.00860546	0.04	0.173961	1.04108
GSE75885	GSM1969353	0.0125137	0.00510823	0.019883	0.0572678	0	0.197587	0.0046711	0.010217	0.0290034	0	0.022379	0	0.0141438	0.127241	0.0727733	0.35743	0	0	0.0697824	0	0	0	0	0.52505	0.853206
GSE75885	GSM1969354	0.00663101	0	0	0	0	0.250572	0	0.00680558	0.00392479	0	0.0124133	0.052788	0.0493648	0	0.0213283	0.505228	0.00920148	0	0.0786391	0	0	0.00310365	0.07	0.119881	1.05523
GSE75885	GSM1969355	0.00291241	0	0.00166909	0	0	0.178962	0	0.0340052	0.0471092	0	0.0457491	0	0.024067	0.297094	0.0165821	0.307615	0	0	0.0442357	0	0	0	0	0.375635	0.93768
GSE75885	GSM1969356	0.0157786	0	0	0.0160954	0	0.285006	0	0.0047459	0	0	0.0400903	0	0.015218	0.278333	0.043501	0.301232	0	0	0	0	0	0	0.62	0.0204412	1.11823
GSE75885	GSM1969357	0.00276222	0	0.00287151	0	0	0.388726	0	0	0.00345885	0	0.0837364	0	0.0479769	0	0.0136875	0.330783	0	0	0.114062	0	0.001464	0.0104721	0.49	0.0301934	1.08034
GSE75885	GSM1969358	0.0006	0.00243162	0.00256444	0	0	0.156641	0	0.0462846	0.0224892	0	0.0203331	0	0	0.421183	0	0.258786	0	0	0.0686402	0	0	0	0.07	0.12247	1.09391
GSE75885	GSM1969359	0.0152554	0	0	0.258975	0	0.144463	0.00711544	0.0275215	0.0125875	0	0	0.0286423	0.0180786	0	0.135283	0.317897	0	0	0.034181	0	0	0	0	0.50026	0.865135
GSE75885	GSM1969360	0	0	0	0	0	0.0994501	0	0.00508912	0	0	0.0409381	0	0	0.414892	0.0134508	0.425739	0	0	0	0	0	0.0004	0	0.589989	0.810866
GSE75885	GSM1969361	0	0.00825618	0	0.0779949	0	0.112234	0	0.0486801	0.0467985	0	0	0.0267962	0.0533286	0	0.122196	0.446454	0	0	0.0572613	0	0	0	0	0.269888	0.984726
GSE75885	GSM1969362	0.0135245	0	0	0.0514899	0	0.0879895	0	0.0661854	0	0	0.0322766	0	0	0.188336	0.0369662	0.484913	0	0	0.0378959	0	0	0.0004	0.73	0.00345866	1.13206
GSE75885	GSM1969363	0.0280524	0	0.348018	0.0447501	0	0.345441	0	0	0	0	0.0536277	0	0.0271458	0.00935989	0	0.102516	0	0	0	0.0347953	0	0.00629308	0.82	-0.0083	1.07811
GSE75885	GSM1969364	0	0	0	0.00238383	0	0.052021	0	0.00733073	0	0	0	0.00968169	0	0.436599	0.0158486	0.418766	0	0	0.0573685	0	0	0	0	0.710494	0.704719
GSE75885	GSM1969365	0	0	0	0.231682	0	0.0656482	0	0.0795725	0.0110851	0.00633479	0	0.0274337	0.00338522	0	0.129642	0.399631	0	0	0.0443439	0	0	0.00124128	0.03	0.205048	1.0191
GSE75885	GSM1969366	0.0156618	0	0.00299723	0	0	0.240833	0	0.135642	0.0113194	0	0.0533581	0.00870414	0.0364426	0.0818107	0	0	0	0	0.413232	0	0	0	0.55	0.0243421	1.11835
GSE75885	GSM1969367	0.0313872	0	0	0.163854	0	0.02208	0	0.0716075	0.0589532	0	0.0577799	0.0933412	0.0107082	0.027619	0.00353042	0.393233	0	0	0.065906	0	0	0	0.72	0.00603349	1.10694
GSE75885	GSM1969368	0.0017676	0.0102131	0	0.00469253	0.00691135	0.268469	0	0.00506369	0.072923	0	0.0971542	0	0.0434074	0.0816669	0.0369606	0.194911	0	0	0.175859	0	0	0	0.5	0.0295513	1.07334
GSE75885	GSM1969369	0	0	0	0.0574821	0.0490831	0.390045	0	0	0	0	0	0.0643055	0.0501372	0.0419761	0	0.22534	0	0.086498	0.0351326	0	0	0	0.89	-0.0165	1.11084
GSE75885	GSM1969370	0	0	0.0199193	0	0	0.320124	0	0.012098	0.00418842	0	0.0679647	0.0584066	0.0494042	0	0	0.253519	0	0	0.212376	0	0.00200018	0	0.91	-0.0282	1.1052
GSE75885	GSM1969371	0	0	0	0.0119174	0.013398	0.122066	0	0.0522297	0	0	0.0799464	0	0.032959	0.157462	0.0416953	0.430314	0	0	0.0580123	0	0	0	0	0.287689	0.97985
GSE75885	GSM1969372	0.00500206	0	0.00214218	0	0	0.174183	0	0.0372582	0.0397535	0	0.0644847	0.0152592	0.00199076	0.208359	0.0616333	0.389934	0	0	0	0	0	0	0.04	0.179328	1.0391
GSE75885	GSM1969373	0	0	0	0	0.0189889	0.207183	0	0.0249403	0.0161346	0	0.0611474	0.0248838	0.0659457	0.0167426	0.0442819	0.339216	0	0	0.180536	0	0	0	0.65	0.0129199	1.0836
GSE75885	GSM1969374	0	0	0.00507085	0	0	0.171194	0	0.186857	0	0	0	0.151733	0.0612144	0	0	0.273118	0.00982985	0	0.140982	0	0	0	0.94	-0.0399	1.11684
GSE75885	GSM1969375	0	0	0	0.0289679	0	0.507701	0	0	0	0	0.0608196	0.00499572	0.029397	0	0.0139815	0.348256	0	0	0	0.00588053	0	0	0.08	0.113658	1.06496
GSE75885	GSM1969376	0.0158502	0	0.00210702	0.238966	0	0.186215	0	0.0789728	0.0133797	0	0	0.00921603	0.0144296	0	0.120944	0.290084	0	0	0.0298358	0	0	0	0.01	0.250122	0.996215
GSE75885	GSM1969377	0.0621753	0	0	0	0.0563268	0	0	0.00798111	0.100364	0	0.118111	0.104849	0.00835657	0.0500834	0	0.422003	0	0.0004	0.0693192	0	0	0	0.08	0.115035	1.06357
GSE75885	GSM1969378	0	0	0	0	0.0865574	0.180549	0	0	0	0	0.0307108	0.0141601	0	0.410937	0	0.235218	0	0	0.041868	0	0	0	0	0.414752	0.923903
GSE75885	GSM1969379	0.111084	0	0.00217432	0	0.0832889	0.241426	0	0	0.0147099	0	0.0404248	0.0227608	0.0910534	0.0129899	0.0114077	0.303337	0	0	0.0605728	0	0.00477015	0	0.82	-0.0081	1.08864
GSE75885	GSM1969380	0.00101443	0.0003	0.00250993	0.077145	0	0.244117	0	0.0148402	0.00196446	0	0	0.0324639	0.0686391	0	0.0177895	0.47843	0	0.00577554	0.0509432	0	0	0.0041119	0.83	-0.0111	1.11119
GSE75885	GSM1969381	0.00190196	0	0	0	0.0184133	0.139021	0	0	0	0	0.0328383	0.00681101	0.073172	0	0.00646899	0.629645	0	0.0001	0.0854741	0	0	0.00620017	0.08	0.10634	1.08367
GSE75885	GSM1969382	0.00991445	0	0	0	0	0.0803699	0	0.00671992	0.0350504	0	0.0137123	0.00661893	0	0.26713	0	0.115136	0	0	0.465348	0	0	0	0	0.422071	0.922197
GSE75885	GSM1969383	0.0278309	0	0.00358842	0.0654249	0	0.180398	0	0.0155643	0.0315334	0	0	0.0213893	0.00506445	0	0.156867	0.426432	0	0	0.0636111	0	0	0.00229681	0.04	0.153359	1.04405
GSE75885	GSM1969384	0.110963	0	0	0	0	0.151337	0	0.00146434	0.0344173	0	0	0.0664338	0.0326533	0	0.0660652	0.388999	0	0	0.147667	0	0	0	0.99	-0.0525	1.11136
GSE75885	GSM1969385	0.00673705	0	0.00120897	0	0	0.247266	0	0.0304231	0.0372321	0	0.0320086	0	0.0041882	0.236968	0.0215437	0.310352	0	0.0008	0.0712551	0	0	0	0.04	0.166684	1.03673
GSE75885	GSM1969386	0.0704185	0	0.15596	0.0001	0	0.253925	0	0	0	0	0.023755	0.0128938	0.0509319	0	0	0.202961	0	0.00840929	0.220658	0	0	0	0.91	-0.0309	1.08032
GSE75885	GSM1969387	0	0.00231439	0.0009	0	0.0218361	0.248212	0	0.0095784	0.0317631	0	0.12285	0	0.0524911	0.0690847	0.00202153	0.36467	0	0	0.0702075	0	0	0.00403061	0.19	0.0693061	1.06876
GSE75885	GSM1969388	0.104407	0	0	0.0429425	0	0.485827	0	0	0	0	0.0176119	0.0333467	0.0309908	0	0.020312	0.221352	0	0.0432098	0	0	0	0	0.89	-0.022	1.11854
GSE75885	GSM1969389	0.0016771	0	0	0	0.0359687	0.151448	0	0.0007	0.0112635	0	0.0471081	0.0134815	0.0692148	0	0.0139926	0.653016	0	0	0	0.00216392	0	0	0.02	0.222912	1.02925
GSE75885	GSM1969390	0.00254205	0	0	0	0.00350841	0.221106	0	0.00670748	0.0242025	0	0.0655284	0	0.020262	0.228855	0	0.397069	0	0.00803587	0.0221839	0	0	0	0.04	0.187319	1.038
GSE75885	GSM1969391	0.00941026	0	0	0.107581	0	0.206461	0	0.0719992	0	0	0.00486541	0.0109385	0.00991439	0.00615641	0.07877	0.394491	0.0136147	0	0.0857983	0	0	0	0.02	0.233907	0.995588
GSE75885	GSM1969392	0.114675	0	0	0.00692392	0	0.0806433	0	0.0580588	0	0	0.0146517	0.0189444	0.0498755	0	0.139481	0.399645	0	0.0532294	0.0638723	0	0	0	0.1	0.0964077	1.06618
GSE75885	GSM1969393	0.0605348	0	0.00259515	0.0692428	0	0.223945	0	0.0406392	0.00389339	0	0	0.0319778	0.0348262	0	0.0831745	0.34876	0	0	0.100411	0	0	0	0.18	0.0727439	1.05951
GSE75885	GSM1969394	0.00669162	0	0.00639702	0.292996	0	0.11267	0.052715	0.0837271	0.00546319	0	0	0.0247124	0.0141493	0	0.198307	0.142435	0.0024165	0	0.05732	0	0	0	0	0.423227	0.912638
GSE75885	GSM1969395	0	0	0	0	0.0452366	0.0896328	0	0.0804681	0	0	0.060818	0.0562412	0.0236175	0	0.06775	0.424673	0	0	0.151562	0	0	0	0.75	0.00173973	1.09798
GSE75885	GSM1969396	0	0.00291209	0	0.0334902	0	0.106589	0	0.0133793	0	0	0.0247005	0	0	0.255364	0.0433681	0.49514	0	0	0.0250571	0	0	0	0	0.362808	0.958118
GSE75885	GSM1969397	0.00903415	0	0.0170547	0.0157756	0	0.121444	0	0.00587539	0.0106122	0	0	0.0442078	0	0.183231	0.0304801	0.505654	0	0.00853096	0.0481	0	0	0	0	0.448364	0.898623
GSE75885	GSM1969398	0	0.0001	0	0	0.0004	0.00803183	0	0.00750451	0.00724138	0	0.0115398	0.00325278	0	0.519327	0.014343	0.337644	0	0	0.0906559	0	0	0	0	0.676598	0.737478
GSE75885	GSM1969399	0.0897053	0	0	0	0	0.169052	0	0.00956399	0.0154888	0	0.0133496	0.040794	0.0535139	0	0.00151274	0.401197	0	0.00438845	0.201434	0	0	0	0.09	0.101033	1.05127
GSE75885	GSM1969400	0.00342265	0	0.0001	0	0	0.262539	0	0.0188402	0.0253467	0	0.00894165	0.0272185	0.0206974	0.0988809	0.00315336	0.509574	0	0.0121159	0	0.00470446	0	0.00445734	0.03	0.201347	1.02923
GSE75885	GSM1969401	0.0674494	0	0.00221893	0.0210599	0	0.166045	0	0.0137662	0.051613	0	0.0207615	0.0130616	0.0653427	0	0.023782	0.442999	0	0	0.111901	0	0	0	0.07	0.125644	1.04067
GSE75885	GSM1969402	0.0390001	0	0	0.0330529	0	0.0627196	0	0.0407417	0	0	0.00472983	0.0095909	0	0.246444	0.0412383	0.353621	0	0	0.168861	0	0	0	0.19	0.0702178	1.09133
GSE75885	GSM1969403	0.0524887	0	0.0404536	0.0541321	0	0.0802989	0	0.0962463	0	0	0.0098112	0	0.0921318	0	0.133597	0.384765	0	0	0.0560751	0	0	0	0	0.308712	0.961416
GSE75885	GSM1969404	0.0003	0	0.0008	0.241353	0	0.182138	0.0441738	0.0361382	0.00111348	0	0.0206026	0.0188549	0.0455844	0.00258483	0.136946	0.247074	0	0	0.0223567	0	0	0	0	0.378488	0.93183
GSE75885	GSM1969405	0	0.0009	0	0	0	0.139992	0	0	0	0	0.0156234	0	0	0.550084	0	0.257557	0	0.0128343	0.0230582	0	0	0	0	0.470816	0.909434
GSE75885	GSM1969406	0.0866736	0	0	0.0411384	0	0.161519	0	0.0440239	0	0	0.0335577	0	0	0.052736	0.0447074	0.500651	0	0	0.0349936	0	0	0	0.12	0.0921143	1.06823
GSE75885	GSM1969407	0.00166969	0.00776203	0	0	0	0.214817	0	0.00872981	0.0411328	0	0.0316603	0.0113636	0	0.4043	0.0007	0.267873	0	0	0.0097603	0	0	0.0002	0	0.25396	1.02098
GSE75885	GSM1969408	0.0157535	0	0.00199866	0.020011	0.0227679	0.051306	0.0006	0	0.03348	0	0.00645393	0.0366538	0.0754546	0	0	0.599407	0	0.0119313	0.124149	0	0	0	0.02	0.24055	1.0107
GSE75885	GSM1969409	0.0406467	0	0.002861	0	0	0.192236	0	0.0175627	0.0353051	0	0.0325261	0.0193479	0.0375167	0.179993	0.0275905	0.36937	0	0.00720616	0.0378378	0	0	0	0.2	0.0660009	1.07972
TCGA-SARC	TCGA-DX-A7EQ	0.0207677	0	0.0116641	0.0369097	0.0176535	0	0	0	0	0	0.0419426	0.00429459	0.00520273	0.276676	0	0.54964	0	0	0.0352499	0	0	0	0.62	0.0101934	1.15801
TCGA-SARC	TCGA-IW-A3M4	0.186988	0	0.0363478	0.0272445	0	0.198468	0	0.00470666	0	0	0	0.049799	0.121225	0.0150053	0.00534097	0.191013	0	0.00342742	0.160434	0	0	0	0.55	0.020457	1.07103
TCGA-SARC	TCGA-K1-A42W	0.0568916	0	0	0.039352	0	0.193715	0	0	0.00261899	0	0.0124891	0.0109252	0.0923478	0	0.0315713	0.443333	0	0	0.116756	0	0	0	0.03	0.138562	1.03179
TCGA-SARC	TCGA-DX-A1L1	0.101091	0	0.0346495	0.144482	0	0.103754	0.0280593	0	0.027113	0	0.00426184	0	0.0399441	0	0.123287	0.332097	0	0.00271218	0.0581983	0	0	0.0004	0	0.254676	0.981374
TCGA-SARC	TCGA-DX-A6Z0	0.11376	0	0.0158153	0.0912232	0	0.113903	0	0.0296344	0.042804	0	0.00862099	0.0102464	0.015292	0	0.106464	0.323565	0	0	0.128671	0	0	0	0	0.214311	0.996561
TCGA-SARC	TCGA-QQ-A5V9	0.0276957	0	0.0577328	0.0153927	0	0.0960928	0.013868	0	0.0283655	0	0.0112472	0	0	0.0640328	0.00804186	0.667801	0	0	0	0.00547291	0	0.00425699	0	0.272513	0.998816
TCGA-SARC	TCGA-SI-A71Q	0.15761	0	0	0	0	0.206905	0	0	0.0415873	0	0	0.0698338	0.0174195	0.232342	0.0120704	0.207826	0	0.00717612	0.0472291	0	0	0	0.55	0.0203769	1.08636
TCGA-SARC	TCGA-DX-A6YR	0.0969804	0	0	0.0259371	0	0.0847376	0	0	0.0003	0	0	0.0490275	0.146907	0	0.0216901	0.433989	0	0	0.140383	0	0	0	0.09	0.109113	1.04705
TCGA-SARC	TCGA-LI-A67I	0.0356574	0	0.00112838	0	0	0.18875	0	0.00255033	0	0	0.0365556	0.0310377	0.00718496	0.318536	0.0298978	0.308385	0	0	0.0396891	0	0	0.0006	0	0.494614	0.868954
TCGA-SARC	TCGA-DX-A6BE	0.114873	0	0.0167752	0.158742	0	0.127575	0.0112454	0.00985727	0.0122686	0	0	0	0.0563581	0.0586629	0.0573891	0.368002	0	0	0.00676523	0	0	0.00148635	0	0.402872	0.915139
TCGA-SARC	TCGA-DX-A8BX	0.0531825	0	0	0	0	0.0941788	0	0	0	0	0.0204516	0.0139334	0.136182	0	0.0194298	0.624301	0	0	0.0383401	0	0	0	0	0.292164	0.983244
TCGA-SARC	TCGA-IE-A4EI	0.0160823	0	0	0	0	0.244667	0	0.00155544	0.0114302	0	0	0.0617604	0.0202829	0.153608	0	0.362207	0	0.0102872	0.117292	0	0.0008	0	0.46	0.0280688	1.0855
TCGA-SARC	TCGA-DX-AB3C	0.166278	0	0	0	0	0.378756	0	0	0.058598	0	0	0.102986	0.0413566	0.102422	0	0	0	0	0.149604	0	0	0	0.82	-0.0136	1.11225
TCGA-SARC	TCGA-K1-A3PN	0.147684	0	0	0.0219921	0	0.243161	0	0	0.0268975	0	0	0	0.0678273	0.0122379	0.0102549	0.344607	0	0.00118672	0.124152	0	0	0	0.41	0.0338165	1.06917
TCGA-SARC	TCGA-DX-A7ER	0	0.00904571	0.0171506	0.11507	0	0.346251	0	0	0	0	0	0.0169062	0.152186	0.0109348	0.0385905	0.0425535	0.0525073	0	0.174034	0	0.0247698	0	0.99	-0.0397	1.10342
TCGA-SARC	TCGA-Z4-AAPG	0	0.0159534	0.00275598	0	0	0.185234	0.0361195	0	0	0	0.0466942	0	0.00292589	0.0302883	0	0.640979	0	0.00964375	0.0294061	0	0	0	0.02	0.162196	1.04737
TCGA-SARC	TCGA-DX-A3U8	0.0368093	0	0	0.0196525	0	0.177137	0.00230209	0	0.0179395	0	0.0182093	0.00242403	0.109673	0	0.0652552	0.502477	0	0	0.0426221	0	0	0.00549793	0	0.220793	1.00441
TCGA-SARC	TCGA-DX-A2J0	0.191528	0	0.376152	0.0455	0	0.0531891	0.0009	0	0.0112932	0	0	0.0162209	0.00733616	0	0.0106898	0.229822	0	0	0.0573963	0	0	0	0	0.590362	0.806989
TCGA-SARC	TCGA-JV-A5VF	0	0.0185651	0	0	0	0.00648727	0.0116695	0.0261041	0	0.00244533	0.0005	0	0	0.676593	0	0.241132	0	0	0.0165405	0	0	0	0	0.778924	0.629604
TCGA-SARC	TCGA-MB-A5Y9	0	0.0292332	0.0572108	0.115904	0	0.117285	0.00413261	0.00976697	0.02607	0	0	0.0318699	0.0225372	0.0236762	0.0219295	0.499282	0	0	0.0366661	0	0	0.00443672	0	0.276125	0.976338
TCGA-SARC	TCGA-FX-A8OO	0.121718	0	0	0.0346426	0	0.142647	0	0	0.0138756	0	0	0.0166606	0.0244059	0.130414	0	0.489631	0	0	0.0260054	0	0	0	0.9	-0.0253	1.12366
TCGA-SARC	TCGA-X6-A7WA	0.142439	0	0	0	0	0.30457	0	0.00221875	0.037779	0	0	0.0440836	0.152923	0.0158426	0.00487803	0.199669	0	0.00181523	0.0937821	0	0	0	0.44	0.0308857	1.06935
TCGA-SARC	TCGA-SG-A6Z4	0.00449661	0	0	0.00665137	0	0.0419856	0	0.0301197	0.00469518	0	0.0134215	0.0223835	0	0.275949	0.0187211	0.523236	0	0	0.058317	0	0	0	0	0.616595	0.788196
TCGA-SARC	TCGA-PC-A5DL	0.0552161	0	0.0150936	0.0216982	0	0.357659	0	0	0	0	0.0237886	0.0049439	0.0755966	0	0.0839847	0.173341	0	0	0.188678	0	0	0	0.09	0.111044	1.03862
TCGA-SARC	TCGA-DX-A8BK	0.00627565	0	0.0171139	0.13862	0	0	0.00938278	0	0.0126272	0	0	0.0111751	0.0512213	0	0.0157097	0.651447	0	0.00389806	0.0789801	0	0	0.00354903	0	0.543931	0.839289
TCGA-SARC	TCGA-MJ-A68J	0.0299064	0	0.00229496	0.0187866	0	0.118175	0	0.00366861	0.0205832	0	0	0.0278425	0.0158486	0	0.0131499	0.365162	0.0613348	0.0180488	0.305199	0	0	0	0	0.212828	1.00447
TCGA-SARC	TCGA-3B-A9HX	0.0242699	0	0.00542068	0.0332268	0	0.132868	0.00326058	0	0	0	0.0357316	0	0	0.142899	0	0.225385	0	0.164717	0	0.178779	0.0006	0.0528564	0	0.212043	1.0105
TCGA-SARC	TCGA-HS-A5N7	0.0765938	0	0.0137002	0.0364171	0	0.228884	0	0.0163268	0	0	0	0.0189114	0.0812753	0	0.0128274	0.45421	0	0.0143151	0.0458571	0	0.0007	0	0.06	0.122888	1.04054
TCGA-SARC	TCGA-DX-A48P	0.0293629	0	0.0154998	0.0587853	0	0.17718	0	0.00361231	0	0	0.00560467	0.0159329	0.0760286	0	0.062213	0.387535	0	0	0.168225	0	0	0	0.12	0.0886624	1.04828
TCGA-SARC	TCGA-3B-A9I3	0.170209	0	0.167088	0.00127609	0	0.311363	0	0	0	0.0167021	0.00771857	0	0.0918215	0	0.00494138	0.0577401	0	0.0167765	0	0.143924	0.0104393	0	0	0.394052	0.921342
TCGA-SARC	TCGA-DX-A7EL	0.0860783	0	0.0499107	0.218744	0	0.229005	0.0112303	0	0.012949	0	0	0.0168971	0.0429978	0.0198746	0.0583452	0.0992095	0	0.00117153	0.153588	0	0	0	0	0.294226	0.966181
TCGA-SARC	TCGA-DX-A1KU	0.0544497	0	0.0006	0.00680563	0	0.255619	0	0.0005	0	0	0	0.0219291	0.0426792	0	0.0670018	0.508102	0	0	0.0423581	0	0	0	0.03	0.150241	1.03576
TCGA-SARC	TCGA-HS-A5N9	0.0576561	0	0	0	0	0.14885	0	0.00276464	0.0206524	0	0.0267479	0.0164122	0	0.556453	0	0.120962	0	0	0.0451249	0	0.00437657	0	0.09	0.0994785	1.11391
TCGA-SARC	TCGA-3B-A9HR	0.00548249	0.00619336	0.0209787	0.0282604	0	0.372143	0	0	0	0	0.0244943	0.002415	0.0481807	0.0442706	0	0.233991	0	0.0159454	0.197645	0	0	0	0.7	0.0009	1.0851
TCGA-SARC	TCGA-PT-A8TR	0.132442	0	0	0	0	0.144413	0	0	0.00470767	0	0	0.0425997	0.062534	0	0.019164	0.575795	0	0.0183442	0	0	0	0	0.95	-0.0348	1.12879
TCGA-SARC	TCGA-DX-A2J4	0.112265	0	0.114113	0.0177469	0	0.0970523	0	0	0	0	0	0.00730181	0.00336432	0	0.0186073	0.161364	0	0	0.468186	0	0	0	0	0.642895	0.775139
TCGA-SARC	TCGA-3B-A9HZ	0.0521498	0	0.0142486	0.105543	0	0.155196	0.00647754	0	0.00753121	0	0	0.0158046	0.0693614	0.0243649	0.0295459	0.296848	0	0.0196326	0.199678	0	0	0.00361951	0.01	0.195732	1.00124
TCGA-SARC	TCGA-QQ-A8VD	0.0731171	0	0	0	0	0.136817	0	0.00670802	0	0	0.0339614	0.03478	0.0170125	0.161377	0	0.374671	0	0.00414943	0.157406	0	0	0	0.4	0.0345713	1.08222
TCGA-SARC	TCGA-Z4-AAPF	0.0364192	0	0	0.0982233	0	0.142699	0	0.0152649	0.0763616	0	0	0.0346049	0	0.490296	0	0.08665	0	0	0.0194803	0	0	0	0	0.40807	0.925699
TCGA-SARC	TCGA-DX-A6YZ	0.0497827	0	0	0.036373	0	0.147909	0	0.00595611	0	0	0.0109055	0.0156998	0.0661005	0	0.0192898	0.452137	0	0.0342664	0.16158	0	0	0	0.03	0.142551	1.0304
TCGA-SARC	TCGA-SG-A6Z7	0.0556692	0	0	0	0	0.192947	0	0	0.0274257	0	0	0.0358536	0.00299754	0.400377	0	0.200457	0	0.037286	0.0469867	0	0	0	0.19	0.0652498	1.09716
TCGA-SARC	TCGA-3R-A8YX	0.0345192	0	0	0.0502338	0	0.272156	0.0105424	0	0.0182349	0	0	0.0297975	0.0253885	0	0.0446852	0.443294	0	0.0167991	0.0497179	0	0	0.00463163	0.31	0.0480937	1.07388
TCGA-SARC	TCGA-DX-AB2H	0	0.0845894	0.0501826	0	0	0.122639	0	0.0190611	0.0190532	0	0	0.100552	0	0.410738	0.020891	0.144501	0	0	0.0277926	0	0	0	0.59	0.0122621	1.11862
TCGA-SARC	TCGA-DX-A7EI	0.159643	0	0.109086	0.135291	0	0.253169	0	0.0218733	0	0	0.0315704	0.00354475	0.0366335	0.0831791	0.0369035	0.072125	0	0	0.0569819	0	0	0	0.1	0.0960196	1.05654
TCGA-SARC	TCGA-DX-A6YU	0.0497011	0	0	0.190622	0	0.0813802	0.00458094	0.0110127	0.0187834	0	0.0188667	0	0.03606	0	0.0994722	0.477246	0	0	0.0122744	0	0	0	0	0.400568	0.918006
TCGA-SARC	TCGA-DX-AB2Z	0	0	0.00689309	0.443941	0	0.0535265	0.00284443	0.0341358	0.0264616	0	0	0.0376321	0.0203787	0.140893	0.0605827	0.165613	0	0	0.00709894	0	0	0	0	0.381112	0.934858
TCGA-SARC	TCGA-DX-AB2V	0.111557	0	0.00339392	0.0531206	0	0.160405	0	0.00313892	0.0004	0	0	0.0504408	0.0361085	0	0.00960244	0.429408	0	0	0.14243	0	0	0	0.25	0.0519042	1.06574
TCGA-SARC	TCGA-DX-A7EU	0.0401819	0	0.00399278	0.0859395	0	0.104236	0	0	0.014624	0	0	0.0399965	0.0206305	0	0.0672974	0.508937	0.00406144	0	0.101223	0	0.00529184	0.00358843	0	0.21704	1.00379
TCGA-SARC	TCGA-DX-A48N	0.0622835	0	0	0	0	0.155943	0	0	0	0	0.0196924	0.0152822	0.119001	0	0.0130085	0.49159	0	0.06435	0.0588493	0	0	0	0.42	0.0329071	1.08322
TCGA-SARC	TCGA-WK-A8XQ	0.178893	0	0	0.0533456	0	0.127619	0	0.0170991	0	0	0	0.0686905	0.0393521	0	0.0432845	0.381577	0	0	0.0901388	0	0	0	0.7	0.0007	1.08573
TCGA-SARC	TCGA-X6-A8C6	0.0826134	0	0	0.0520674	0	0.0944006	0	0	0	0	0	0.0230867	0.0580842	0	0.0144374	0.528511	0	0.0171663	0.128978	0	0.0007	0	0.07	0.115371	1.05018
TCGA-SARC	TCGA-HS-A5NA	0.0414606	0	0	0.00385781	0	0.215968	0.0259387	0.0432957	0	0	0	0.0330695	0.11648	0.153544	0.0694499	0.200054	0.0007	0	0.0851287	0	0.0110562	0	0.12	0.0943826	1.0435
TCGA-SARC	TCGA-K1-A42X	0.072113	0	0.0571831	0.0395417	0	0.191515	0	0	0	0	0	0.0342583	0.0222515	0	0	0.219259	0	0.0166388	0.347239	0	0	0	0.47	0.0232286	1.08386
TCGA-SARC	TCGA-DX-A6BB	0.0682878	0	0	0.061972	0	0.238988	0	0	0	0	0	0	0.0803897	0	0.0574781	0.300127	0	0	0.192756	0	0	0	0.59	0.0104854	1.07546
TCGA-SARC	TCGA-3B-A9HV	0.101031	0	0.0610489	0	0	0.238469	0	0.0117165	0	0	0	0.0645594	0.0348104	0.137259	0.00610524	0.150562	0	0	0.19444	0	0	0	0.89	-0.0238	1.08711
TCGA-SARC	TCGA-DX-A8BM	0.13544	0	0	0.0401264	0	0.126874	0	0.0008	0	0	0	0.0515088	0.0623263	0	0.0189969	0.462545	0	0.0457518	0.0552061	0	0	0.0004	0.14	0.0801598	1.05868
TCGA-SARC	TCGA-DX-A3LW	0.148911	0	0.0230111	0.0212493	0	0.10858	0	0.00741919	0.00936825	0	0	0.0532947	0.0564353	0	0.00516579	0.405814	0	0.0039949	0.156756	0	0	0	0.14	0.0812558	1.05334
TCGA-SARC	TCGA-3B-A9HU	0.10326	0	0.0294318	0.0974963	0	0.324402	0	0	0	0	0.00497029	0.00145833	0.113099	0	0.0731052	0.231494	0	0	0.021283	0	0	0	0	0.31935	0.953723
TCGA-SARC	TCGA-MB-A8JK	0.0825388	0	0	0.0837718	0	0.0523478	0	0.00510278	0.0572359	0	0	0.0331657	0	0.0985071	0.0733043	0.214282	0	0	0.299744	0	0	0	0.05	0.122325	1.04008
TCGA-SARC	TCGA-PC-A5DK	0.11631	0	0.0178696	0.139289	0	0.257656	0	0	0	0	0.00198481	0.0310315	0.0446542	0	0.0456571	0.141278	0	0	0.204269	0	0	0	0.04	0.170351	1.01815
TCGA-SARC	TCGA-3B-A9HJ	0.209447	0.109569	0.140735	0.0627443	0	0.13739	0	0.0387417	0.0304735	0	0	0.0169544	0.00695588	0.0510087	0.0127992	0.132732	0	0	0.0504499	0	0	0	0	0.652647	0.77068
TCGA-SARC	TCGA-KF-A41W	0.0872946	0	0.0645015	0.0130987	0	0.287027	0	0	0	0	0.016555	0.0221026	0.0210045	0.149476	0.0513563	0.248884	0	0	0.0387	0	0	0	0	0.250211	0.982632
TCGA-SARC	TCGA-DX-A1L4	0.0127792	0	0.0280611	0.0124236	0	0.137251	0	0	0	0	0	0.0385776	0.256836	0.105896	0	0.30379	0	0.0155566	0.0529525	0	0	0.0358759	0	0.391567	0.922258
TCGA-SARC	TCGA-DX-A1L0	0.243589	0	0	0.0125891	0	0.169717	0	0	0	0	0	0.0262465	0.0915252	0	0.0220957	0.327811	0	0.0127965	0.0936302	0	0	0	0.76	-0.0056	1.08917
TCGA-SARC	TCGA-DX-AB2S	0.102906	0	0.0890184	0.08104	0	0.198961	0.02393	0.0038658	0.0581396	0	0.013572	0	0.017908	0.0895679	0.0895711	0.214072	0	0	0.0174485	0	0	0	0	0.478255	0.879036
TCGA-SARC	TCGA-DX-A48J	0.125947	0	0	0.0231852	0	0.354668	0	0	0	0	0.129095	0	0.051981	0.0199534	0.0173531	0.0119745	0	0.0007	0.265157	0	0	0	0.15	0.076743	1.07131
TCGA-SARC	TCGA-DX-A3LY	0.0310348	0	0.00105005	0.0115941	0	0.0950682	0	0	0	0	0.0162709	0.0118579	0.0530415	0	0	0.7386	0	0.00398776	0.0371293	0	0	0.0004	0	0.398866	0.931873
TCGA-SARC	TCGA-K1-A3PN	0.0633007	0	0.0419418	0.02185	0.0168631	0.302566	0	0	0	0	0.0708007	0.0004	0.0726885	0	0.00595361	0.244704	0.00508366	0.0718078	0.0798128	0	0.00218865	0	0.43	0.0321988	1.06251
TCGA-SARC	TCGA-N1-A6IA	0	0	0.0030266	0.007692	0	0.147397	0	0.00877492	0	0	0.0155511	0.0176887	0	0.567846	0.0136147	0.159898	0	0	0.0585117	0	0	0	0	0.616867	0.787701
TCGA-SARC	TCGA-X6-A8C7	0.0665262	0	0	0.0106367	0	0.0807733	0	0	0.0436317	0	0	0.0357584	0	0.273718	0	0.151661	0	0	0.337295	0	0	0	0.77	-0.0072	1.11689
TCGA-SARC	TCGA-WK-A8XS	0.0565595	0	0.00257063	0.0203209	0	0.300957	0	0.0481633	0	0	0	0.0390729	0.0520955	0.0326995	0.0730336	0.243736	0	0	0.130791	0	0	0	0.61	0.00419495	1.07936
TCGA-SARC	TCGA-HB-A5W3	0.0344738	0	0.00522144	0.00881125	0	0.252233	0	0	0	0	0	0.0214962	0.0581324	0	0.0452014	0.390651	0	0	0.183779	0	0	0	0.12	0.0998932	1.04517
TCGA-SARC	TCGA-K1-A42X	0.0830759	0	0.0786133	0.0399581	0	0.213374	0	0	0	0	0	0.0215185	0.0242043	0	0.00528456	0.218703	0	0.00516549	0.310102	0	0	0	0.17	0.0662028	1.06159
TCGA-SARC	TCGA-DX-A3U6	0.100661	0	0.112995	0.207089	0	0.232682	0.0160414	0	0	0	0	0.00322976	0.0553522	0	0.0750704	0.174297	0	0	0.0225827	0	0	0	0	0.401709	0.916239
TCGA-SARC	TCGA-WK-A8XO	0.0117461	0	0.0132182	0.0406415	0	0.188869	0	0	0	0	0.0201304	0	0.0522247	0.0356065	0.0213749	0.350333	0	0	0.265855	0	0	0	0	0.446066	0.895
TCGA-SARC	TCGA-WK-A8Y0	0.0115972	0	0	0.0805063	0	0.208526	0.0389556	0.0522599	0	0	0	0.0616432	0.0571837	0	0.0916174	0.367619	0.00351278	0	0.0161422	0	0.0104369	0	0	0.304459	0.962601
TCGA-SARC	TCGA-DX-A3LT	0	0.00509452	0.00641045	0.0645576	0	0.109856	0.00812706	0	0.0609094	0	0.0007	0	0	0.106449	0.00345615	0.408188	0	0	0.226293	0	0	0	0	0.500862	0.866616
TCGA-SARC	TCGA-DX-A6B8	0.0170287	0	0	0	0	0.298716	0	0	0	0	0.0302887	0.0352042	0.00845984	0.284895	0	0.268873	0	0.00363567	0.0528989	0	0	0	0.43	0.0317222	1.0988
TCGA-SARC	TCGA-QC-A6FX	0.0351377	0	0	0.0166021	0	0.173642	0.012802	0.00558651	0	0	0.00954672	0.00530172	0.0134565	0.0592845	0.0725959	0.549024	0	0	0.0398339	0	0	0.00718636	0	0.239563	1.00228
TCGA-SARC	TCGA-IW-A3M6	0	0.0141599	0.0151203	0.145874	0	0.0991345	0.0189863	0.0197793	0.0144799	0	0	0.0563628	0.00969118	0.0604022	0.00881973	0.359794	0.0005	0	0.171549	0	0.00531431	0	0.42	0.0367629	1.07241
TCGA-SARC	TCGA-MJ-A68H	0	0.01566	0.00831563	0.00305792	0	0.251068	0	0.0148979	0	0	0	0.0792419	0.0655414	0	0.0440877	0.400634	0.0114598	0.00507207	0.100963	0	0	0	0.6	0.00698183	1.08423
TCGA-SARC	TCGA-DX-A3UD	0.0343617	0	0.0196221	0.055557	0	0.21484	0	0	0.0194573	0	0.00688089	0.00510418	0.0476004	0	0.0480216	0.433777	0.031362	0	0.0834155	0	0	0	0.12	0.0949127	1.04882
TCGA-SARC	TCGA-WK-A8XY	0.0853398	0	0.0289308	0.0392566	0	0.25752	0	0	0	0	0.0325138	0	0.104131	0	0	0.374526	0	0.0168988	0.0602419	0	0.0006	0	0.74	-0.0034	1.08367
TCGA-SARC	TCGA-HB-A43Z	0.130026	0	0	0	0	0.153425	0	0.00187864	0	0	0	0.0290358	0.0690893	0.0374331	0.0273082	0.332812	0	0	0.218992	0	0	0	0.59	0.0118111	1.07864
TCGA-SARC	TCGA-DX-A8BJ	0.0102748	0	0.00366542	0.0128697	0	0.129571	0.00513941	0.0110723	0.0140814	0	0	0.0100561	0	0.397048	0.0298388	0.350855	0	0	0.0255288	0	0	0	0	0.279843	1.00527
TCGA-SARC	TCGA-3B-A9HP	0.0732873	0	0.0422589	0.0393833	0	0.122208	0	0	0.00116883	0	0.0469793	0.0340844	0.0571181	0.00266607	0.0640998	0.469507	0	0	0.0472385	0	0	0	0.03	0.20997	1.00373
TCGA-SARC	TCGA-DX-A7EM	0.0959617	0	0.110694	0.0726028	0	0.237947	0	0	0	0	0.00127308	0.0182117	0.0683749	0	0.0502513	0.223474	0	0	0.12121	0	0	0	0.04	0.174241	1.00926
TCGA-SARC	TCGA-HB-A2OT	0	0.00931838	0.00192863	0	0.00380104	0	0.0379729	0.00545931	0	0	0.0142412	0	0	0.725586	0	0.181244	0	0	0	0.0189014	0	0.0015466	0	0.802371	0.599778
TCGA-SARC	TCGA-FX-A3RE	0.0556026	0	0	0	0	0.160125	0	0.0237961	0.0169261	0	0	0.0511534	0.0334897	0.315588	0	0.287291	0	0	0.0500668	0	0.00596111	0	0.06	0.118705	1.06282
TCGA-SARC	TCGA-DX-A3UC	0.0645509	0	0.00443063	0.0612887	0	0.231628	0	0	0	0	0.0252521	0.00655237	0.094351	0	0.0196114	0.39525	0.0147924	0.00664882	0.0756443	0	0	0	0.16	0.070052	1.05652
TCGA-SARC	TCGA-DX-AB2G	0.0315379	0	0.0181954	0.0443151	0	0.160474	0	0	0.00775552	0	0.0009	0.0119113	0.139664	0	0.0468704	0.500742	0	0	0.0376638	0	0	0	0	0.35197	0.942082
TCGA-SARC	TCGA-X6-A7WB	0.138011	0	0	0	0	0.283127	0	0	0	0	0.0112992	0.0472137	0.0460887	0.0651166	0.0250198	0.340777	0	0.0347311	0.00861639	0	0	0	0.82	-0.0143	1.09449
TCGA-SARC	TCGA-DX-A8BL	0.0546971	0	0.299399	0.11585	0	0.111273	0	0.0166062	0.0527847	0	0.0136314	0.0154337	0.0304636	0	0.0788944	0.176109	0	0	0.0348577	0	0	0	0	0.498917	0.866118
TCGA-SARC	TCGA-DX-A6YQ	0.00336954	0	0	0.131152	0	0.19781	0	0	0	0	0.0214312	0.0152836	0.0328977	0	0.182863	0.356925	0	0.00365594	0.0546126	0	0	0	0	0.271677	0.985955
TCGA-SARC	TCGA-IS-A3K8	0.106664	0	0	0.031449	0	0.0831804	0	0.015943	0.0310216	0	0	0.0429648	0.00929309	0.146268	0.02547	0.370189	0	0	0.137558	0	0	0	0.21	0.0606905	1.06756
TCGA-SARC	TCGA-DX-A8BN	0.0864408	0	0	0.0260099	0	0.0853877	0	0.00274176	0.0278805	0	0	0.0558985	0.0896545	0	0.00232556	0.518703	0	0	0.104278	0	0	0.0007	0.04	0.183378	1.02074
TCGA-SARC	TCGA-MJ-A850	0.0350736	0	0	0	0	0.219664	0	0	0	0	0	0.133908	0.0535434	0.10245	0	0.309781	0	0.0219051	0	0.120179	0	0.00349604	0.87	-0.0199	1.11557
TCGA-SARC	TCGA-DX-A8BV	0.125863	0	0.00248057	0	0	0.122355	0	0.0006	0.0134767	0	0.02955	0.0358033	0.0566578	0.181539	0.00508997	0.384117	0	0.0128343	0.0296124	0	0	0	0.03	0.194417	1.01796
TCGA-SARC	TCGA-X6-A8C2	0.0214992	0	0	0	0	0.0454474	0.00340161	0.00217978	0.0105105	0.0160646	0.00132511	0	0	0.466426	0.00114199	0.384151	0	0.0111126	0.0367402	0	0	0	0	0.731432	0.68819
TCGA-SARC	TCGA-IS-A3K7	0.0920443	0	0	0.166863	0	0.174599	0	0.0176476	0.0456499	0	0	0.0486284	0.0184027	0.049663	0.0425148	0.301483	0	0	0.0425035	0	0	0	0.05	0.139314	1.03449
TCGA-SARC	TCGA-QC-AA9N	0.0124515	0	0	0	0.0233326	0.150968	0	0	0.00236161	0	0.0401211	0.00683345	0.0490554	0.440064	0.00585288	0.211197	0	0	0	0.0499089	0	0.00785288	0.05	0.172516	1.06058
TCGA-SARC	TCGA-DX-A48K	0.185702	0	0	0.0276654	0	0.195547	0	0	0.0358789	0	0	0.0251063	0.0582587	0.0101099	0.0249449	0.390576	0	0	0.0462109	0	0	0	0.32	0.0397084	1.07324
TCGA-SARC	TCGA-QQ-A8VH	0.181456	0	0.00741522	0.0386863	0	0.14987	0.0025962	0	0	0	0	0	0	0.103679	0.00511286	0.484917	0	0.00600049	0.0202668	0	0	0	0.35	0.0356056	1.09527
TCGA-SARC	TCGA-DX-A23T	0.0994102	0	0.140841	0.0719639	0	0.161016	0	0	0.0203788	0	0	0.0137704	0.103374	0	0.024747	0.344144	0	0.003671	0.0129319	0	0	0.00372207	0	0.370594	0.92996
TCGA-SARC	TCGA-IS-A3KA	0.0302154	0	0.0685087	0.470491	0	0.0363491	0.0479023	0.0467781	0.0773638	0	0	0.0413075	0.0170318	0.112476	0.0123011	0.0378638	0	0	0	0	0.00141161	0	0.14	0.0791317	1.1059
TCGA-SARC	TCGA-DX-A23Z	0.117941	0	0.0421	0.0410352	0	0.166427	0	0.0101519	0.0110996	0	0	0.0254352	0.049441	0	0.0464728	0.333678	0	0	0.156219	0	0	0	0.03	0.240934	0.982891
TCGA-SARC	TCGA-3B-A9HY	0.0664113	0	0	0.0166254	0	0.20428	0	0.027026	0.0243468	0	0	0.0172065	0.0126432	0.123307	0.12007	0.29191	0	0	0.0961734	0	0	0	0.1	0.123852	1.03977
TCGA-SARC	TCGA-KD-A5QU	0.0558979	0	0	0.168162	0	0.161142	0	0.0376806	0	0	0	0.0228502	0.0394777	0.078585	0.0147017	0.223813	0	0.0002	0.185243	0	0.0122849	0	0.12	0.103234	1.04215
TCGA-SARC	TCGA-DX-A7EN	0.100024	0	0	0	0	0.136473	0	0	0.0246847	0	0	0.0688491	0.0324526	0	0.033091	0.38709	0	0.024464	0.192872	0	0	0	0.94	-0.0297	1.09491
TCGA-SARC	TCGA-SI-A71O	0.0161521	0	0	0.0328947	0	0.087118	0	0.0366493	0.0277148	0	0	0	0	0.309997	0.0404944	0.374383	0	0	0.0745972	0	0	0	0.04	0.178088	1.0445
TCGA-SARC	TCGA-DX-A23Y	0.125338	0	0.0333912	0.218997	0	0.137242	0.0211341	0	0.0442624	0	0	0.00428794	0.0319737	0	0.0968104	0.273466	0	0	0.0130973	0	0	0	0	0.354345	0.938832
TCGA-SARC	TCGA-DX-A3M2	0	0.0468571	0.0176615	0.106574	0	0.0340026	0.0229679	0	0.0354593	0	0.0174339	0	0.0717642	0	0.0541557	0.492093	0.00582027	0	0.08984	0	0	0.00537092	0.02	0.301691	0.963001
TCGA-SARC	TCGA-DX-AB2W	0.00872135	0	0.0220788	0.0316969	0	0.0872891	0	0	0	0	0.00167401	0.00584636	0.0305494	0.0288463	0.0035516	0.746621	0	0.0216288	0.00953332	0.00193841	0	0	0	0.433682	0.912664
TCGA-SARC	TCGA-DX-AB2X	0.00889176	0	0	0.0217679	0	0.0626218	0	0	0.0286693	0	0.0009	0.00832199	0.0802514	0.327583	0.00638994	0.43131	0	0	0.0233014	0	0	0	0.05	0.1622	1.07183
TCGA-SARC	TCGA-QQ-A8VG	0.0484814	0	0.00132674	0.0792342	0	0.0904475	0	0.00514519	0.0144234	0	0.0155065	0	0.142125	0.0925909	0.0115804	0.426313	0	0.0382636	0.0345619	0	0	0	0	0.335715	0.949564
TCGA-SARC	TCGA-DX-AB2Q	0	0.0313922	0.0393932	0	0	0.257547	0.00134201	0	0.0132256	0	0.0640769	0.0133973	0	0.313142	0.0393158	0.201849	0	0	0	0.0253193	0	0	0.1	0.122533	1.05463
TCGA-SARC	TCGA-IF-A4AK	0.123407	0	0.0333733	0.0684668	0	0.20918	0	0.0165284	0.00350476	0	0.0287594	0	0.0224321	0.200014	0.0821726	0.17466	0	0	0.037501	0	0	0	0.2	0.0744602	1.05874
TCGA-SARC	TCGA-IE-A6BZ	0.0552514	0	0	0.0635096	0	0.221276	0.0167128	0.051706	0.00562721	0	0	0.0491414	0.0186527	0.00135659	0.0801721	0.320896	0	0	0.115698	0	0	0	0.9	-0.0211	1.09198
TCGA-SARC	TCGA-FX-A3TO	0.0794837	0	0	0	0	0.231208	0	0	0.0350261	0	0	0.0562128	0.0427956	0.155396	0.0407087	0.254538	0	0	0.104631	0	0	0	0.51	0.0132189	1.07808
TCGA-SARC	TCGA-MB-A8JL	0.0923736	0	0.0452547	0.0169101	0	0.135761	0.00480776	0.00732851	0.0228488	0	0.033445	0	0.00905104	0.21327	0.0423976	0.340118	0	0	0.0364344	0	0	0	0.1	0.127565	1.04478
TCGA-SARC	TCGA-DX-A6YS	0.0428124	0	0	0.0391801	0	0.189259	0	0	0.0104428	0	0	0.0573278	0.0442263	0	0.103112	0.368895	0.0003	0	0.144483	0	0	0	0.85	-0.0128	1.09207
TCGA-SARC	TCGA-SI-AA8C	0.168487	0	0	0.0611508	0	0.128259	0	0.0251653	0	0	0	0.0112755	0.0403532	0.330865	0.00273957	0.198417	0	0.00629409	0.0269947	0	0	0	0.03	0.220446	1.01114
TCGA-SARC	TCGA-DX-A1L3	0.0402465	0	0.0002	0.031737	0	0.126204	0	0.00578799	0.0053129	0	0.00505767	0	0.0340688	0	0.0975865	0.481282	0	0	0.172563	0	0	0	0.02	0.275564	0.977862
TCGA-SARC	TCGA-RN-A68Q	0.00991008	0.0008	0.00384056	0.0721014	0	0.119638	0.00122302	0.00846766	0	0	0.0148533	0.00297463	0.306887	0	0.00552795	0.415988	0	0.00967253	0	0.0242193	0.00394384	0	0.03	0.190785	1.02461
TCGA-SARC	TCGA-QQ-A8VF	0.0649033	0	0.0596054	0.249387	0	0.0785343	0.0154484	0.0637695	0.0254223	0	0	0.0414082	0.055496	0.210059	0.0530116	0.0574138	0	0	0.0255412	0	0	0	0.02	0.28065	0.974227
TCGA-SARC	TCGA-WK-A8XZ	0.073307	0	0	0.00485644	0	0.297006	0	0	0	0	0.0135295	0.0129264	0.10875	0	0.0931973	0.285322	0	0	0.111104	0	0	0	0.47	0.017956	1.07311
TCGA-SARC	TCGA-DX-A3LU	0.0772987	0	0.121822	0.126513	0	0.0784916	0	0	0.0688168	0	0	0.00884965	0.0613811	0.0119106	0.109982	0.310264	0	0	0.024671	0	0	0	0.01	0.315798	0.954736
TCGA-SARC	TCGA-FX-A2QS	0.0320709	0	0	0.0217783	0	0.307199	0	0.026396	0.0006	0	0.0111069	0.00134303	0.0233226	0	0.127142	0.416016	0	0	0.0329876	0	0	0	0.32	0.0403237	1.08525
TCGA-SARC	TCGA-K1-A6RV	0.00150312	0	0.00228328	0	0.00400357	0.0993369	0.00390641	0	0.00220764	0	0.0593277	0	0	0.364678	0	0.454053	0.00156796	0	0.00605599	0	0	0.00107688	0	0.592013	0.806337
TCGA-SARC	TCGA-K1-A3PO	0.123393	0	0.203805	0.0494325	0	0.174944	0	0	0	0	0.00888301	0.0453978	0.0306066	0	0.00356921	0.261115	0	0.00611077	0.0927436	0	0	0	0.03	0.261972	0.980732
TCGA-SARC	TCGA-DX-A23V	0.0628291	0	0.0202621	0.0274525	0	0.113507	0.0135457	0	0.0165554	0	0	0.00494545	0.117362	0	0.0259367	0.561767	0	0.00101286	0.0294637	0	0.00525667	0.0001	0	0.395884	0.922029
TCGA-SARC	TCGA-DX-A6YX	0.055174	0	0	0	0	0.206925	0	0	0	0	0.0140588	0.0253748	0.0491521	0.139246	0	0.47159	0	0.0380133	0	0.0005	0	0	0.03	0.213558	1.01489
TCGA-SARC	TCGA-QQ-A5VC	0	0	0.0002	0.0233907	0	0.288667	0	0.0344474	0	0	0	0.0472765	0.00602984	0.156246	0.0231952	0.328311	0	0	0.0922174	0	0	0	0.32	0.0449297	1.07917
TCGA-SARC	TCGA-DX-AB37	0.0512298	0	0.142464	0.102818	0	0.120387	0	0.0008	0.021202	0	0	0.0416736	0.104819	0	0.0136556	0.358769	0	0.00134557	0.040857	0	0	0	0	0.387817	0.921662
TCGA-SARC	TCGA-3B-A9HL	0.160611	0	0	0	0	0.246503	0	0	0.0005	0	0	0.0537165	0.0470717	0	0.0169066	0.468081	0	0.00323093	0	0	0	0.0033321	0.2	0.0741861	1.06825
TCGA-SARC	TCGA-DX-A8BH	0	0.0171242	0.0166062	0.201447	0	0.132765	0.00870781	0.017653	0.0209758	0	0	0.0282788	0.0582843	0	0.0490252	0.334419	0	0.0637577	0.0509563	0	0	0	0.03	0.263187	0.978085
TCGA-SARC	TCGA-MB-A5Y8	0.0104916	0	0	0	0	0.0346241	0	0.00532466	0.00267074	0.0123924	0	0.0154038	0	0.491624	0.00951922	0.360343	0	0	0.0576073	0	0	0	0	0.750798	0.668529
TCGA-SARC	TCGA-QQ-A5VA	0.126133	0	0.116355	0.0977765	0	0.309185	0.0444357	0	0.0001	0	0.0477809	0	0.0511826	0.00338675	0.0513956	0.11778	0.00287894	0	0.0315751	0	0	0	0	0.378985	0.927133
TCGA-SARC	TCGA-X2-A95T	0.251625	0	0	0.0569418	0	0.322295	0	0.00811537	0.00766341	0	0.00355698	0.0204523	0.0554356	0.0530029	0.0264165	0.173186	0	0.00230929	0.018999	0	0	0	0.12	0.100627	1.05755
TCGA-SARC	TCGA-DX-AB2F	0.0471522	0	0	0.0206029	0	0.210717	0	0	0.0280047	0	0.0001	0.0438053	0.0612304	0	0.0314971	0.477329	0	0.00303886	0.0692256	0	0	0.00728349	0.03	0.194646	1.01155
TCGA-SARC	TCGA-DX-A6BH	0.0605193	0	0	0.00717374	0	0.237723	0.0107625	0	0	0	0.0214048	0	0	0.275466	0.0594731	0.236293	0	0	0.0911844	0	0	0	0.03	0.223225	1.00285
TCGA-SARC	TCGA-DX-A8BT	0.130309	0	0.0272175	0.0127185	0	0.0828243	0	0	0.00681915	0	0	0.0313024	0.0002	0.0591883	0.0349763	0.562597	0	0	0.0518786	0	0	0	0.03	0.263138	0.991053
TCGA-SARC	TCGA-IF-A3RQ	0.0414288	0	0	0.00850037	0	0.107989	0	0	0.0118617	0	0.0305281	0.0220929	0.111025	0	0.00420439	0.632137	0	0.0008	0.0294574	0	0	0	0.12	0.104419	1.07692
TCGA-SARC	TCGA-X9-A973	0.177691	0	0	0.0236699	0	0.198093	0	0.00787461	0.0447446	0	0.0193144	0.0141143	0.115231	0.0604074	0.0008	0.320087	0	0	0.0125362	0	0.0005	0.00490512	0.11	0.111903	1.04418
TCGA-SARC	TCGA-DX-AB35	0.106039	0	0	0	0	0.22307	0	0	0.0002	0	0	0.0693845	0.0470028	0.00517176	0.0685492	0.469463	0	0.00129453	0.00978102	0	0	0	0.14	0.0806104	1.06494
TCGA-SARC	TCGA-HB-A3L4	0.182216	0	0	0	0	0.104925	0	0.0009	0.0280074	0	0.101869	0	0	0.450312	0	0.0764379	0	0	0.0552887	0	0	0	0	0.332153	0.961998
TCGA-SARC	TCGA-DX-A3UE	0.116822	0	0	0.0224873	0	0.171999	0	0.0166093	0.0027065	0	0.012495	0.0110779	0.0571803	0	0.00950735	0.491329	0	0.0144038	0.0733818	0	0	0	0.71	-0.0019	1.09417
TCGA-SARC	TCGA-RN-AAAQ	0.0285515	0	0	0	0.00603558	0.149993	0	0	0	0	0.0708698	0	0.194795	0	0	0.545581	0	0.00417426	0	0	0	0	0.01	0.30884	0.970048
TCGA-SARC	TCGA-DX-A8BP	0.0222393	0	0.0233879	0.216736	0	0.196242	0.0244378	0	0.00519366	0	0	0.00204109	0.025165	0.0437852	0.105369	0.284106	0.00589872	0	0.0453992	0	0	0	0	0.348115	0.941738
TCGA-SARC	TCGA-DX-AATS	0.0178127	0	0	0	0	0.206583	0	0.00599257	0.0325596	0	0.0211051	0.00749173	0	0.31418	0	0.332614	0	0	0.0616615	0	0	0	0	0.659167	0.765788
TCGA-SARC	TCGA-IF-A4AJ	0.123144	0	0	0.0948896	0	0.265503	0	0.0603966	0.001	0	0	0.0237896	0.0202018	0	0.0919829	0.225935	0	0	0.0931931	0	0	0	0.09	0.108291	1.04559
TCGA-SARC	TCGA-X6-A8C4	0	0.00684536	0.00179826	0.0182587	0	0.227805	0	0.00491904	0.0194954	0	0.0114309	0.0211289	0.0913981	0	0.0192529	0.552064	0	0.0103104	0	0.0152933	0	0	0.55	0.0158163	1.10512
TCGA-SARC	TCGA-DX-A3UA	0.0417539	0	0.00123389	0.00271116	0	0.0172924	0.00262906	0.0312966	0.0219527	0	0	0.0112561	0	0.478745	0.0480992	0.284415	0	0	0.0586158	0	0	0	0	0.704827	0.716019
TCGA-SARC	TCGA-DX-A6YV	0.309234	0	0	0.0172731	0	0.118901	0	0.00309507	0.0141682	0	0.0126469	0.019308	0.0285515	0.325917	0.00251719	0.112027	0	0	0.0363607	0	0	0	0.42	0.0269146	1.10795
TCGA-SARC	TCGA-KD-A5QT	0.16434	0	0.0421029	0.0344606	0	0.24826	0	0.0248494	0.014627	0	0	0.0406621	0.0446963	0.0295273	0.059928	0.166882	0	0	0.129664	0	0	0	0.53	0.017213	1.07329
TCGA-SARC	TCGA-3B-A9HO	0.0617187	0	0.0126057	0.247122	0	0.0858053	0	0.023583	0.046959	0	0	0.0193762	0.0695808	0	0.0694985	0.342874	0	0	0.0208774	0	0	0	0	0.447613	0.893365
TCGA-SARC	TCGA-Z4-A9VC	0.06014	0	0.120588	0	0	0.330072	0.00183197	0	0.00284243	0	0.00945096	0	0.0740262	0	0	0.235055	0	0.0004	0.163327	0	0.00229019	0	0.06	0.142631	1.02302
TCGA-SARC	TCGA-KD-A5QS	0.104768	0	0	0	0	0.203187	0	0	0.00145687	0	0.0337091	0	0.0524037	0.31794	0.00247398	0.222416	0	0	0.0616457	0	0	0	0.01	0.308803	0.965782
TCGA-SARC	TCGA-DX-A240	0.126863	0	0	0	0	0.251114	0	0.00998772	0.00551019	0	0.066073	0.00946458	0	0.320484	0.00241511	0.184352	0	0	0.0237362	0	0	0	0.28	0.048485	1.08773
TCGA-SARC	TCGA-DX-A3U7	0.167023	0	0.046297	0.0107337	0	0.194939	0	0	0	0	0.04873	0.0208604	0.0221933	0.104597	0.0478949	0.27287	0	0	0.0638622	0	0	0	0.23	0.0580908	1.05949
TCGA-SARC	TCGA-QC-A7B5	0	0	0.0080675	0.0206087	0	0.0822166	0.0280662	0.0206076	0.0302527	0.00662533	0.0178532	0	0	0.488642	0.0157594	0.218243	0	0	0.0630576	0	0	0	0	0.754023	0.679479
TCGA-SARC	TCGA-3B-A9I1	0.0569955	0	0	0.0147135	0	0.235856	0	0.00997085	0.0224677	0	0	0.0476874	0.0175164	0.175697	0.00767944	0.303725	0	0.0605736	0.0471174	0	0	0	0.05	0.152668	1.02946
TCGA-SARC	TCGA-DX-AB2T	0.0263116	0	0	0.205665	0	0.0778069	0	0.0253147	0.0390362	0	0.00569605	0.0181784	0.0681384	0	0.0934441	0.358606	0	0.00561625	0.0761863	0	0	0	0.01	0.383424	0.924236
TCGA-SARC	TCGA-DX-A8BR	0.00464507	0	0.0246833	0.0438372	0	0.0470777	0	0	0.0062066	0	0.0291266	0.0156946	0.062924	0	0.0256293	0.641025	0	0	0.0980631	0	0	0.00108699	0.01	0.298093	0.977946
TCGA-SARC	TCGA-VT-A80J	0.0331344	0	0.0176662	0.123557	0	0.140595	0.0269808	0.0156114	0.00662238	0	0.00891195	0.0115857	0.0660926	0.103784	0.0827232	0.318563	0.0129565	0	0.0312162	0	0	0	0	0.502553	0.866847
TCGA-SARC	TCGA-IE-A4EK	0.054842	0	0.00803969	0.0463288	0	0.219529	0	0	0	0	0.0199333	0.0403864	0.0549985	0	0.061512	0.321292	0	0	0.173138	0	0	0	0.65	-0.003	1.08012
TCGA-SARC	TCGA-Z4-A8JB	0.168743	0	0.0430173	0.0412684	0	0.201737	0	0.0004	0	0	0	0.0382929	0.0202575	0.0426466	0.0235541	0.220164	0	0	0.199884	0	0	0	0.24	0.0553232	1.05881
TCGA-SARC	TCGA-IW-A3M5	0.0566924	0	0	0.00196152	0	0.00815143	0	0.0395296	0.0154983	0	0	0.0208936	0	0.512385	0.00142946	0.292833	0	0	0.0506258	0	0	0	0	0.714849	0.704649
TCGA-SARC	TCGA-DX-A7EF	0.00447182	0.00141219	0	0	0	0.178635	0	0.00928165	0.0433698	0	0.0927465	0.00479103	0.0603513	0.406122	0.00395935	0.167642	0	0	0.0272169	0	0	0	0.01	0.246667	1.00786
TCGA-SARC	TCGA-X6-A7WC	0.0321549	0	0	0.116717	0	0.105273	0.10955	0.0108776	0.0124365	0	0	0.0584184	0.00175081	0.137321	0.0415002	0.342726	0	0	0	0.0312742	0	0	0	0.504275	0.86448
TCGA-SARC	TCGA-IE-A4EJ	0.0791523	0	0.0613137	0.0441731	0	0.24631	0	0.0004	0	0	0	0.0350526	0.0141021	0	0.100211	0.365013	0	0.00335789	0.0509226	0	0	0	0.03	0.226229	0.993767
TCGA-SARC	TCGA-IE-A4EH	0.108365	0	0	0.00213834	0	0.210635	0	0.00914499	0	0	0.027706	0.0588607	0.035443	0.11156	0.0146313	0.236186	0	0.0256431	0.159686	0	0	0	0.58	0.00759032	1.07456
TCGA-SARC	TCGA-DX-A7ES	0.105761	0	0.488551	0.0517321	0	0.0539486	0	0	0.00698745	0	0	0.0206596	0.0222246	0	0.0320417	0.184688	0	0	0.0329074	0	0	0.0005	0	0.628905	0.777544
TCGA-SARC	TCGA-HB-A3YV	0.132325	0	0	0.149572	0	0.109707	0	0.0381817	0.0196658	0	0.0276441	0.00902729	0.0819376	0	0.0357275	0.390116	0	0.00609518	0	0	0	0	0.93	-0.033	1.10491
TCGA-SARC	TCGA-SI-AA8B	0	0.0007	0.0001	0	0	0.00402934	0	0.0162486	0	0.00913812	0.00320383	0	0	0.406993	0.0222551	0.48683	0	0	0.0505687	0	0	0	0	0.68518	0.729477
TCGA-SARC	TCGA-DX-AB2O	0.125977	0	0.00575086	0.136502	0	0.133922	0	0.0128924	0.0194675	0	0	0.051965	0.0192932	0	0.0827761	0.333461	0	0	0.0779942	0	0	0	0.34	0.0375429	1.07134
TCGA-SARC	TCGA-MO-A47P	0	0.029013	0.0886547	0.0610075	0	0.180266	0	0	0	0	0	0.0673475	0.0865028	0.0443358	0	0.253083	0.00241302	0.00738616	0.147351	0	0.0326395	0	0.38	0.033076	1.06
TCGA-SARC	TCGA-UE-A6QT	0.143028	0	0.0400863	0.157637	0	0.190647	0.0170849	0.00667371	0.031135	0	0.0235696	0	0.0480208	0.0862574	0.0896664	0.144933	0	0.00128852	0.0199723	0	0	0	0.01	0.3936	0.91944
TCGA-SARC	TCGA-DX-A1KX	0.104239	0	0.0427744	0.024298	0	0.186998	0	0	0.0287664	0	0.019987	0.0515005	0.0537193	0.087533	0.0547164	0.302702	0	0	0.0427668	0	0	0	0.03	0.198049	1.00299
TCGA-SARC	TCGA-DX-A1KY	0.237109	0	0	0	0	0.109434	0	0	0	0	0	0.00292916	0.0280126	0	0	0.491232	0	0.0128445	0.118438	0	0	0	1	-0.0565	1.12872
TCGA-SARC	TCGA-HS-A5N8	0.143343	0	0	0.0510468	0	0.232219	0	0.0161022	0.00535291	0	0	0.0400134	0.0349411	0.0307757	0.00521271	0.307764	0	0.019549	0.113328	0	0	0.0004	0.24	0.0545489	1.05948
TCGA-SARC	TCGA-DX-A3LS	0.00433988	0	0.00119307	0.103441	0	0.2563	0	0	0	0	0	0.00485793	0.0629152	0.0849871	0.0786504	0.402922	0	0	0	0.0004	0	0	0	0.398393	0.919606
TCGA-SARC	TCGA-DX-A8BS	0.0139748	0	0.00241769	0.03902	0	0.123103	0.0002	0.0163694	0.0512459	0	0.032993	0	0	0.284018	0.01186	0.405398	0	0	0	0.0113226	0	0.0080312	0.01	0.362253	0.947212
TCGA-SARC	TCGA-DX-AB3A	0	0.0305445	0.00854396	0.090368	0	0.110109	0	0	0.00344348	0	0.0005	0.0647689	0.157911	0.0155422	0.0250632	0.296376	0	0.00245983	0.194368	0	0	0	0.65	0	1.08135
TCGA-SARC	TCGA-JV-A5VE	0.12359	0	0.010295	0.174923	0	0.164918	0.0124855	0.0415558	0.0314747	0	0	0.0161211	0.0110762	0	0.0842434	0.304319	0	0	0.0249993	0	0	0	0.24	0.0575766	1.0705
TCGA-SARC	TCGA-WK-A8XT	0.152511	0	0	0	0	0.146123	0	0	0.200102	0	0.00497048	0.0261436	0.0127976	0.304301	0.0007	0.152314	0	0	0	0	0	0	1	-0.0617	1.13971
TCGA-SARC	TCGA-VT-AB3D	0.0662656	0	0.0427963	0.395848	0	0.0435138	0	0.0788433	0.091895	0	0	0	0.0189978	0.0331452	0.0423771	0.178133	0	0	0	0.00818541	0	0	0.01	0.322265	0.964645
TCGA-SARC	TCGA-QQ-A5VB	0.0263734	0	0.00329708	0.178286	0	0.0798862	0	0.0524916	0.0360028	0	0	0.0331517	0.0066824	0	0.0821944	0.501635	0	0	0	0	0	0	0.01	0.285906	0.977211
TCGA-SARC	TCGA-QQ-A5V2	0.0273434	0	0.00707089	0.0587513	0	0.0601319	0	0	0.0107688	0	0	0.0191149	0.0537766	0.347814	0	0.371019	0	0	0.0442086	0	0	0	0	0.683419	0.741496
TCGA-SARC	TCGA-DX-A8BU	0.164631	0	0.148791	0.0509484	0	0.16523	0.0246743	0	0.0228467	0	0	0.00285473	0.00979824	0.0574554	0.0157288	0.314339	0	0.00333618	0.0193658	0	0	0	0.08	0.117365	1.04619
TCGA-SARC	TCGA-LI-A9QH	0.0509037	0	0	0	0	0.154852	0	0.00296039	0	0	0	0.0618557	0.0424713	0	0.0136012	0.475721	0	0	0.197634	0	0	0	0.38	0.0325232	1.08208
TCGA-SARC	TCGA-DX-A48R	0.0864255	0	0	0.0186072	0	0.353588	0	0	0	0	0.0137386	0.0443845	0.0379478	0	0.0182267	0.30818	0	0.0539225	0.0558208	0	0.00915877	0	0.68	-0.0096	1.08855
TCGA-SARC	TCGA-DX-AB32	0.0599453	0	0.0114196	0.128062	0	0.0935642	0	0.0455325	0.0569406	0	0.0187871	0	0.0301026	0.0153794	0.0853302	0.444521	0	0	0.0104154	0	0	0	0	0.514795	0.858609
TCGA-SARC	TCGA-DX-AB30	0.079162	0	0	0.00376199	0	0.183866	0	0.0273421	0.0370428	0	0	0.0405812	0.00376389	0.233772	0.0406385	0.256244	0	0.0187816	0.0750439	0	0	0	0.62	0.00340972	1.09284
TCGA-SARC	TCGA-DX-A48O	0.0896766	0	0.00370205	0.130442	0	0.179011	0	0.00140365	0.0109818	0	0	0.016711	0.0270177	0	0.0653844	0.207143	0.00471849	0	0.263808	0	0	0	0.13	0.0855416	1.0513
TCGA-SARC	TCGA-MO-A47R	0.0635657	0	0	0.0322674	0	0.143791	0	0	0	0	0.0760147	0.0173902	0.0211575	0	0.0637105	0.479095	0	0	0.103008	0	0	0	0.75	-0.0138	1.0979
TCGA-SARC	TCGA-QQ-A8VB	0.163521	0	0.0969883	0	0	0.10879	0	0	0.0352577	0	0.00616369	0.0357348	0.0148336	0.00900494	0.0393867	0.21935	0	0	0.270969	0	0	0	0.68	-0.0093	1.09241
TCGA-SARC	TCGA-DX-A2IZ	0.216534	0	0	0.0410557	0	0.0550894	0	0.0416347	0	0	0	0.079092	0.0647709	0.101649	0	0.222056	0	0.145835	0.0322827	0	0	0	0.99	-0.0427	1.10427
TCGA-SARC	TCGA-DX-A8BG	0.064074	0	0.0566252	0.241974	0	0.0843859	0.00637794	0.0366928	0.0377149	0	0.0001	0.00408707	0.0993517	0.0473215	0.136376	0.157981	0	0	0.0269509	0	0	0	0	0.408393	0.91274
TCGA-SARC	TCGA-DX-A8BZ	0.0191871	0	0	0.0118415	0	0.00242806	0	0.0114699	0.0254851	0	0.0274641	0	0	0.403612	0.00238544	0.468537	0	0	0.026632	0	0	0.001	0	0.735749	0.684581
TCGA-SARC	TCGA-DX-AB2E	0	0.0280762	0.014638	0	0	0.126446	0.00787759	0.00977891	0.0125589	0.00357856	0.0560803	0	0	0.258814	0.0663951	0.34586	0	0	0	0.0698972	0	0	0.01	0.431758	0.904209
TCGA-SARC	TCGA-DX-AB2P	0.0221512	0	0.0212682	0.0230877	0	0.0991097	0.0100699	0.00256697	0.00468294	0	0.0285847	0	0	0.380946	0.00539546	0.355184	0	0	0.0469537	0	0	0	0	0.697419	0.729957
TCGA-SARC	TCGA-DX-A3UF	0.0982537	0	0	0.0664003	0	0.0822035	0	0.00159717	0.0343231	0	0.0193774	0.0334457	0.0372179	0	0.19581	0.347116	0	0	0.0842552	0	0	0	0.05	0.180233	1.02718
TCGA-SARC	TCGA-DX-A3U9	0.0339421	0	0	0.0123951	0	0.194637	0	0	0.0270006	0	0.0439102	0.0377577	0.0153048	0.149695	0.023805	0.286493	0	0	0.17506	0	0	0	0.37	0.0320209	1.0742
TCGA-SARC	TCGA-SG-A849	0.0666485	0	0.0233949	0.22701	0	0.154881	0.0146693	0.0292046	0.0125076	0	0	0.036814	0.0632616	0	0.084587	0.241957	0.0104966	0	0.0345668	0	0	0	0.01	0.408438	0.912513
TCGA-SARC	TCGA-DX-A1KW	0.148545	0	0	0	0	0.202463	0	0.0114948	0.0151118	0	0	0	0.0979359	0	0.0212973	0.366202	0	0.00245533	0.130077	0	0.00441703	0	0.35	0.0351692	1.06843
TCGA-SARC	TCGA-SI-A71P	0.0790034	0	0.00248398	0.00181755	0	0.149175	0	0	0	0	0.0185231	0	0.196482	0	0.0171005	0.530539	0	0.00424619	0	0	0.0006	0	0.03	0.272085	0.987395
TCGA-SARC	TCGA-X6-A7WD	0.0109499	0	0	0	0.0456488	0.0740506	0	0	0	0	0.0171468	0	0	0.333174	0	0.380607	0	0.00857114	0.129851	0	0	0	0.02	0.312782	0.979159
TCGA-SARC	TCGA-DX-A1L2	0.119292	0	0	0.0389755	0	0.148577	0	0.00115336	0.00345759	0	0	0.0525437	0.0368614	0	0.0432048	0.419857	0	0	0.136078	0	0	0	0.08	0.118479	1.03785
TCGA-SARC	TCGA-DX-A6BG	0.14147	0	0.047312	0.123312	0	0.12937	0.0157724	0.00824217	0.0354457	0	0.0273798	0	0.0189939	0.0984141	0.0883235	0.254512	0	0	0.0114528	0	0	0	0	0.48475	0.875467
TCGA-SARC	TCGA-DX-A48U	0.104505	0	0	0.030622	0	0.234021	0	0	0	0	0	0.0413204	0.0233868	0	0.0133341	0.322432	0	0	0.23038	0	0	0	0.44	0.0217191	1.07507
TCGA-SARC	TCGA-X9-A971	0.0707037	0	0	0.00321328	0	0.146705	0	0	0	0	0.0281142	0	0.00301587	0.459399	0.0070217	0.187833	0	0	0.0932154	0	0.0008	0	0.02	0.298371	0.987354
TCGA-SARC	TCGA-DX-A1KZ	0.0262784	0	0	0.0497463	0	0.120427	0	0.0008	0.00198174	0	0.0287584	0	0.067236	0	0.00384749	0.62271	0	0	0.0781842	0	0	0	0.05	0.203928	1.02311
TCGA-SARC	TCGA-DX-A8BQ	0.0142995	0	0.00999083	0.341936	0	0.032148	0.00398181	0.0208457	0.0293051	0	0	0.0100052	0.0578249	0	0.0945218	0.344434	0	0	0.0407075	0	0	0	0.01	0.467011	0.883403
TCGA-SARC	TCGA-DX-A3M1	0.0930964	0	0	0	0	0.147984	0	0	0.0175573	0.00520757	0.00514402	0.00498417	0	0.261455	0.0285201	0.398883	0	0.00524957	0.0318947	0	0	0	0.01	0.378413	0.934694
TCGA-SARC	TCGA-SI-A71O	0.0645399	0	0.0830853	0.22694	0	0.192026	0.0245816	0.0178334	0.0113408	0	0.00734467	0.0135062	0.0257819	0.0387978	0.0679812	0.200768	0	0	0.0254739	0	0	0	0.01	0.345485	0.942707
TCGA-SARC	TCGA-FX-A76Y	0.0768708	0	0.0008	0.0368872	0	0.202435	0	0.00938042	0.02698	0	0	0.0427563	0.0195314	0.0935898	0.0448031	0.196098	0	0	0.249861	0	0	0	0.1	0.0961383	1.04456
TCGA-SARC	TCGA-K1-A6RT	0.135666	0.0905388	0.0229961	0.208102	0	0.127864	0	0.036701	0.0432347	0	0.0329728	0	0.0647689	0.0337314	0.0664546	0.12143	0	0	0.0155397	0	0	0	0.01	0.382527	0.926578
TCGA-SARC	TCGA-PC-A5DM	0.0753124	0	0	0.00520584	0	0.245505	0	0	0	0	0.00848339	0.0151116	0.108189	0.168789	0	0.369982	0	0.0008	0.00264379	0	0	0	0.07	0.138873	1.04445
TCGA-SARC	TCGA-QQ-A5VD	0.0178768	0	0.00373074	0.0115582	0	0.0998598	0	0	0.0185587	0	0	0.0196645	0.0165923	0.529553	0.0262167	0.15402	0	0	0.102369	0	0	0	0	0.576311	0.817847
TCGA-SARC	TCGA-X6-A8C3	0.0319155	0	0.005519	0.0763374	0	0.0964007	0.00692848	0.0310057	0	0	0	0.020644	0.0784147	0	0.0653054	0.545108	0.0004	0	0.0419771	0	0	0	0.03	0.249073	0.993735
TCGA-SARC	TCGA-3B-A9HT	0.103923	0	0.101333	0.144815	0	0.116299	0.0141424	0.0334866	0	0	0	0.0437908	0.0640644	0.0861356	0.0741807	0.179383	0.001009	0	0.0374379	0	0	0	0.01	0.42639	0.903788
TCGA-SARC	TCGA-X6-A8C5	0.0795426	0	0.0199684	0.114035	0	0.172375	0	0	0.0001	0	0	0.0368956	0.140158	0	0.0350495	0.285941	0	0	0.115933	0	0	0	0.03	0.225275	0.989189
TCGA-SARC	TCGA-DX-A48L	0.113433	0	0	0.0175094	0	0.216951	0	0	0.00289001	0	0.0202098	0.0366282	0.0342676	0	0.0932153	0.357944	0	0	0.106951	0	0	0	0.92	-0.0292	1.09432
TCGA-SARC	TCGA-3B-A9I0	0.0417804	0	0.00538043	0.104102	0	0.196061	0	0.00760211	0.0128805	0	0.00443645	0.0154714	0.0786246	0	0.040883	0.373571	0	0	0.119207	0	0	0	0.03	0.249661	0.98203
TCGA-SARC	TCGA-DX-A6YT	0.148876	0	0	0	0	0.208321	0	0	0.0495237	0	0	0.0787983	0.0562368	0	0.013213	0.360695	0	0.0105199	0.0738169	0	0	0	0.32	0.0450647	1.06694
TCGA-SARC	TCGA-VT-A80J	0.0310949	0.0100785	0.0822478	0.030582	0.0131134	0.0716335	0.0002	0	0.00197142	0	0	0.0169733	0.0224583	0.120039	0.0890784	0.481788	0.0109405	0	0.017767	0	0	0	0.03	0.240016	1.00226
TCGA-SARC	TCGA-DX-A7ET	0	0.0006	0.0158503	0.268457	0	0.0331837	0.00661907	0.0708286	0.0862752	0	0.0201386	0.0004	0.0468349	0	0.10251	0.321167	0	0	0.0271765	0	0	0	0.03	0.257869	0.987467
TCGA-SARC	TCGA-PC-A5DN	0.0970725	0	0.0346862	0.038511	0	0.208037	0	0	0	0	0.0276655	0	0.0522767	0.236	0.0245974	0.267324	0	0	0	0.0123056	0.00152401	0	0.34	0.0410116	1.0818
TCGA-SARC	TCGA-IS-A3K6	0.0757914	0	0.0602155	0.283084	0	0.111498	0.0243643	0.0741174	0.0583751	0	0	0.0328618	0.0153081	0.0874772	0.0426653	0.133638	0	0.0004	0.0002	0	0	0	0.07	0.135858	1.04917
TCGA-SARC	TCGA-3B-A9HS	0.187931	0	0.0187612	0.194815	0	0.154166	0.00590175	0	0.0753644	0	0	0.0197502	0.0508404	0.0454898	0.0628993	0.18018	0	0	0.00389973	0	0	0	0.02	0.324906	0.954184
TCGA-SARC	TCGA-WP-A9GB	0.0708719	0	0	0	0	0.333152	0	0.0368137	0.031465	0	0	0.0850946	0.0441258	0	0	0.369107	0	0.0138371	0.015533	0	0	0	0.81	-0.019	1.10665
TCGA-SARC	TCGA-IE-A3OV	0.0628884	0	0.0549333	0.0931625	0	0.176507	0	0	0.0322131	0	0.00940378	0	0.0769623	0.0552934	0.0906688	0.333913	0	0	0.0140542	0	0	0	0.04	0.220343	0.996504
TCGA-SARC	TCGA-DX-A23U	0	0.0165304	0.00316108	0	0	0.0825914	0.00779056	0.00174547	0.0003	0.00502517	0.00900035	0	0	0.36795	0.0528612	0.425308	0	0	0.0277539	0	0	0	0	0.501381	0.870613
TCGA-SARC	TCGA-DX-A6B7	0.150169	0	0	0	0	0.140978	0	0.00145634	0	0	0.00273746	0.0230293	0.0141408	0	0.0153457	0.300468	0	0.00466994	0.347005	0	0	0	0.33	0.0444018	1.08095
TCGA-SARC	TCGA-FX-A3NJ	0.0469998	0	0.0493002	0.055971	0	0.184713	0	0	0.0341866	0	0.0681145	0	0.0908434	0.0219142	0.0379186	0.133446	0	0	0.276594	0	0	0	0.26	0.05668	1.05789
TCGA-SARC	TCGA-JV-A75J	0.227002	0	0	0.00867592	0	0.345584	0	0.00503929	0	0	0	0.0825596	0.00492498	0.244223	0	0	0	0	0.0819911	0	0	0	0.65	-0.0055	1.1104
TCGA-SARC	TCGA-DX-A8BO	0.0175731	0	0	0.0293432	0	0.135222	0.00297625	0.0255485	0.0196116	0	0.0023553	0.0137526	0.00826288	0	0.0247514	0.567459	0	0.0933473	0.0588869	0	0	0.0009	0.01	0.379295	0.930103
TCGA-SARC	TCGA-DX-AB2J	0.0944925	0	0	0	0	0.246976	0	0	0.0144615	0	0	0.0641466	0.127554	0	0.00334448	0.36298	0	0	0.0860445	0	0	0	0.6	-0.0008	1.08431
TCGA-SARC	TCGA-DX-A7EO	0.033343	0	0	0	0	0.360086	0	0.0117359	0.0538801	0	0.0133392	0.124968	0.0588324	0.125588	0.00286779	0.0191529	0	0	0.193934	0	0.00227286	0	1	-0.0486	1.12628
TCGA-SARC	TCGA-UE-A6QU	0.0297176	0	0.00764071	0.279474	0	0.160499	0	0.0204678	0.0374876	0	0.0137044	0.0164139	0.0163593	0.109898	0.102141	0.200855	0	0	0.00534116	0	0	0	0.01	0.407384	0.915912
TCGA-SARC	TCGA-DX-A23R	0.0416984	0	0	0.0438433	0	0.244312	0	0.00445526	0	0	0	0.0724722	0.0568115	0.0825856	0.0631173	0.154187	0	0	0.232765	0	0.00375214	0	0.9	-0.0279	1.09375
TCGA-SARC	TCGA-3B-A9HI	0.0690221	0	0.00766952	0.0487085	0	0.117207	0	0.0106353	0.0365375	0	0.0234787	0.0145313	0.0064423	0.142537	0.062492	0.379469	0	0	0.0804284	0	0	0.0008	0.01	0.404026	0.914942
TCGA-SARC	TCGA-3B-A9HQ	0.0808878	0	0.0183374	0.108159	0	0.160652	0	0	0.00764253	0	0	0.0243232	0.0875462	0.00367329	0.0352677	0.188073	0	0.00343738	0.282	0	0	0	0.03	0.254953	0.979673
TCGA-SARC	TCGA-DX-AB2L	0.103298	0	0.059776	0.0297766	0	0.0236426	0.00498807	0.00275332	0.023063	0	0.0264354	0	0	0.148422	0.0122336	0.519835	0	0	0.0457764	0	0	0	0.03	0.225507	1.01335
TCGA-SARC	TCGA-FX-A48G	0.0685587	0	0.0335809	0.116535	0	0.080827	0	0.0307807	0.0705809	0	0	0.0876838	0.0337936	0.00282087	0.0126449	0.364872	0	0	0.0973215	0	0	0	0.17	0.0776617	1.05464
TCGA-SARC	TCGA-MB-A5YA	0.0379119	0	0.0307176	0.012784	0	0.173296	0	0.0006	0	0	0	0.0405598	0.136229	0	0.0200445	0.320072	0	0.0309222	0.196883	0	0	0	0.08	0.104694	1.03756
TCGA-SARC	TCGA-DX-A6B9	0.0319444	0	0	0.0354562	0	0.355471	0	0	0	0	0.00348978	0.0645602	0.0714159	0	0.00297544	0.17676	0	0	0.257927	0	0	0	0.29	0.0527525	1.07262
TCGA-SARC	TCGA-DX-A6BF	0.0214668	0	0	0.0386629	0	0.145303	0	0	0.0127932	0	0	0.0418458	0.0462249	0	0.0342873	0.616831	0	0	0.0406164	0	0	0.00196881	0.05	0.169363	1.03976
TCGA-SARC	TCGA-WK-A8XX	0	0	0	0.00998825	0	0.161793	0	0	0	0	0.0168869	0	0.0616866	0	0	0.632674	0	0.036637	0.0803348	0	0	0	0.02	0.297446	0.978077
TCGA-SARC	TCGA-DX-A2J1	0.00853826	0	0.00597018	0.0423731	0	0.126332	0.00668235	0	0.0166701	0	0	0.0131151	0.0811273	0	0.0160345	0.603236	0	0	0.0799213	0	0	0	0	0.504993	0.862972
TCGA-SARC	TCGA-DX-AB3B	0.237379	0	0.21585	0.0086108	0	0.109908	0	0.0303062	0.0107043	0	0	0.0307367	0	0.137255	0	0.092151	0	0	0.127099	0	0	0	0.01	0.377888	0.934224
TCGA-SARC	TCGA-VT-A80G	0.0586917	0	0	0.116303	0	0.0636244	0	0.0119908	0	0	0	0.0616422	0.0585474	0	0.104253	0.398946	0.00168591	0	0.124316	0	0	0	0.31	0.0466501	1.07168
TCGA-SARC	TCGA-FX-A3NK	0.265901	0	0.224845	0.0199864	0	0.0920589	0.0010307	0.00158899	0	0	0	0.020307	0.0130945	0.00295452	0.0163205	0.229358	0	0	0.112554	0	0	0	0	0.507599	0.861334
TCGA-SARC	TCGA-DX-AB36	0.0891223	0	0	0.0167775	0	0.392791	0	0	0.00867636	0	0.0115986	0.0527295	0.0662476	0.146471	0.0003	0.173642	0	0	0.0271194	0	0.014574	0	0.18	0.0763351	1.06363
TCGA-SARC	TCGA-DX-A3UB	0.106784	0	0.0113652	0.00902396	0	0.172222	0	0.0004	0.0346557	0	0.0219329	0.0180186	0.0810467	0	0.0123015	0.445309	0	0	0.0869422	0	0	0	0.41	0.0270688	1.07645
TCGA-SARC	TCGA-DX-A6BA	0.0480877	0	0	0.00408882	0	0.188309	0	0.00527823	0.0112166	0	0	0.042562	0.355259	0.0399091	0.00281822	0.137829	0	0.00317954	0.130628	0	0.030834	0	0.34	0.0413911	1.0726
TCGA-SARC	TCGA-X6-A7W8	0	0.0182271	0.016418	0.0290149	0	0.0188945	0	0	0.0329999	0	0.0306517	0	0.0217829	0.0685804	0.0217927	0.670532	0	0	0.0607185	0.00927789	0	0.00110984	0.01	0.441619	0.90354
TCGA-SARC	TCGA-PC-A5DP	0.158953	0	0.0725473	0.0577813	0	0.291219	0	0	0	0	0.00245566	0.011885	0.00938536	0.0505072	0.0005	0.224295	0	0.0375825	0.0828605	0	0	0	0.13	0.0853298	1.0507
TCGA-SARC	TCGA-K1-A6RU	0.0719553	0	0.0113114	0.0611928	0	0.0990284	0	0	0	0	0.0009	0.0259077	0.0733927	0	0.0443325	0.511716	0	0	0.100233	0	0	0	0.03	0.235898	0.994983
TCGA-SARC	TCGA-PC-A5DO	0.0914769	0	0	0.0589353	0	0.199959	0.00424448	0	0.0634357	0	0.0660721	0	0.0631129	0.0644224	0.0040894	0.35067	0	0.0116868	0.0218803	0	0	0	0.07	0.124312	1.03803
TCGA-SARC	TCGA-DX-A3U5	0.0886597	0	0	0.0281908	0	0.0607662	0	0	0.00868411	0.00206668	0	0.0380141	0.0866911	0	0.00579759	0.566191	0	0.00475197	0.10711	0	0	0.00307696	0.03	0.264887	0.987925
TCGA-SARC	TCGA-DX-A6Z2	0.0364631	0	0.0158821	0.100822	0	0.324561	0	0	0	0	0.0112379	0	0.106599	0.0114275	0.0472229	0.222122	0	0.00718582	0.116476	0	0	0	0.03	0.258475	0.978252

## Sheet: clustering results
Input_Sample	Project_ID	Kmeans_clusters	B cells naive	B cells memory	Plasma cells	T cells CD8	T cells CD4 naive	T cells CD4 memory resting	T cells CD4 memory activated	T cells follicular helper	T cells regulatory (Tregs)	T cells gamma delta	NK cells resting	NK cells activated	Monocytes	Macrophages M0	Macrophages M1	Macrophages M2	Dendritic cells resting	Dendritic cells activated	Mast cells resting	Mast cells activated	Eosinophils	Neutrophils
GSM1827058	GSE71118	Cluster1	0	0.0337209	0.0219368	0	0	0.0832108	0	0.0438657	0	0.0453068	0	0.0440091	0.0285356	0	0.131367	0.433406	0.00369001	0	0	0.125116	0.00583446	0
GSM1827059	GSE71118	Cluster2	0	0.0191407	0.012269	0	0	0	0	0.0581119	0.00766345	0.0761628	0	0.0385984	0	0.300111	0.0442038	0.393917	0.00103381	0	0.00928569	0.039503	0	0
GSM1827060	GSE71118	Cluster1	0	0.00116549	0.0424847	0.00319126	0	0.0643284	0.0201404	0	0.0202419	0	0.0172885	0	0.166426	0	0.114518	0.520361	0	0	0.0254241	0	0	0.00442996
GSM1827061	GSE71118	Cluster3	0	0.0004	0.243645	0.0109688	0.0343891	0	0.0637856	0	0	0.190522	0	0	0	0.164527	0.0209347	0.252238	0	0	0.0186282	0	0	0
GSM1827062	GSE71118	Cluster1	0	0	0.0243104	0.106473	0	0	0	0.0337053	0	0.186701	0	0.0577648	0	0	0.18952	0.390461	0	0	0.005268	0	0	0.00579639
GSM1827063	GSE71118	Cluster1	0	0	0.129191	0	0.00839711	0.071743	0	0.0129922	0	0.0542878	0	0.0690919	0	0	0.0330403	0.600102	0	0	0.00446188	0.0166934	0	0
GSM1827064	GSE71118	Cluster3	0	0	0.0506433	0.00377488	0.0327031	0	0.0204935	0.0285881	0	0.10402	0	0	0	0.0196386	0.0632007	0.300167	0	0	0.37677	0	0	0
GSM1827065	GSE71118	Cluster1	0.00518732	0	0.0736457	0.0621733	0	0	0.0155551	0.0382183	0	0.186883	0	0.0126013	0	0	0.136592	0.386058	0.00147263	0	0.0816126	0	0	0
GSM1827066	GSE71118	Cluster1	0	0.0119668	0.00938565	0	0	0.0727288	0	0.0160969	0.00364659	0.0718094	0	0.0396257	0.0624649	0	0.148591	0.546667	0	0	0	0.00397303	0.0002	0.0128347
GSM1827067	GSE71118	Cluster2	0.00380532	0.00931087	0.00551986	0	0.0107545	0.202021	0	0.0090429	0.026043	0.0247377	0	0.0324132	0	0.364752	0.0186002	0.257848	0	0	0.0296634	0	0	0.00548825
GSM1827068	GSE71118	Cluster3	0	0	0.18924	0	0.0568896	0.182558	0	0.072675	0.0281175	0.156753	0	0.0980978	0.0041497	0.139935	0	0.00942129	0.00623782	0	0.0559259	0	0	0
GSM1827069	GSE71118	Cluster1	0	0.00504876	0.0606836	0.0226427	0	0.229428	0	0.00133079	0.0240665	0	0	0.0384208	0.0105066	0.0424241	0.0266472	0.475649	0.0316075	0	0	0.0088854	0.0108859	0.0117734
GSM1827070	GSE71118	Cluster1	0	0.0223308	0.00995998	0	0	0.22331	0	0.00183419	0	0	0	0.0495124	0.0556717	0	0.0145106	0.525234	0.00480435	0	0.0651991	0	0.00814997	0.0194831
GSM1827071	GSE71118	Cluster1	0	0.0188024	0.0233657	0	0.00324628	0.0168286	0	0.010493	0	0.0221021	0	0.0138646	0	0.136071	0.022631	0.691472	0	0	0	0.0411226	0	0
GSM1827072	GSE71118	Cluster1	0	0	0.00925868	0	0	0.0491597	0	0.0129849	0	0.0273858	0	0.0188329	0.00571984	0	0.0384178	0.619184	0	0	0.215848	0.00320788	0	0
GSM1827073	GSE71118	Cluster1	0	0	0.00332857	0.00749375	0	0.0606277	0.0179407	0	0	0.0378911	0.0107278	0	0.0107737	0	0.0705169	0.635237	0	0	0.145463	0	0	0
GSM1827074	GSE71118	Cluster1	0	0.00334172	0.0248449	0.0274657	0	0.113661	0.0963385	0.00407856	0	0.0652543	0	0	0.0128907	0.0591627	0.0403992	0.526464	0	0	0	0.015342	0	0.0107567
GSM1827075	GSE71118	Cluster3	0	0.0236767	0.147851	0	0.162282	0.0986599	0.0242949	0	0	0.0239577	0	0	0.00106974	0.0599032	0.0613668	0.284709	0	0	0.0752324	0	0	0.0369968
GSM1827076	GSE71118	Cluster3	0.0308856	0	0.0310599	0.0299756	0	0.0274515	0.0672961	0.0968444	0	0.28978	0	0.0867579	0	0.0861736	0.0555069	0.115986	0.0204924	0	0	0.0412773	0.0205129	0
GSM1827077	GSE71118	Cluster3	0.0208983	0	0.108568	0	0	0.106168	0.0040439	0.0341035	0.0179934	0.0569593	0	0	0	0.166882	0.0828069	0.237954	0.0003	0	0.151695	0	0	0.0115916
GSM1827078	GSE71118	Cluster2	0	0	0.0223228	0.0651087	0	0	0.0408657	0.0187502	0	0.124649	0	0.00300957	0	0.288068	0.0464155	0.348973	0	0	0.0381131	0.0035869	0	0.0001
GSM1827079	GSE71118	Cluster1	0	0.0162042	0.010828	0	0	0.133885	0	0.0342537	0	0.0230159	0	0.0613883	0	0.01002	0.0845786	0.510652	0	0	0.098399	0.00787009	0	0.00890558
GSM1827080	GSE71118	Cluster3	0	0	0.067201	0.00564303	0.0196399	0.149732	0.0290475	0.0377855	0	0.236052	0	0	0	0.0256633	0.252709	0.133496	0.0173435	0	0.0244441	0	0	0.00124214
GSM1827081	GSE71118	Cluster3	0	0	0.0128188	0	0	0.157286	0	0.00401639	0	0.0713874	0	0.0157283	0.139342	0	0.0149861	0.130969	0	0	0.395295	0	0.0581697	0
GSM1827082	GSE71118	Cluster3	0	0.150188	0.0623567	0.00607037	0.0103383	0.128566	0.0697316	0.014864	0	0.222309	0	0	0	0.0551029	0.170481	0.0827321	0.005806	0	0.0212167	0	0	0.0002
GSM1827083	GSE71118	Cluster1	0	0	0.0267611	0	0	0.161607	0.092629	0	0	0.00188866	0.00107628	0	0.0156018	0	0.247894	0.38921	0.00133028	0	0.0611629	0	0	0.0008
GSM1827084	GSE71118	Cluster1	0.00418313	0	0.0299981	0	0	0.0937603	0.00132728	0.00751235	0	0.0226785	0	0.0115038	0.0087472	0	0.0284396	0.651644	0.0610705	0	0.0403614	0.0170493	0.0165349	0.00518927
GSM1827085	GSE71118	Cluster2	0	0.00296641	0.00217321	0.00640622	0.0009	0	0.00793371	0.0061353	0.00207255	0.0576364	0	0	0	0.632708	0.0739816	0.160868	0	0	0.0462483	0	0	0
GSM1827086	GSE71118	Cluster1	0	0.0300179	0.00935901	0	0	0.12677	0.00345231	0	0	0.0154966	0	0.00967953	0	0.00813426	0.202996	0.482708	0.0896692	0	0	0.00984481	0	0.011873
GSM1827087	GSE71118	Cluster3	0.0266293	0	0.109245	0	0.0226842	0.16628	0	0.0352005	0	0.0878855	0	0.04315	0.0553034	0	0.20886	0.185397	0	0	0.0593645	0	0	0
GSM1827088	GSE71118	Cluster1	0.00600455	0	0.0171028	0	0	0.0488164	0.00684683	0.0291494	0	0.0781461	0	0.03596	0.0621189	0	0.093243	0.510328	0.0896202	0	0	0.0172252	0.00543846	0
GSM1827089	GSE71118	Cluster3	0.00381196	0	0.0640322	0	0	0.152014	0.043028	0.00202665	0.00681793	0.166558	0	0	0	0.101134	0.131321	0.321038	0	0	0.00821778	0	0	0
GSM1827090	GSE71118	Cluster3	0	0.00486805	0.175293	0	0	0.090843	0.00648372	0.0355999	0.0315673	0.0794513	0	0.0274915	0	0	0.151727	0.290803	0.0179077	0	0.0843794	0	0	0.00358528
GSM1827091	GSE71118	Cluster2	0	0.0556352	0.0355342	0	0	0.00261863	0	0.0469614	0.00985738	0.0557467	0	0.0144377	0	0.31152	0.165122	0.0694085	0.0456237	0	0.161218	0	0.0263161	0
GSM1827092	GSE71118	Cluster1	0	0.00811153	0.0367311	0	0	0.0507663	0.0700184	0.0112675	0	0.118276	0	0	0	0.183283	0.0401253	0.403767	0.00347758	0	0.072763	0	0	0.00141319
GSM1827093	GSE71118	Cluster1	0	0.00908467	0.0122389	0	0	0.110884	0	0	0	0.0407704	0	0.0290793	0	0	0.0724207	0.706701	0.00144925	0	0.0006	0	0.0120457	0.00472442
GSM1827094	GSE71118	Cluster2	0	0	0.0238004	0	0	0.0139726	0	0.0192773	0.0162789	0.0432067	0	0.00567079	0	0.485008	0.0221421	0.285333	0	0	0.0853099	0	0	0
GSM1827095	GSE71118	Cluster3	0.0267232	0	0.0411851	0	0	0.0309993	0.058621	0.0517499	0.106769	0.119892	0.053191	0	0	0.103427	0.0878232	0.244195	0.0166484	0	0.0233005	0	0.0344682	0.00100643
GSM1827096	GSE71118	Cluster3	0.0123884	0.00552791	0	0	0.035714	0.136382	0.0144322	0.0107159	0	0.112377	0	0	0	0.0244018	0.0498973	0.259338	0.0149714	0	0.322672	0	0	0.00118225
GSM1827097	GSE71118	Cluster3	0.00722054	0	0.0492255	0	0	0.150599	0.0331261	0.0265124	0	0.135052	0	0	0	0	0.241541	0.290596	0.00732929	0	0	0.0220079	0	0.0367892
GSM1827098	GSE71118	Cluster2	0	0.0236479	0.0195577	0	0	0.0389779	0.0002	0.0087952	0	0.0051881	0.00313687	0	0	0.716084	0.00658708	0.152653	0	0.00144465	0.0182416	0	0	0.00547932
GSM1827099	GSE71118	Cluster1	0	0.0316904	0.0173596	0	0	0.0473195	0	0.0419964	0	0.0717932	0	0.0472358	0	0.00973421	0.228073	0.443396	0.0105685	0	0.0202804	0	0	0.0305533
GSM1827100	GSE71118	Cluster1	0.0209191	0	0.0669024	0	0	0.0432197	0.043332	0.0173453	0.00327802	0.0951815	0	0.0241277	0.0647787	0	0.100823	0.368372	0.0055971	0	0.146123	0	0	0
GSM1827101	GSE71118	Cluster1	0	0.0166137	0.0725291	0.0197906	0	0.0180728	0.0502943	0.0276507	0	0.161475	0	0	0	0	0.106345	0.399054	0.0183408	0	0.0929189	0	0.00596655	0.0109493
GSM1827102	GSE71118	Cluster1	0	0	0.018177	0	0	0.120424	0.0187143	0.00478651	0	0.0626785	0	0	0	0	0.0749812	0.517665	0	0	0.182574	0	0	0
GSM1827103	GSE71118	Cluster1	0	0.130214	0.153902	0	0.0710688	0.0177919	0	0	0.0124911	0.070569	0	0.0916887	0.00683384	0	0.0491896	0.34223	0.0029271	0	0.0332167	0.0038716	0	0.0140052
GSM1827104	GSE71118	Cluster2	0	0.0741008	0.0503041	0	0.0464167	0.0695803	0	0	0.0169424	0.0696289	0	0.0154426	0.0216915	0.289486	0.0625799	0.201562	0	0	0.0775894	0	0.00467516	0
GSM1827105	GSE71118	Cluster1	0	0.016989	0.00780259	0	0	0.205792	0	0.0174163	0	0.00164098	0.00749934	0	0.0318812	0.01354	0.103194	0.519184	0.0695014	0	0	0.00214871	0	0.00341013
GSM1827106	GSE71118	Cluster1	0	0.00126764	0.0190058	0.0403364	0	0.0005	0	0.0253485	0.0205085	0.11311	0	0.00537959	0	0.0554076	0.141435	0.386646	0	0	0.190396	0	0	0.0007
GSM1827107	GSE71118	Cluster1	0.00773445	0	0.0113488	0	0	0.150191	0	0.013845	0.0116471	0.0908836	0	0.113083	0	0	0.0740579	0.462771	0.00565191	0	0	0.0587861	0	0
GSM1827108	GSE71118	Cluster1	0	0.00981622	0.131433	0.0506065	0	0.208655	0	0.0218437	0.00224493	0	0	0.0266098	0	0.0695678	0.0292297	0.422273	0	0	0	0.0145346	0	0.0131846
GSM1827109	GSE71118	Cluster1	0	0	0.0716558	0.0122163	0	0.0568	0.0218373	0	0	0.0477229	0.0006	0	0	0.0966205	0.0465371	0.584492	0	0	0	0.0615365	0	0
GSM1827110	GSE71118	Cluster3	0	0	0.0304489	0.0902027	0	0	0.0220227	0.0966907	0.0253203	0.282581	0	0.0537249	0	0.0907809	0.0580345	0.224462	0	0	0	0.0257318	0	0
GSM1827111	GSE71118	Cluster3	0	0	0.0249272	0.193844	0	0	0.190884	0.0719059	0	0.291739	0	0.0354855	0	0.00276997	0.10248	0.0541785	0.0188738	0	0.012913	0	0	0
GSM1827112	GSE71118	Cluster2	0	0.0780547	0.14984	0	0.0456945	0.0267901	0.017283	0.0687079	0.0297837	0.114987	0	0	0	0.281741	0.0160274	0.163	0	0	0.00808951	0	0	0
GSM1827113	GSE71118	Cluster1	0	0.00981963	0.0041234	0	0.0498962	0.122522	0.0165106	0	0	0	0.0471001	0	0.0577475	0	0.0066614	0.437013	0	0	0	0.237119	0	0.0114879
GSM1827114	GSE71118	Cluster1	0.0102565	0	0.00569013	0	0	0.150696	0	0.0166862	0.0308167	0.0945545	0	0	0	0.138096	0.131669	0.380921	0.0109978	0	0	0.0295774	0	0
GSM1827115	GSE71118	Cluster3	0	0	0.11883	0.102714	0	0.0281652	0.0320417	0.0794552	0	0.135306	0	0	0	0.087037	0.207578	0.167716	0	0	0.0411569	0	0	0
GSM1827116	GSE71118	Cluster3	0.0262111	0	0.137672	0.119267	0	0.103267	0.0449816	0.0432614	0	0.134751	0	0	0	0.0822085	0.131002	0.152045	0	0	0.0036363	0.0216971	0	0
GSM1827117	GSE71118	Cluster2	0	0.017194	0.0719585	0.0002	0.0850514	0	0	0	0.0301788	0.0226699	0	0.0454167	0	0.295581	0.0664535	0.25568	0.00665678	0	0	0.0915032	0	0.0114335
GSM1827118	GSE71118	Cluster1	0.00776592	0	0.0085119	0	0	0.149428	0	0.0002	0	0.0328128	0	0.102999	0.0437211	0	0.187437	0.377824	0.0122533	0	0	0.0672492	0.00977351	0
GSM1827119	GSE71118	Cluster1	0.0139197	0	0.0006	0	0	0.0727113	0.00250532	0.0273685	0.0007	0.0586175	0	0	0	0.0985787	0.114221	0.589474	0	0	0	0.0213034	0	0
GSM1827120	GSE71118	Cluster1	0	0.0298649	0.0604361	0	0.0402952	0.046146	0	0.00234864	0.0369737	0.0737146	0	0.0620721	0.0418215	0	0.106196	0.358159	0	0	0	0.129042	0	0.0129299
GSM1827121	GSE71118	Cluster1	0	0.054441	0.0280827	0	0.0614217	0.0682138	0	0.0192163	0	0.0971047	0	0.0391902	0	0	0.0231306	0.391885	0.0692917	0	0.118825	0	0.0291967	0
GSM1827122	GSE71118	Cluster1	0	0.0291272	0.0156124	0	0	0.0531063	0.0122854	0.00908025	0	0.0513385	0	0	0	0.194751	0.0511103	0.46388	0	0	0.10984	0.00209124	0	0.00777747
GSM1827123	GSE71118	Cluster1	0	0.0317602	0.0326776	0	0	0.014715	0.00491031	0.011097	0.0441445	0.0542468	0	0	0	0.218041	0.044152	0.510593	0.00254755	0	0.031115	0	0	0
GSM1827124	GSE71118	Cluster3	0	0.0147402	0.117394	0.0458626	0	0.061966	0.0406627	0.101013	0	0.318184	0	0	0	0.0345343	0.133804	0.111297	0	0	0	0.0205419	0	0
GSM1827125	GSE71118	Cluster1	0.0137739	0	0.0266111	0.00930757	0	0.0687193	0.0230056	0.0102367	0	0.0470853	0	0	0	0.108811	0.0823171	0.50749	0	0	0.102642	0	0	0
GSM1827126	GSE71118	Cluster1	0.0130376	0	0.016646	0	0	0.0473066	0	0.0215608	0.00758865	0.0337566	0	0.0471382	0	0.186738	0.0315065	0.575535	0	0	0.0191855	0	0	0
GSM1827127	GSE71118	Cluster1	0	0.0024477	0.00772573	0	0	0.0949608	0	0	0.00412772	0	0	0.0114812	0.0261306	0	0.0744138	0.519416	0.00464689	0	0.216511	0.0204478	0.0143159	0.00337538
GSM1827128	GSE71118	Cluster3	0.00586251	0	0.0878428	0.0275179	0	0.114341	0.00605908	0.0331399	0	0.116663	0	0.058735	0.0544794	0	0.0853285	0.19769	0.00256986	0	0.20977	0	0	0
GSM1827129	GSE71118	Cluster3	0	0	0.258232	0.0418151	0	0.0456138	0.0273977	0.00804442	0	0.159604	0	0	0	0.0999088	0.0428301	0.281854	0	0	0	0.0315457	0.001622	0.00153328
GSM1827130	GSE71118	Cluster1	0	0.0250067	0.0719855	0.00393297	0.051045	0	0.0938124	0.0585322	0	0.0186021	0.00206973	0	0	0.121571	0.0876843	0.421783	0	0	0.0396959	0	0	0.00427897
GSM1827131	GSE71118	Cluster1	0	0.185952	0.0697409	0.00772375	0.0107588	0.0215504	0	0.00498786	0	0.0172294	0	0.0223195	0	0	0.0301721	0.518127	0	0.015042	0	0.0739643	0	0.0224327
GSM1827132	GSE71118	Cluster1	0	0	0.148062	0	0	0.114828	0.0383349	0.0303785	0	0.0737358	0	0.00108245	0	0	0.0490786	0.419372	0.014728	0.00336131	0.101745	0	0	0.00529393
GSM1827133	GSE71118	Cluster2	0	0.00522958	0.00432531	0	0.00559473	0	0.00653438	0.00385647	0	0.0325425	0	0	0	0.490121	0.00343071	0.399582	0.0104898	0	0.038293	0	0	0
GSM1827134	GSE71118	Cluster1	0.0001	0.0145935	0.00311866	0	0	0.123882	0	0.0134874	0	0.0770326	0	0.0420944	0.0637334	0	0.0504101	0.535213	0.0111528	0.0046993	0.0581246	0	0	0.00230942
GSM1827135	GSE71118	Cluster3	0	0	0.265894	0.0201952	0	0.113371	0	0.0156033	0.0435253	0.02427	0	0.0286453	0.00193422	0	0.0786884	0.321356	0	0	0	0.0635102	0	0.0230071
GSM1827136	GSE71118	Cluster1	0	0.00184404	0.0308637	0.00656394	0.0203075	0.00969745	0	0.00948878	0	0.0215043	0	0.0330859	0.00974943	0	0.25244	0.467594	0	0.00651904	0.0003	0.125167	0	0.00486939
GSM1827137	GSE71118	Cluster2	0	0.00454384	0.00945908	0	0.00529878	0.012331	0.0370172	0	0	0.023576	0.0094187	0	0	0.416427	0.0686484	0.378757	0	0	0.0345225	0	0	0
GSM1827138	GSE71118	Cluster3	0	0.00154769	0.00658693	0.194375	0	0	0.0539943	0.0138286	0	0.203871	0	0.114686	0	0	0.220302	0.148862	0	0	0.022614	0.0009	0.0152537	0.00321449
GSM1827139	GSE71118	Cluster3	0	0	0.0112079	0	0	0.108867	0	0.0209892	0	0.0472226	0	0.08454	0.075249	0	0.0643683	0.0694674	0.00916268	0.00368556	0	0.452261	0.00844015	0.0445395
GSM1827140	GSE71118	Cluster1	0	0.0420015	0.0347043	0.00648799	0.0400015	0.0248732	0	0.0194447	0	0.0488765	0	0.0883307	0.0598928	0	0.0612107	0.488133	0.0484519	0	0.0314744	0.00611684	0	0
GSM1827141	GSE71118	Cluster1	0	0.0252742	0.0194893	0	0	0	0	0.0257843	0	0.0401529	0	0.00596786	0	0.259946	0.0429846	0.564171	0	0	0.00307456	0.0073757	0	0.00577964
GSM1827142	GSE71118	Cluster3	0.0322263	0	0.134775	0	0	0.0802565	0.0788186	0.0443336	0	0.132223	0	0	0	0.00668827	0.122513	0.329405	0	0	0.0279878	0	0	0.0107729
GSM1827143	GSE71118	Cluster1	0	0.00331574	0.00913817	0	0	0.00339703	0	0.0202115	0	0.0247789	0	0.00107572	0.00759529	0	0.0604392	0.632974	0	0	0	0.233575	0	0.00349942
GSM1827144	GSE71118	Cluster2	0	0.0236091	0.00918259	0	0	0.149156	0.00182755	0.00820636	0.0285388	0	0.0276297	0.00615304	0	0.461032	0.0109532	0.268635	0	0	0.00480803	0.0003	0	0
GSM1827145	GSE71118	Cluster2	0	0.0406367	0.0160573	0	0	0.225824	0	0	0.0152145	0	0.0114244	0.0217745	0	0.439673	0.0132887	0.190957	0	0	0.0125682	0	0	0.0125811
GSM1827146	GSE71118	Cluster3	0	0.0523972	0.020759	0	0.0283224	0.337195	0	0	0	0	0.0627366	0.0150788	0.0391167	0.163192	0.0201813	0.238739	0.00486293	0	0	0.0174193	0	0
GSM1827147	GSE71118	Cluster2	0	0.00630159	0.0076381	0	0.00258655	0	0.00475307	0.0183841	0.0061079	0.0340827	0	0	0	0.632043	0.00805548	0.259762	0	0	0.0189665	0	0	0.00131985
GSM1827148	GSE71118	Cluster1	0.00734831	0	0.0109633	0	0	0.146033	0	0.00979832	0	0.163496	0	0.0558576	0	0	0.00910781	0.500613	0.0045816	0	0.0920656	0	0	0.0001
GSM1827149	GSE71118	Cluster3	0	0.0459692	0.131124	0	0	0.0902578	0	0.090052	0	0.0780695	0.0271459	0	0.00596054	0	0.0750428	0.252211	0.0165217	0.00770495	0	0.159415	0.00328702	0.0172384
GSM1827150	GSE71118	Cluster1	0.00593725	0	0.0244119	0	0.014308	0.0378332	0.00638553	0.0213993	0	0.0600842	0	0.00816613	0.00360708	0	0.191329	0.54458	0.00572603	0	0.0703983	0	0	0.00583369
GSM1827151	GSE71118	Cluster2	0	0.0486018	0.0204757	0	0.0440612	0.256599	0.0112149	0	0.00328724	0	0.0466563	0	0	0.231663	0.0136829	0.288518	0	0	0	0.0352396	0	0
GSM1827152	GSE71118	Cluster1	0	0.0063103	0.0365888	0.0110216	0	0.00946618	0	0.0321026	0.00304918	0.0546192	0	0.0526248	0.0349784	0	0.187584	0.390586	0	0	0	0.104947	0	0.0761217
GSM1827153	GSE71118	Cluster2	0	0.0058091	0.0118491	0	0	0.0590407	0	0.0157849	0.0114708	0.0502674	0	0.012304	0	0.29214	0.0242509	0.440557	0	0	0.0644987	0	0	0.0120276
GSM1827154	GSE71118	Cluster3	0.0207465	0	0.128938	0.117781	0	0	0.0465558	0.0726401	0.0522775	0.253854	0	0.0481989	0	0	0.10101	0.0973077	0.0202529	0	0.0269946	0	0	0.0134438
GSM1827155	GSE71118	Cluster3	0	0.0304534	0.00505307	0	0.00788614	0.0209146	0	0.0215655	0	0.00189784	0	0.00959162	0.0225423	0	0.00947983	0.138628	0.00772394	0	0	0.724264	0	0
GSM1827156	GSE71118	Cluster3	0	0.0231149	0.0135478	0	0.0386161	0.0178651	0	0.0342167	0	0.0107897	0	0.00469016	0	0.162503	0.0125624	0.180876	0	0	0	0.481597	0.0136398	0.00598118
GSM1827157	GSE71118	Cluster3	0	0	0.20098	0.0350383	0	0	0.15924	0.0445628	0.00667977	0.0804647	0	0.144178	0	0.0797266	0.0744774	0.1198	0.0205009	0	0	0.0277261	0.00453873	0.00208688
GSM1827158	GSE71118	Cluster2	0.0140492	0	0.00173287	0	0.0213011	0.118779	0.0113919	0	0	0.0249918	0.0586399	0	0.0702919	0.236563	0.00585193	0.101284	0.00511407	0.00995476	0	0.263731	0.00291896	0.0534032
GSM1827159	GSE71118	Cluster3	0	0.0447521	0.118523	0.00680246	0	0.0289921	0.0644932	0.107912	0	0.175433	0	0	0	0	0.196057	0.162987	0.0247635	0	0.052433	0.0168522	0	0
GSM1827160	GSE71118	Cluster3	0.014934	0	0.234683	0	0	0.127016	0	0.0369666	0.0314384	0.0281075	0	0.0845341	0	0.0992495	0.016681	0.242617	0	0.0017517	0.0341296	0.0464321	0	0.00145851
GSM1827161	GSE71118	Cluster1	0.0101307	0	0.00222797	0	0.0264543	0.0319097	0	0.0351365	0	0.0290116	0	0.040368	0.00936047	0.159114	0.0400127	0.476371	0.00800457	0	0	0.131898	0	0
GSM1827162	GSE71118	Cluster2	0	0.0178927	0.0106202	0	0.001	0	0.00656221	0.00989012	0.0004	0.00727604	0.00965544	0	0	0.509169	0.00260743	0.391476	0	0	0.0110138	0	0	0.0224351
GSM1827163	GSE71118	Cluster3	0	0.0783431	0.0538916	0	0.143403	0.229812	0.0183916	0.0330963	0	0.132583	0	0.0133776	0	0.0907829	0.028357	0.134021	0.00600618	0	0.0379345	0	0	0
GSM1827164	GSE71118	Cluster1	0	0.00977826	0.01184	0	0	0.0839027	0	0.00142009	0	0.0455749	0	0.0366722	0	0.0473385	0.0249539	0.582691	0	0	0.131423	0.0232333	0	0.00117176
GSM1827165	GSE71118	Cluster3	0.0137524	0	0.00211073	0	0	0.115425	0	0.0209273	0	0	0	0.0695348	0.00610917	0	0.013154	0.254259	0.0001	0	0.470501	0.0320586	0	0.00208222
GSM1827166	GSE71118	Cluster3	0.00762365	0	0.097005	0	0	0.247301	0.0245211	0.0262248	0	0.106736	0	0.0206277	0	0	0.0648342	0.334496	0.00125874	0	0.057502	0	0	0.0118707
GSM1827167	GSE71118	Cluster1	0	0.0226016	0.0090453	0	0.0144166	0.152658	0.0261503	0.00500963	0	0	0.037252	0	0.0123918	0	0.0082115	0.653998	0.00394304	0	0.0268584	0.0138791	0	0.0135846
GSM1827168	GSE71118	Cluster2	0	0.0187445	0.00870564	0	0.0448696	0.13666	0	0.0147992	0.00148524	0.0522226	0.0134256	0	0	0.251129	0.0225281	0.343275	0	0.0045904	0.0765394	0	0	0.0110255
GSM1827169	GSE71118	Cluster3	0	0	0.109203	0	0	0.0937151	0.0384338	0.097972	0	0.146006	0	0	0	0.0683524	0.0711989	0.293132	0.0189617	0	0.059687	0	0	0.00333783
GSM1827170	GSE71118	Cluster1	0	0.059061	0.0257258	0	0.00236503	0.0008	0.0205534	0.014811	0.00514947	0.0470731	0	0	0	0	0.172423	0.509475	0.0354415	0	0.101202	0	0	0.00592268
GSM1827171	GSE71118	Cluster1	0.00828358	0	0.0341002	0	0	0.0950376	0.00926317	0.042194	0	0.11706	0	0.0413135	0	0.0585003	0.143737	0.377289	0.00285919	0	0.0413139	0.01792	0	0.0111281
GSM1827172	GSE71118	Cluster3	0.00854465	0	0.00377583	0	0	0.0988723	0	0.0309869	0.0185002	0.0136762	0	0.035712	0	0.0979912	0.0183998	0.0641338	0	0	0	0.600525	0.00888218	0
GSM1827173	GSE71118	Cluster3	0.0168407	0	0.00197164	0	0	0.122417	0	0.0768064	0	0.147251	0	0.0159931	0.00248638	0.0338756	0.0956811	0.227305	0.0139308	0	0.20391	0.0415313	0	0
GSM1827174	GSE71118	Cluster3	0	0.0327696	0.16382	0	0	0.22028	0	0.0449662	0.0324472	0.0648621	0.056137	0.0457196	0.00969819	0.0257447	0.0978987	0.166478	0.0145992	0	0	0.0245795	0	0
GSM1827175	GSE71118	Cluster3	0.00340669	0	0.0475542	0	0.00442636	0.0172841	0.00126586	0.0176466	0	0.0311479	0	0.0147326	0	0	0.066895	0.345796	0.001	0	0.448794	0	0	0.0001
GSM1827176	GSE71118	Cluster2	0	0.0128571	0.0112206	0	0	0.0648348	0	0	0	0.0160108	0.00493247	0	0.0513168	0.393312	0.0421575	0.341173	0.00139834	0	0	0.0288633	0.00618295	0.02574
GSM1827177	GSE71118	Cluster2	0	0.00556231	0.0305595	0	0.00169802	0.0447349	0.0122368	0	0	0.0333316	0	0	0	0.594295	0.00670229	0.235605	0	0	0.0352746	0	0	0
GSM1827178	GSE71118	Cluster1	0	0.00426992	0.0125522	0.0655866	0	0.0346861	0	0.0374379	0	0.0225423	0	0.0678425	0.0453641	0	0.0840687	0.383198	0	0	0	0.232467	0	0.00998471
GSM1827179	GSE71118	Cluster2	0	0.0144008	0.0208939	0	0.061771	0.0177503	0	0.00225474	0	0.0168478	0	0	0	0.328577	0.0952795	0.420051	0.00260474	0	0	0.0192075	0.0004	0
GSM1827180	GSE71118	Cluster1	0	0.0193091	0.0114384	0	0	0.00503059	0	0.0261507	0.00564493	0.0183042	0	0.001	0	0.113858	0.00816065	0.46802	0	0	0	0.3179	0	0.0052203
GSM1827181	GSE71118	Cluster3	0	0.00146638	0.0455934	0.00523233	0	0.312617	0	0.0055866	0	0.126145	0	0.022492	0	0	0.0754718	0.263119	0.085883	0	0	0.0512464	0	0.0051478
GSM1827182	GSE71118	Cluster1	0.00852632	0.00291618	0.0211286	0	0	0.0298582	0	0.0196227	0.0138323	0.0723227	0.0304857	0.278789	0	0.127796	0.00861915	0.328804	0.00345207	0	0	0.0484958	0	0.005351
GSM1827183	GSE71118	Cluster3	0.0131237	0	0.118926	0	0.0109618	0.180212	0	0.0295158	0	0.0373755	0	0.0248365	0.0259878	0	0.119081	0.277212	0.0152614	0	0.147506	0	0	0
GSM1827184	GSE71118	Cluster3	0.0242472	0	0.126601	0	0	0.0327175	0.0421828	0.0967037	0	0.0980434	0	0.0553866	0	0	0.122765	0.231316	0.0205902	0	0.149446	0	0	0
GSM1827185	GSE71118	Cluster2	0	0.0338747	0.0199606	0	0.0171413	0	0.00231766	0.0214216	0.00408035	0.0252018	0	0.00389329	0	0.326608	0.0112471	0.530233	0	0	0	0.00402038	0	0
GSM1827186	GSE71118	Cluster1	0.00634573	0	0.0480743	0.0310726	0	0.0865559	0	0.028059	0.017101	0.00930987	0	0.0591849	0.0113195	0	0.0571602	0.469332	0.00333809	0	0.167176	0	0	0.00597102
GSM1827187	GSE71118	Cluster3	0	0	0.140474	0.0347438	0.0043571	0	0	0.120044	0	0.0512161	0	0.0803405	0.0015336	0.00551221	0.231195	0.256359	0.00278957	0	0.0262348	0.0356403	0	0.00955998
GSM1827188	GSE71118	Cluster3	0.0286364	0	0.106564	0.0600854	0	0.0255984	0.0291598	0.0414832	0.0118722	0.255476	0	0	0	0.0284211	0.179248	0.132694	0.0230727	0	0.0776891	0	0	0
GSM1827189	GSE71118	Cluster2	0	0.0168959	0.0176702	0	0.0210488	0.00134177	0.00357061	0.00411268	0	0.00720254	0.00313055	0	0	0.60441	0.00234119	0.307968	0	0	0.0100721	0	0	0.0002
GSM1827190	GSE71118	Cluster1	0.00395364	0	0.070455	0	0	0.10294	0	0.017199	0.00905845	0.0681579	0	0.0561864	0	0	0.0274621	0.389147	0	0	0.240897	0.0145439	0	0
GSM1827191	GSE71118	Cluster2	0	0.0369198	0.0403501	0	0.0663321	0.0845856	0.00137717	0	0	0.0347691	0	0	0	0.672998	0.017252	0.0442438	0	0	0	0.0006	0	0.0005
GSM1827192	GSE71118	Cluster1	0.014505	0	0.0386734	0	0.00564402	0.0271892	0.00429731	0.00444646	0.0123482	0.0681295	0	0.0425028	0.102337	0.1291	0.123926	0.418151	0	0	0	0.00874959	0	0
GSM1827193	GSE71118	Cluster2	0	0	0.0160065	0.0145565	0	0.0017769	0.0108642	0.080269	0	0.0631327	0	0	0	0.560661	0.0766328	0.166906	0	0	0.00919442	0	0	0
GSM1827194	GSE71118	Cluster1	0.00162872	0	0.00787277	0	0.0259482	0	0.0113242	0.00702337	0.0154727	0.0608673	0	0	0	0.181304	0.0764304	0.560189	0	0	0.0519391	0	0	0
GSM1827195	GSE71118	Cluster1	0	0.0302792	0.0158105	0	0	0.112648	0.0278289	0	0	0.03632	0	0.0138829	0.101066	0.00469794	0.0434226	0.559493	0	0	0.0545505	0	0	0
GSM1827196	GSE71118	Cluster1	0	0.0142659	0.00646404	0	0	0.111389	0.00498493	0.00289213	0	0.0523777	0	0.0262714	0	0	0.0277778	0.63828	0.00414924	0	0.0994336	0	0	0.0117142
GSM1827197	GSE71118	Cluster2	0	0	0.0219581	0.0112958	0	0	0.0409638	0.0145891	0.001135	0.0488261	0	0	0.0004	0.363856	0.0417085	0.402674	0.00170118	0	0	0.0508716	0	0
GSM1827198	GSE71118	Cluster2	0	0.051164	0.0006	0	0.0333255	0.159069	0	0	0	0	0	0.134638	0	0.315852	0.145766	0	0.0391546	0	0	0.117071	0	0.00338955
GSM1827199	GSE71118	Cluster3	0	0	0.0298112	0.0197636	0	0.0841109	0	0.0134761	0.0053207	0.0522758	0	0.0665524	0.249429	0	0.0230638	0.281324	0	0	0	0.174548	0	0.0003
GSM1827200	GSE71118	Cluster3	0.014066	0	0.0678782	0	0.0226399	0	0.0359788	0.100886	0.0186152	0.274942	0	0	0	0.0478268	0.25217	0.145698	0.00431132	0	0.0111351	0	0.00287195	0.001
GSM1827201	GSE71118	Cluster3	0	0.0167546	0.0110131	0	0	0.0143269	0	0.0113039	0.0065681	0.0549545	0	0.0137631	0	0.181094	0.0109749	0.173941	0	0	0.503786	0.00151939	0	0
GSM1827202	GSE71118	Cluster3	0	0	0.0209078	0	0	0.281505	0.0971893	0.00473402	0	0.208755	0	0.0133929	0	0	0.0681298	0.195077	0	0	0.109803	0	0	0.0005
GSM1827203	GSE71118	Cluster2	0	0.0139596	0.019301	0	0	0.0545148	0.0225527	0.0156666	0	0.0546815	0.0142713	0	0.0169267	0.425053	0.010857	0.283772	0	0	0	0.0549628	0.00354393	0.00993685
GSM1827204	GSE71118	Cluster1	0	0.0042655	0.010471	0	0.0132471	0.0486313	0	0.00614356	0	0.0779825	0	0.0333643	0.00136739	0.0427904	0.0621338	0.699603	0	0	0	0	0	0
GSM1827205	GSE71118	Cluster1	0	0.0130968	0.00952561	0	0	0.155242	0.010741	0.00161217	0	0.0198554	0	0	0.0600219	0.0788809	0.0262534	0.534402	0	0	0	0.0142464	0	0.076122
GSM1827206	GSE71118	Cluster1	0	0.0773625	0.0357354	0	0.00710894	0.0998287	0	0.0266155	0	0.0584276	0	0.0818349	0	0	0.0239112	0.506802	0.00828108	0	0.0619619	0	0	0.0121303
GSM1827207	GSE71118	Cluster3	0.00592007	0	0.0165051	0	0.0246808	0.0864878	0.0166472	0.0008	0	0.0780855	0	0	0.107683	0	0.285862	0.287738	0.00362428	0	0.0638947	0	0.0220404	0
GSM1827208	GSE71118	Cluster1	0	0.0278037	0.0926341	0.0468743	0.0579414	0	0.00480275	0.0159312	0.0245224	0	0	0	0.0518775	0	0.0289018	0.506637	0.00604078	0	0.13227	0	0	0.003763
GSM1827209	GSE71118	Cluster1	0	0	0.0106682	0	0	0.0620081	0.0196556	0.0212207	0.0001	0.0874899	0	0.00728274	0	0.154343	0.0658594	0.462874	0	0	0	0.0934491	0	0.0150442
GSM1827210	GSE71118	Cluster3	0	0	0.0580151	0	0.0117916	0	0	0.025712	0	0.0694843	0	0.036328	0	0	0.15308	0.117812	0	0	0.524172	0	0	0.00360472
GSM1827211	GSE71118	Cluster1	0	0.0125745	0.0114623	0.113907	0	0	0.0149521	0.0218887	0	0.149866	0	0.0242393	0	0	0.17855	0.37158	0	0	0.0702515	0.0237882	0	0.00694144
GSM1827212	GSE71118	Cluster1	0	0.0170331	0.00724012	0	0.0310689	0.129193	0.0255504	0	0.00623755	0.0362766	0.0127194	0	0	0.210498	0.103242	0.398545	0.0131648	0	0	0.00739003	0	0.00184084
GSM1827213	GSE71118	Cluster3	0.00688635	0.0002	0.0146805	0	0	0.161655	0	0.0241353	0.0103878	0.0476906	0	0.0233255	0.00209203	0	0.0177139	0.340726	0.00692923	0	0.33473	0	0	0.00886821
GSM1827214	GSE71118	Cluster3	0.0187353	0	0.0842542	0	0	0.248347	0	0.0701627	0	0.151954	0	0.0504974	0	0	0.146764	0.131112	0.00301123	0	0	0.0838607	0.0113016	0
GSM1827215	GSE71118	Cluster2	0.00967416	0.00391211	0.00420677	0	0	0.0962897	0.0118001	0.0683818	0.0002	0.0759542	0	0	0	0.328918	0.0140681	0.268789	0	0	0.113713	0	0	0.0040808
GSM1827216	GSE71118	Cluster1	0	0.00159574	0.0111938	0.0103941	0	0.0984839	0.0100682	0.00556021	0	0	0.0006	0	0.0346927	0.00728603	0.0365281	0.661951	0.00181363	0	0.119821	0	0	0
GSM1827217	GSE71118	Cluster1	0	0	0.0083974	0.124668	0	0	0.0373813	0.0223215	0	0.169037	0	0.0352201	0	0	0.182817	0.408114	0	0	0	0	0	0.0119973
GSM1827218	GSE71118	Cluster2	0	0	0.0316899	0	0.0729489	0.0642169	0.00397956	0	0	0.0241747	0	0	0	0.281764	0.00266495	0.352524	0	0	0.158197	0.00783983	0	0
GSM1827219	GSE71118	Cluster1	0.0108581	0	0.00612196	0	0	0.14098	0	0.0307618	0.0207517	0.0361682	0	0.0829023	0.0367741	0	0.0695566	0.509494	0.00411324	0	0	0.0315793	0.0003	0.019625
GSM1827220	GSE71118	Cluster3	0	0.122529	0.118217	0	0.159011	0.065214	0.00458468	0.00275285	0	0.104714	0	0	0	0.0333361	0.0191111	0.314965	0.0104566	0	0.0445808	0	0.0005	0
GSM1827221	GSE71118	Cluster1	0	0.00744191	0.00688146	0	0	0.116147	0	0.00341385	0.0155758	0.0611995	0	0.0607841	0.0220142	0	0.0342516	0.466912	0.00529795	0	0.190176	0	0	0.00990438
GSM1827222	GSE71118	Cluster3	0	0	0.0419206	0.00354608	0	0.0711272	0	0.0238101	0	0.0651092	0	0.0324285	0	0	0.135243	0.289232	0.00200216	0	0.309508	0.0243177	0	0.00175492
GSM1827223	GSE71118	Cluster1	0	0	0.0251261	0.0178534	0	0	0	0.102626	0.0044503	0.0930318	0	0.0880869	0	0	0.277316	0.376769	0.00609362	0	0.00822115	0	0	0.0004
GSM1827224	GSE71118	Cluster3	0	0.0418495	0.0321879	0	0.0600412	0.362038	0	0.00318423	0.0337819	0	0.0532789	0.00112687	0.0197898	0	0.123677	0.245582	0.0102075	0	0.0117084	0.00154746	0	0
GSM1827225	GSE71118	Cluster1	0	0.00821642	0.00769248	0	0	0.161252	0.00150738	0.026647	0	0.0524556	0.00782836	0	0	0	0.0603955	0.527535	0.00666012	0	0.134451	0	0	0.00535951
GSM1827226	GSE71118	Cluster1	0	0	0.0092809	0.0284542	0	0.0689852	0.0007	0.00691287	0	0.192762	0	0.0122586	0	0	0.088927	0.475859	0	0	0.110937	0	0	0.00490847
GSM1827227	GSE71118	Cluster3	0.00302233	0.0544335	0.135805	0	0	0.275413	0.0007	0.12576	0	0.148305	0	0.0251065	0	0.015441	0.0829378	0.0840381	0.00733207	0	0	0.0360756	0.00400112	0.0016481
GSM1827228	GSE71118	Cluster3	0	0.0484021	0.0262286	0	0.0739981	0.369988	0	0.00368381	0.00997645	0	0.00994729	0.0402733	0.0150146	0.021604	0.0624946	0.203667	0.00805672	0	0.103677	0	0	0.00298931
GSM1827229	GSE71118	Cluster1	0	0.0097691	0.00556244	0	0	0.105755	0.01779	0.0102367	0	0.0415167	0	0.0245655	0	0	0.0178091	0.616385	0	0.0032381	0.13337	0	0	0.0140023
GSM1827230	GSE71118	Cluster1	0	0.0225162	0.0105135	0	0.0343366	0.0272187	0.0967558	0	0	0.0246141	0.00569621	0.0154308	0	0	0.0196732	0.67561	0.00529342	0	0	0.0439312	0.0105845	0.00782569
GSM1827231	GSE71118	Cluster1	0	0.0143351	0.00743596	0	0	0.268639	0	0	0	0.0462138	0	0.0393191	0	0.141517	0.0259475	0.402973	0	0	0	0.0536196	0	0
GSM1827232	GSE71118	Cluster1	0	0.0388089	0.0320464	0	0	0.0366143	0.0110353	0.0257515	0	0.0662885	0	0.0106423	0.15775	0.0693503	0.0431178	0.337406	0.00840862	0	0.155181	0	0.0075997	0
GSM1827233	GSE71118	Cluster3	0.0215503	0	0.116375	0.00205473	0	0.00941155	0.084654	0.0892922	0	0.230949	0	0	0	0.111493	0.190366	0.119689	0	0	0	0.0241654	0	0
GSM1827234	GSE71118	Cluster3	0	0	0.0349241	0.0702851	0	0.00570668	0.0255045	0.116443	0.00490478	0.284338	0	0.0174546	0	0.0758801	0.108943	0.202149	0	0	0.0361129	0.0173555	0	0
GSM1827235	GSE71118	Cluster2	0	0	0.0493274	0	0.0251108	0.118947	0	0.0106313	0	0.0542899	0	0.00782827	0	0.251935	0.0205308	0.381653	0	0	0	0.0621499	0	0.017596
GSM1827236	GSE71118	Cluster1	0	0	0.0154331	0.00986407	0	0.0111969	0	0.0260058	0	0.0109574	0	0.0008	0	0.237312	0.0432987	0.56041	0.00984381	0	0.0605599	0.0143186	0	0
GSM1827237	GSE71118	Cluster3	0	0	0.0823359	0.0835311	0	0	0.0619578	0.0475493	0	0.211435	0	0.0331654	0	0.136811	0.111436	0.201248	0	0	0	0.0303484	0	0.0002
GSM1827238	GSE71118	Cluster2	0	0.0075193	0.0150996	0	0.00230508	0	0.0140158	0.00643834	0	0.0166702	0	0.00557332	0	0.706946	0.00783585	0.17335	0	0	0	0.0439704	0	0.0003
GSM1827239	GSE71118	Cluster1	0	0.0176269	0.0114848	0.0418889	0	0.0303084	0	0.0286983	0.00426474	0.0229881	0	0.021789	0	0.170613	0.118632	0.46459	0	0	0	0.063981	0	0.00313431
GSM1827240	GSE71118	Cluster2	0	0.0336986	0.0172955	0	0.0278949	0.0415353	0.0521534	0	0	0.020002	0	0.00770782	0	0.443289	0.0145445	0.312652	0	0	0.0292275	0	0	0
GSM1827241	GSE71118	Cluster3	0	0	0.123531	0	0	0	0	0.0576632	0.0644525	0.272611	0	0.134418	0	0	0.125788	0.138644	0.0211914	0	0	0.0441023	0.0122967	0.00530312
GSM1827242	GSE71118	Cluster1	0	0.018847	0.113178	0.0094663	0	0.0958215	0.0241653	0	0.0163906	0.0597156	0	0.0308869	0	0	0.0352583	0.490979	0	0	0	0.0561326	0.0115938	0.0375656
GSM1827243	GSE71118	Cluster1	0	0.0018072	0.0151524	0	0	0.0945607	0.00128203	0	0	0.0779665	0	0.0269912	0.0658905	0	0.219541	0.49006	0	0	0.00674844	0	0	0
GSM1827244	GSE71118	Cluster3	0.0197647	0	0.109128	0	0	0.110599	0	0.0625254	0	0.435509	0	0.0761746	0	0.00614485	0.0979192	0.0621714	0.00162428	0	0.00854913	0	0.00986458	0
GSM1827245	GSE71118	Cluster1	0	0.0186997	0.0128156	0.0171028	0.00826097	0	0.0155754	0.0115187	0	0.0189164	0.0003	0	0	0.238081	0.0723895	0.556417	0	0	0.0299465	0	0	0
GSM1827246	GSE71118	Cluster2	0.016955	0	0.0019857	0	0	0.0505998	0.0258158	0.0240377	0	0.0889591	0	0	0	0.262216	0.0401858	0.411405	0.0104224	0	0.0674176	0	0	0
GSM1827247	GSE71118	Cluster1	0	0.00768546	0.00522218	0	0	0.121253	0.00727498	0.00651638	0.02003	0.0210763	0	0.0379609	0.00146168	0	0.162237	0.490639	0.0152222	0	0.0917083	0	0	0.0117124
GSM1827248	GSE71118	Cluster1	0	0.0174948	0.00712004	0.00871376	0	0.0624314	0.0100469	0.0313299	0	0.104275	0	0.0043984	0	0	0.0715527	0.661523	0	0	0.0130979	0	0	0.00801609
GSM1827249	GSE71118	Cluster3	0.00253116	0	0.0183568	0.0445568	0	0.0245271	0.00721265	0.0419687	0	0.153045	0	0.0624276	0	0	0.221601	0.217684	0.0258962	0	0.175067	0	0	0.00512583
GSM1827250	GSE71118	Cluster2	0	0	0.0155978	0	0	0.00462177	0.00433506	0.00862788	0.0202941	0.0557082	0	0	0	0.426143	0.0322755	0.233292	0	0	0.195047	0	0	0.00405779
GSM1827251	GSE71118	Cluster3	0	0.0243803	0.0136499	0	0	0.231839	0	0.0335155	0	0.0530618	0	0.0427952	0	0	0.23617	0.30145	0.0256034	0	0.0375359	0	0	0
GSM1827252	GSE71118	Cluster2	0	0	0.0318211	0.0104014	0.021612	0.00212804	0	0.0103776	0.00464888	0.0288975	0	0.0358376	0	0.232099	0.0922625	0.379566	0	0	0	0.150348	0	0
GSM1827253	GSE71118	Cluster3	0	0.0273725	0.0111103	0	0.014188	0.335353	0	0	0.00350147	0	0.113571	0	0.00462618	0.189709	0.0110011	0.096712	0.00255797	0	0	0.190298	0	0
GSM1827254	GSE71118	Cluster1	0	0.0071804	0.0298365	0	0.0167478	0.00277661	0.0173429	0.00176171	0.0124438	0.0135947	0.0106731	0	0	0	0.109266	0.712084	0	0	0.0662928	0	0	0
GSM1827255	GSE71118	Cluster3	0.02145	0	0.112947	0	0	0.0845165	0.0225672	0.0860565	0.0111957	0.076906	0	0.00693984	0	0	0.16362	0.223883	0.0173082	0	0.169557	0	0	0.00305338
GSM1827256	GSE71118	Cluster1	0	0.00896141	0.00828281	0.0143195	0	0	0.00442204	0.0254022	0.00904618	0.136748	0	0.00154525	0	0.177278	0.0996998	0.480238	0	0	0	0.0285228	0	0.00550314
GSM1827257	GSE71118	Cluster3	0	0	0.0137634	0.136428	0	0	0.0334322	0.0510393	0	0.21695	0	0.00840114	0	0.0759302	0.115983	0.297329	0	0	0	0.0507434	0	0
GSM1827258	GSE71118	Cluster3	0.0262488	0	0.0341736	0.0438612	0	0.0831182	0.0425042	0.0938345	0	0.218412	0	0	0	0.148959	0.0854355	0.13995	0	0	0	0.0637987	0.00861591	0.0110883
GSM1827259	GSE71118	Cluster1	0.00880336	0	0.0006	0	0	0.0375321	0.0099093	0.0108457	0.0180635	0.0287913	0	0.00895714	0.14572	0	0.0285843	0.579644	0.00207622	0.0007	0.119801	0	0	0
GSM1827260	GSE71118	Cluster1	0.00413466	0.0146327	0.00243072	0	0	0.122412	0	0.00408099	0.0137372	0.0612371	0	0.0222996	0	0.134718	0.0205216	0.349049	0	0	0.244534	0	0	0.00621226
GSM1827261	GSE71118	Cluster1	0	0.0495037	0.0314717	0	0.0134602	0.0296858	0.00259882	0.00900674	0	0.0190926	0	0.00111995	0.0128585	0	0.0979506	0.436445	0.0028716	0	0.293934	0	0	0
GSM1827262	GSE71118	Cluster1	0	0	0.0172073	0.052746	0	0.0256643	0	0.0255379	0	0.0504488	0	0.0360427	0.0813917	0	0.116563	0.415391	0.0268087	0	0.152199	0	0	0
GSM1827263	GSE71118	Cluster1	0	0.00382244	0.0110938	0	0	0.157898	0.0130358	0.00774531	0	0.0155368	0.014631	0	0	0.114915	0.118547	0.517732	0.00737272	0	0.0122858	0	0	0.00538358
GSM1827264	GSE71118	Cluster3	0.00780425	0	0.0164067	0.0322923	0	0.115704	0.0506407	0.0428233	0	0.241675	0	0.0372971	0	0	0.104723	0.288583	0.0021276	0	0.0157655	0.0370987	0	0.00705917
GSM1827265	GSE71118	Cluster1	0	0.106339	0.0505182	0	0.00616183	0.0558766	0	0.00726272	0.0001	0.0179887	0	0.0478887	0	0	0.033562	0.631536	0.0002	0	0	0.0264176	0	0.0161767
GSM1827266	GSE71118	Cluster1	0	0	0.0109141	0	0	0.0633611	0	0.00363824	0	0.0338344	0	0.0227766	0.0111748	0	0.0712636	0.430924	0.00138968	0	0.348947	0	0	0.00177622
GSM1827267	GSE71118	Cluster1	0	0	0.0757878	0.0173018	0	0.102903	0	0.00592848	0.0040814	0.00647658	0	0.0211586	0.1013	0.0976355	0.0401295	0.487256	0	0	0.0400408	0	0	0
GSM1827268	GSE71118	Cluster3	0	0	0.0245544	0.190215	0	0	0	0.0650008	0.0117524	0.23437	0	0.0338336	0	0.088251	0.139746	0.180259	0	0	0	0.0310144	0	0.00100415
GSM1827269	GSE71118	Cluster3	0.00141737	0.00457156	0.106267	0	0.00189692	0.224534	0	0.0471459	0.0157689	0.0339685	0	0.0297336	0.195895	0	0.0573146	0.252119	0.003667	0	0	0.0196432	0.00605811	0
GSM1827270	GSE71118	Cluster2	0.00621347	0.00621587	0.00680202	0	0	0.126671	0	0.00713635	0.0210843	0.0351823	0	0.0259996	0	0.418209	0.01532	0.247564	0	0	0.0738768	0	0	0.00972481
GSM1827271	GSE71118	Cluster1	0	0.0336455	0.0144031	0	0.0555631	0	0	0.00875682	0	0.0825496	0	0	0	0.237199	0.0213445	0.503289	0	0	0	0.0432492	0	0
GSM1827272	GSE71118	Cluster1	0	0.00754035	0.0318338	0.0171811	0	0.0917455	0	0	0	0	0	0.0397326	0.0305767	0	0.0518428	0.639835	0	0	0	0.0797414	0	0.00997037
GSM1827273	GSE71118	Cluster2	0	0.00562547	0.0117533	0.00106551	0	0.0233672	0.0823485	0	0	0	0.0125615	0	0	0.348087	0.00762995	0.389707	0	0	0	0.116566	0	0.00128842
GSM1827274	GSE71118	Cluster1	0.0209345	0	0.155029	0	0	0.0406894	0.0161155	0.0842756	0.00930923	0.0867573	0	0.0120799	0.0115667	0	0.117729	0.388701	0.0181294	0	0.0167488	0.0213361	0	0.0006
GSM1827275	GSE71118	Cluster1	0	0	0.0295515	0.0669987	0	0	0	0.0130444	0	0.101057	0	0.0383611	0.0120241	0	0.19574	0.415338	0	0	0.127885	0	0	0
GSM1827276	GSE71118	Cluster1	0.0201779	0	0.124102	0.0168395	0	0.0375265	0.011919	0.0537151	0	0.107504	0	0.037499	0	0	0.0657824	0.428593	0	0	0.0894945	0	0	0.00684673
GSM1827277	GSE71118	Cluster3	0.025152	0	0.111822	0	0	0	0.0426325	0.0933159	0.0263386	0.147775	0	0	0.0202169	0	0.179386	0.263377	0.0196834	0	0.0504226	0.0189474	0	0.0009
GSM1827278	GSE71118	Cluster1	0	0	0.0377225	0.0218024	0	0.123255	0	0.0952497	0	0.171959	0	0.0219946	0	0	0.0533196	0.404647	0.0176442	0	0.0195941	0.0310766	0	0.00173585
GSM1827279	GSE71118	Cluster2	0	0	0.0911401	0.00671393	0	0.00372771	0.0273622	0.0126278	0	0.186919	0	0	0	0.292531	0.164422	0.146446	0	0	0	0.0681091	0	0
GSM1827280	GSE71118	Cluster1	0.00953089	0	0.0131368	0	0	0.0910093	0.0572464	0.0514039	0	0.082302	0	0	0	0.179435	0.138563	0.358352	0	0	0	0.0190211	0	0
GSM1827281	GSE71118	Cluster3	0.0345545	0	0.0380701	0.123678	0	0	0.0129004	0.0689284	0.0129565	0.170933	0	0.0795592	0	0	0.16294	0.218434	0	0	0.0114996	0.0641345	0	0.00141063
GSM1827282	GSE71118	Cluster1	0	0.00812576	0.00671465	0	0.00103915	0.0379533	0.00527002	0.010005	0.00944811	0.0260756	0	0	0	0.226305	0.00680953	0.646604	0	0	0.00552715	0	0	0.0101229
GSM1827283	GSE71118	Cluster2	0	0	0.111457	0	0.0246442	0.00334228	0.0362203	0.00355506	0	0.0131525	0.00165285	0	0	0.357834	0.00546456	0.402999	0	0	0.0361923	0	0	0.00348587
GSM1827284	GSE71118	Cluster3	0	0	0.0220957	0.299396	0	0	0.0884805	0.0560576	0.00336385	0.223114	0	0.0142317	0	0	0.0507646	0.194489	0.0188519	0	0	0.0249723	0	0.00418271
GSM1827285	GSE71118	Cluster1	0.00308814	0	0.0836257	0.00372223	0	0.0226169	0	0.0393115	0	0.0338649	0	0.00776194	0	0.162047	0.0641629	0.496301	0.00114736	0	0	0.0726493	0	0.00970132
GSM1827286	GSE71118	Cluster2	0.0114371	0.00425735	0.0009	0	0.00562504	0.0698114	0.106507	0.0143376	0	0.0329541	0.00194449	0.00927288	0	0.369328	0.0175508	0.274641	0	0	0.073166	0	0	0.00824139
GSM1827287	GSE71118	Cluster2	0	0.0109958	0.0124377	0	0.0161577	0.1374	0.00903093	0.00876312	0	0.0422179	0	0.0139029	0	0.347625	0.0172042	0.376501	0.00346447	0	0.00429914	0	0	0
GSM1827288	GSE71118	Cluster3	0	0.0524918	0.127387	0.0766545	0	0.131406	0	0.0763005	0.0217638	0.11331	0	0.0140667	0	0	0.102761	0.17396	0.0209529	0	0.0853332	0	0	0.00361313
GSM1827289	GSE71118	Cluster2	0	0.0179902	0.00888576	0	0	0.0726355	0.0187864	0.00760165	0.0168599	0.0937403	0	0	0	0.318469	0.0108129	0.40543	0	0	0	0.017934	0	0.0108546
GSM1827290	GSE71118	Cluster1	0	0.0229087	0.0098915	0	0	0.142868	0	0.0086907	0	0.0125996	0	0.0178757	0	0.0813562	0.0359274	0.614333	0.00231755	0	0	0.0498575	0.0008	0.0006
GSM1827291	GSE71118	Cluster1	0	0.00762164	0.00724449	0	0.0317244	0.0865113	0.019154	0	0	0.0302675	0	0.0131263	0	0.0135184	0.0126532	0.657094	0	0	0.114124	0	0	0.00695998
GSM1827292	GSE71118	Cluster2	0	0.0405971	0.0772061	0	0.0386658	0.0233109	0	0.0252353	0.02107	0.106829	0	0	0	0.548462	0.0209777	0.0894737	0	0	0	0.00817258	0	0
GSM1827293	GSE71118	Cluster3	0.00831832	0	0.0968924	0	0	0.104079	0.0140767	0.0329558	0	0.0447894	0	0.0422258	0	0.00373851	0.169545	0.311236	0.00226978	0	0.160612	0	0	0.00926043
GSM1827294	GSE71118	Cluster3	0	0.0228557	0.0147304	0	0.0221153	0.0721512	0	0.00516901	0	0.00933318	0	0.0441888	0.0113134	0	0.00872528	0.281103	0.00132919	0.00320437	0.433516	0	0.0702652	0
GSM1827295	GSE71118	Cluster1	0	0.0351351	0.00600012	0	0	0.186392	0	0	0.0227177	0	0.00390324	0.0428637	0.0434075	0	0.0151361	0.606148	0.00177538	0	0.0242719	0	0	0.0122492
GSM1827296	GSE71118	Cluster3	0.0444735	0	0.104605	0.0154818	0	0	0.0605238	0.122581	0	0.232734	0	0.0102051	0.0213232	0.00745881	0.0965537	0.193618	0	0	0.090442	0	0	0
GSM1827297	GSE71118	Cluster3	0	0	0.00568186	0.0286357	0	0	0	0.0311256	0	0.167475	0	0.0463344	0	0.0368758	0.357438	0.293603	0	0	0	0.0328303	0	0
GSM1827298	GSE71118	Cluster2	0	0	0.0531162	0	0	0.0930346	0.0498903	0.0310756	0	0.115317	0	0	0	0.294958	0.0879407	0.215833	0	0	0.0303857	0	0.0200782	0.00837055
GSM1827299	GSE71118	Cluster3	0.0201797	0	0.101173	0	0	0.106706	0.0426849	0.0752846	0	0.137421	0	0	0.0271167	0.0661774	0.122489	0.199644	0	0	0.101123	0	0	0
GSM1827300	GSE71118	Cluster2	0	0.0165453	0.0120322	0.00408582	0	0.0331235	0.0195908	0.00546201	0	0.0237279	0	0	0	0.337325	0.0702493	0.440129	0.00201216	0	0.0312331	0	0	0.00448374
GSM1827301	GSE71118	Cluster2	0	0	0.0253734	0	0	0	0.00122826	0.0237388	0.0246206	0.0281796	0	0.00790686	0	0.392015	0.0213428	0.464886	0	0	0.00723674	0	0	0.00347236
GSM1827302	GSE71118	Cluster1	0.0009	0	0.0114693	0	0.00765571	0.0136885	0.00791878	0.00159133	0	0.0298166	0	0.0139052	0.0833661	0	0.0844048	0.717474	0	0	0.0277829	0	0	0
GSM1827303	GSE71118	Cluster3	0	0	0.0279341	0.118638	0	0	0.0253247	0.0261722	0	0.142385	0	0.0386561	0	0	0.312011	0.277268	0	0	0	0.0301677	0.00139995	0
GSM1827304	GSE71118	Cluster3	0	0.0124692	0.00924343	0.200997	0	0	0.124964	0.0574267	0	0.106039	0	0.0887011	0	0	0.165236	0.169566	0.00301292	0	0.0502115	0	0	0.0121338
GSM1827305	GSE71118	Cluster1	0	0.0136275	0.0821527	0	0.0175843	0.110746	0.0367462	0	0	0.0493638	0	0.0008	0	0	0.0744164	0.422782	0.0105577	0.00605647	0.160399	0	0	0.0147466
GSM1827306	GSE71118	Cluster1	0	0.00484568	0.0198493	0	0	0.0903703	0.0147406	0.0180712	0	0.0255038	0.00267722	0	0	0	0.0848555	0.606301	0.00787766	0	0.113408	0	0	0.0114995
GSM1827307	GSE71118	Cluster1	0	0.143897	0.102995	0	0.0226363	0.0531161	0	0.0124477	0	0.0579008	0	0.0295272	0.00970821	0	0.124617	0.423514	0	0.00116084	0.0184791	0	0	0
GSM1827308	GSE71118	Cluster3	0	0.0225583	0.0526617	0.0894104	0	0	0.0158565	0.0886939	0.0386481	0.306365	0	0.0654822	0	0	0.119801	0.144806	0.0217624	0	0	0.0196811	0	0.0142731
GSM1827309	GSE71118	Cluster3	0.0489215	0.0213724	0.369928	0.0259026	0.00615043	0.0463256	0.0933832	0.0414118	0	0.0600239	0.0367026	0	0	0.0456063	0.00890603	0.162597	0	0.0120687	0	0.00860514	0.00987488	0.00222007
GSM1827310	GSE71118	Cluster1	0.00372298	0	0.00995122	0	0.00219831	0.0584131	0.0105685	0.00851066	0.0173809	0.00186784	0.00736094	0.00242144	0.113641	0	0.0125174	0.605339	0.00104197	0.00361956	0.141445	0	0	0
GSM1827311	GSE71118	Cluster2	0.00524465	0	0.0280511	0	0	0.0253124	0	0.0208973	0	0.0407608	0	0	0.0465564	0.245839	0.0315953	0.260471	0	0	0	0.161256	0	0.134017
GSM1827312	GSE71118	Cluster3	0	0.0101643	0.0833091	0.0662043	0.0189155	0	0.0578771	0.043388	0	0.133377	0	0	0	0.149735	0.112158	0.261374	0.023618	0	0.0271847	0.006509	0	0.00618601
GSM1827313	GSE71118	Cluster2	0.00144519	0.00205368	0.00927762	0	0.00589787	0.0931258	0.00413946	0.0161024	0	0.0710477	0	0.0184227	0	0.28232	0.0125057	0.455196	0	0	0.0284659	0	0	0
GSM1827314	GSE71118	Cluster3	0.00249298	0	0.0981494	0	0.0158386	0.0541554	0	0.0124548	0	0.0697837	0	0.0357159	0	0.00238173	0.111977	0.236152	0.0106624	0	0.350236	0	0	0
GSM1827315	GSE71118	Cluster1	0	0.00226309	0.0114723	0.0515974	0	0.0955303	0.01241	0.0211404	0	0.142427	0	0	0	0	0.12244	0.379448	0	0	0.161271	0	0	0
GSM1827316	GSE71118	Cluster1	0.0002	0.0002	0.00815997	0	0	0.112577	0	0.0159099	0.0170332	0.0553861	0	0.0481626	0	0.210557	0.0600391	0.394646	0	0	0.0593307	0.00810033	0	0.00977138
GSM1827317	GSE71118	Cluster1	0.0115445	0	0.00346638	0	0	0.142805	0	0.0204816	0	0	0	0.0924908	0.0682177	0.00592265	0.0227177	0.563843	0.00692819	0	0	0.0411053	0.0113052	0.00917162
GSM1827318	GSE71118	Cluster2	0.00865159	0.0008	0.00755553	0	0	0.0876082	0.0215296	0.0202894	0.04913	0.0100981	0.0204817	0	0	0.520519	0.0693751	0.156876	0.00742335	0	0.0196145	0	0	0
GSM1827319	GSE71118	Cluster1	0.00588712	0.00784499	0.0197116	0	0	0.300402	0	0	0.0198162	0	0.0351487	0.0353132	0.00990494	0.00568296	0.0120083	0.503518	0.00110015	0	0	0.0279688	0	0.0156926
GSM1827320	GSE71118	Cluster2	0	0.0190932	0.0118381	0	0.0748142	0.156504	0	0.00336962	0	0.0995852	0	0.0152879	0	0.463309	0.0662683	0.0769769	0.00275794	0	0.0101961	0	0	0
GSM1827321	GSE71118	Cluster1	0	0	0.00953502	0.022147	0	0.355226	0.0128862	0	0	0.0801094	0	0.00795384	0.0540772	0	0.0261214	0.387424	0.0006	0	0.0380208	0	0.00594091	0
GSM1827322	GSE71118	Cluster1	0	0.0270552	0.0133703	0	0.0004	0.216983	0	0	0	0	0.00769688	0.0297843	0.0002	0	0.0177078	0.537156	0.00425143	0	0.130308	0	0	0.0149949
GSM1827323	GSE71118	Cluster2	0.00587117	0	0.0293974	0.0285256	0	0.0953515	0.0151914	0.0685064	0	0.125581	0	0	0	0.218631	0.122708	0.245196	0	0	0.0425576	0	0	0.0024827
GSM1827324	GSE71118	Cluster3	0.0199325	0	0.0224222	0	0	0.0426189	0.0217578	0.109127	0	0.16778	0	0.0160542	0	0.0178469	0.139179	0.313294	0.0200495	0	0.0956316	0	0	0.0143061
GSM1827325	GSE71118	Cluster3	0	0.153139	0.112464	0	0.0246009	0.0326723	0	0.00397534	0.0378431	0.0226545	0	0.0102341	0.062898	0.0591721	0.0695624	0.207318	0.0129944	0	0.186109	0	0.00436262	0
GSM1827326	GSE71118	Cluster3	0.00913669	0	0.00236492	0	0	0.0460779	0	0.00403403	0	0.0365636	0	0.0384631	0	0	0.0118831	0.189544	0	0	0.660041	0	0	0.0018914
GSM1827327	GSE71118	Cluster1	0	0.00216386	0.0351819	0	0	0.194861	0.00374026	0.00936729	0	0.0469151	0	0.0486931	0	0	0.113836	0.42758	0.00445108	0	0.0821588	0	0	0.0310515
GSM1827328	GSE71118	Cluster2	0	0.0181729	0.0441253	0	0.0197611	0	0.0019854	0.00928043	0.0231462	0.0628049	0	0.00148366	0	0.403217	0.0423388	0.348288	0	0	0.0225286	0	0	0.00286776
GSM1827329	GSE71118	Cluster3	0	0	0.00716387	0.269185	0	0	0.0582392	0.0251855	0	0.266449	0	0.020149	0	0	0.165113	0.185935	0	0	0	0.0006	0	0.00196334
GSM1827330	GSE71118	Cluster1	0	0.0906382	0.0420164	0	0.035653	0.0811762	0	0.0055746	0	0.0251359	0	0.020255	0	0.155668	0.0203714	0.344525	0.00640087	0	0.165966	0.00661973	0	0
GSM1827331	GSE71118	Cluster2	0	0.0964326	0.117746	0	0.109232	0.166442	0	0.0208993	0	0	0.0460447	0	0.017657	0.291695	0.0476274	0.00710796	0.0127926	0	0	0.0614161	0.00490662	0
GSM1827332	GSE71118	Cluster3	0.00867604	0	0.012774	0.194256	0	0	0.14002	0.0515441	0	0.212492	0	0.166601	0	0	0.0827922	0.0584603	0.0179321	0	0	0.0451686	0.00865	0.0006
GSM1827333	GSE71118	Cluster3	0	0.0326462	0.0441721	0	0.029298	0.14322	0	0.0720591	0.0998342	0.0628931	0.0289193	0	0.0268962	0	0.0217605	0.302441	0.0248224	0.0175081	0.0584628	0	0.0151009	0.0199658
GSM1827334	GSE71118	Cluster2	0.00529872	0.008682	0.0140462	0	0	0.238679	0	0.00913743	0	0	0.043703	0.0127965	0.00841113	0.21219	0.00496564	0.33416	0	0	0	0.0946628	0.00436579	0.00890222
GSM1827335	GSE71118	Cluster1	0	0.0544653	0.0606743	0	0.0294613	0.0929672	0	0.0246462	0	0.0502868	0	0.0412498	0	0.023018	0.0272273	0.455982	0	0	0	0.140022	0	0
GSM1827336	GSE71118	Cluster3	0	0	0.00177367	0.243374	0	0	0.0361751	0.0762898	0.0362079	0.378449	0	0.062498	0	0	0.105151	0.0447756	0.00353851	0	0.00571866	0	0	0.00604845
GSM1827337	GSE71118	Cluster3	0	0.176146	0.175669	0	0.0321023	0.143524	0.0130582	0.0151417	0.0369295	0.0225504	0	0.0543277	0.0016642	0	0.0199702	0.23749	0.00419845	0	0	0.0644206	0	0.00280822
GSM1827338	GSE71118	Cluster2	0.00516622	0.00959835	0.0381891	0	0	0.0001	0.0255804	0.0358477	0.016678	0.0429584	0.00447275	0	0	0.498944	0.0614245	0.180649	0.0144868	0	0.0659356	0	0	0
GSM1827339	GSE71118	Cluster1	0.0363316	0	0.0791016	0	0	0.093257	0.00183558	0.0211063	0	0.093221	0	0	0.0002	0.0720036	0.193673	0.358204	0.00487334	0	0.0383276	0	0	0.00781663
GSM1827340	GSE71118	Cluster1	0.0144042	0	0.283281	0.0158026	0	0.0830613	0	0.0168133	0	0.0643484	0	0.00301208	0.00283445	0	0.0156777	0.367169	0	0	0	0.129973	0	0.00362328
GSM1827341	GSE71118	Cluster3	0.01417	0	0.166751	0	0	0.0785096	0	0.0529405	0	0.0766429	0	0.0573403	0.0625933	0.0228903	0.0503108	0.220925	0.0102482	0	0.186677	0	0	0
GSM1827342	GSE71118	Cluster3	0.00774377	0	0.0325617	0	0	0.0369647	0	0.0578389	0	0.102558	0	0.0357213	0	0	0.0881332	0.175033	0.00526226	0	0.294165	0.164019	0	0
GSM1827343	GSE71118	Cluster1	0.00214375	0.00541654	0.00444968	0	0	0.061684	0.0376409	0.0123833	0	0.0440113	0.0278788	0	0	0.245602	0.00531812	0.501933	0	0	0.0239063	0	0	0.0276319
GSM1827344	GSE71118	Cluster3	0.0159016	0.0446844	0.0780243	0	0	0.105798	0.0589011	0.0507928	0	0.101907	0.0044322	0	0	0.0754932	0.0866358	0.28422	0	0	0.0932093	0	0	0
GSM1827345	GSE71118	Cluster2	0.00272568	0	0.00965439	0	0	0.022023	0	0.0464015	0.0124383	0.0406052	0	0.0483705	0	0.372876	0.0880794	0.170623	0	0	0	0.18046	0.00344718	0.00229529
GSM1827346	GSE71118	Cluster1	0	0.0269691	0.0170568	0	0	0.170849	0	0.016935	0.0161943	0.0304494	0	0	0	0	0.00704068	0.643111	0	0	0.0713952	0	0	0
GSM1827347	GSE71118	Cluster3	0.00279087	0.00295643	0.00682452	0	0	0.198138	0	0.0108471	0.00129571	0	0	0.0694053	0.0156024	0	0.00794384	0.0649842	0	0	0	0.591725	0.0274863	0
GSM1827348	GSE71118	Cluster2	0	0.0128078	0.0372363	0.00433809	0	0.00488422	0	0.13013	0	0.209092	0	0	0	0.263103	0.103671	0.184677	0	0	0	0.039596	0.0104654	0
GSM1827349	GSE71118	Cluster3	0	0.0112844	0.00614528	0	0	0.193275	0	0.0211105	0	0.049808	0.00149099	0	0	0	0.0960831	0.106853	0	0.00875367	0	0.505196	0	0
GSM1827350	GSE71118	Cluster3	0	0.00264684	0.00367833	0	0	0.100375	0	0.0158082	0.00392486	0.0285102	0	0.0384005	0.0306588	0	0.0318285	0.0149354	0	0	0	0.729234	0	0
GSM1827351	GSE71118	Cluster3	0	0	0.0128607	0	0	0.108603	0	0.066855	0.0211678	0.052073	0	0.0577072	0.0305334	0	0.127647	0.233302	0.0145061	0	0	0.274745	0	0
GSM1827352	GSE71118	Cluster1	0	0.00455839	0.0201838	0.0093612	0	0.0813487	0	0.00191962	0.0004	0	0	0.0124427	0.0599888	0	0.130749	0.60064	0.0209745	0	0	0.0544106	0	0.00306661
GSM1827353	GSE71118	Cluster1	0.00792007	0	0.0182426	0	0	0.157649	0.0214317	0.012038	0	0.0517821	0	0.044328	0.118453	0	0.0241424	0.510484	0.00164734	0	0	0.0127507	0.0175085	0.00162152
GSM1827354	GSE71118	Cluster1	0.00398534	0	0.08341	0.0179357	0	0.0902153	0.0121056	0	0	0.0957534	0	0	0	0.0374533	0.190102	0.360277	0	0	0.0994623	0	0	0.00930039
GSM1827355	GSE71118	Cluster3	0	0	0.0107234	0	0	0.155036	0	0.0199214	0.00988119	0.0187289	0	0.0354231	0.0108424	0	0.15757	0.0210545	0.00797282	0	0	0.552847	0	0
GSM1827356	GSE71118	Cluster3	0.0203344	0	0.240216	0	0	0.193331	0	0.0589745	0.0306714	0.0375242	0	0.0718388	0	0.0554897	0.167231	0.0665808	0.0125242	0	0.0354585	0.00777271	0	0.00205348
GSM1827357	GSE71118	Cluster2	0	0.0361753	0.0167695	0	0.00590382	0.0382814	0.011292	0.016906	0	0.036864	0	0.0284881	0	0.342991	0.0119279	0.376579	0	0	0.0675756	0.0102458	0	0
GSM1827358	GSE71118	Cluster1	0	0.00810719	0.0162125	0.0338747	0	0.00794663	0	0.0350931	0	0.0293637	0	0.0314352	0.034096	0	0.0760961	0.684792	0	0	0	0.0402601	0	0.00272287
GSM1827359	GSE71118	Cluster1	0	0.0007	0.0102192	0.0623288	0	0.0620593	0	0.0414002	0	0.113695	0	0.0439301	0.0517614	0	0.0405083	0.566037	0	0	0.00188967	0	0	0.00543415
GSM1827360	GSE71118	Cluster1	0	0.0827525	0.0865289	0	0	0.132672	0.00318832	0.0212711	0.00763068	0.0607968	0	0.0168739	0.0101663	0.137922	0.0676225	0.361387	0.00337653	0	0.0027692	0.00504166	0	0
GSM1827361	GSE71118	Cluster3	0.023235	0	0.236931	0.0791345	0	0	0.0360363	0.0768166	0.00624173	0.12038	0	0.00615438	0	0.121574	0.0669756	0.194725	0	0	0.0199104	0.0078911	0	0.00399506
GSM1827362	GSE71118	Cluster1	0.00529363	0.00917574	0.0116135	0	0	0.195242	0	0.00729991	0	0.0842021	0	0.0419123	0.002734	0	0.0450211	0.544459	0.00458426	0	0	0.0266104	0	0.021852
GSM1827363	GSE71118	Cluster3	0	0.0211771	0.0326594	0.0164262	0	0.0558865	0.0329502	0.0626376	0.00186061	0.0820151	0	0	0	0.0692953	0.170268	0.315033	0	0	0.139792	0	0	0
GSM1827364	GSE71118	Cluster1	0.00538836	0	0.0757587	0.0123338	0	0.0313986	0.0118668	0.0650921	0	0.132642	0	0.0200083	0	0	0.0653499	0.430648	0.00293617	0	0.110068	0	0	0.0365096
GSM1827365	GSE71118	Cluster2	0	0.0147798	0.0206345	0	0.00168897	0	0	0.0288257	0.0100142	0.0314048	0	0.00989544	0	0.346471	0.0179354	0.264932	0	0	0	0.253418	0	0
GSM1827366	GSE71118	Cluster3	0	0.0111578	0.0090805	0	0	0.127284	0	0.0276247	0.0125776	0	0	0.046634	0.0311155	0	0.0413783	0.313011	0	0.00524311	0	0.374894	0	0
GSM1827367	GSE71118	Cluster1	0.00171362	0.00448876	0.0134381	0	0.00495994	0.153281	0.00897742	0.00279195	0	0	0.0376996	0	0.0384653	0.129353	0.0147647	0.479097	0.00212733	0	0	0.0988744	0	0.00996856
GSM1827368	GSE71118	Cluster3	0.053614	0	0.0368735	0.0184229	0	0.0314276	0	0.0987633	0.0006	0.0316721	0	0.0649472	0.007129	0	0.0998418	0.0318382	0	0	0	0.52486	0	0
GSM1827369	GSE71118	Cluster3	0.00407672	0	0.0647756	0.0255919	0	0.0162638	0	0.114972	0	0.20567	0	0.0769384	0.0120532	0	0.132559	0.0903476	0.0009	0.00108854	0	0.250532	0.00426154	0
GSM1827370	GSE71119	Cluster1	0	0.00789341	0	0.0899743	0	0.0405572	0.00368741	0	0.0398203	0	0.00433322	0	0.0325294	0.19565	0.0232717	0.480685	0	0	0.0815714	0	0	0
GSM1827371	GSE71119	Cluster3	0.0178719	0	0.0691603	0.349841	0	0.0006	0.00631338	0.0688718	0.0343017	0	0	0.104671	0.0268735	0	0.127369	0.185551	0.0008	0.00141053	0.00640866	0	0	0
GSM1827372	GSE71119	Cluster2	0	0	0.00104057	0	0	0	0	0.035486	0.0233721	0	0.0642813	0	0.0329398	0.722257	0.00320049	0.0804291	0	0	0	0.0369939	0	0
GSM1827373	GSE71119	Cluster2	0	0.00961733	0.00291546	0	0.0283628	0	0.00212945	0.0240857	0.0685755	0	0.0653385	0	0	0.645804	0.00608337	0.0751406	0	0	0.0719474	0	0	0
GSM1827374	GSE71119	Cluster3	0.00490444	0	0.0037214	0.091625	0	0.0560667	0	0.0225822	0.0231585	0	0	0.0135163	0.0338796	0	0.0147967	0.298355	0.00134093	0	0.436053	0	0	0
GSM1827375	GSE71119	Cluster2	0.0003	0.00426648	0.00273078	0.0175901	0	0.0718148	0	0.0388255	0.0443282	0	0.0515097	0.0187841	0.0153202	0.283973	0	0.427085	0	0.00599442	0.0174643	0	0	0
GSM1827376	GSE71119	Cluster1	0.0514835	0	0	0.0199988	0.0262918	0	0	0	0.00923308	0	0.0169952	0.01995	0.0473987	0	0.0799971	0.473162	0	0.0121354	0.243355	0	0	0
GSM1827377	GSE71119	Cluster1	0.00336294	0	0.107633	0.242052	0	0	0	0.042718	0.0437395	0	0	0.00937613	0	0.0525817	0.0501524	0.417884	0	0	0	0.0226735	0	0.00782655
GSM1827378	GSE71119	Cluster1	0	0	0.00110877	0.0559472	0	0.029371	0	0.0219479	0.039118	0	0	0.057404	0	0.179676	0.0231117	0.555461	0	0	0	0.0252445	0	0.01161
GSM1827379	GSE71119	Cluster3	0.0112418	0	0	0.0495738	0	0.0912155	0	0.0259609	0.00145312	0	0	0.0586481	0.0854517	0	0.019257	0.3039	0.00154648	0	0.351752	0	0	0
GSM1827380	GSE71119	Cluster1	0	0	0.00403837	0.0447342	0.0096073	0.0459319	0	0	0.0123631	0	0.0591234	0	0.142419	0.118566	0.0236929	0.315225	0	0	0	0.118485	0	0.105814
GSM1827381	GSE71119	Cluster1	0.00236578	0.0193493	0.135524	0.110612	0	0.128573	0	0.0566631	0.0253687	0	0	0.0582466	0.0140214	0	0.0195	0.400081	0	0	0.0235332	0.00616314	0	0
GSM1827382	GSE71119	Cluster1	0.0367319	0	0.00668201	0.0138712	0	0.0345329	0	0.0251169	0.00896308	0	0.0314035	0	0.0512786	0	0.0152868	0.508099	0	0.101132	0.166903	0	0	0
GSM1827383	GSE71119	Cluster1	0.0630466	0	0.00816869	0.0962436	0	0.0194851	0	0	0.0330081	0	0	0.0782564	0.0777337	0	0.0397806	0.514042	0	0	0.070235	0	0	0
GSM1827384	GSE71119	Cluster1	0.0578158	0	0	0.102119	0	0.145414	0	0.0120401	0.0291761	0	0	0.0332932	0.0973333	0	0.0326192	0.422066	0	0	0.0681222	0	0	0
GSM1827385	GSE71119	Cluster3	0.0243294	0	0	0.0969772	0	0.229313	0	0.0144608	0.0871073	0.0140704	0	0.00298518	0.0722729	0	0.0449049	0.27948	0.00443955	0	0.12966	0	0	0
GSM1827386	GSE71119	Cluster1	0	0.00159158	0.0526451	0.138899	0	0.0121633	0	0.0328217	0.0407645	0	0	0.0591697	0.0075877	0	0.0754579	0.509564	0	0	0.062852	0	0	0.006483
GSM1827387	GSE71119	Cluster3	0.0306933	0	0	0.120415	0.0193194	0.014116	0	0.0519122	0.0894276	0	0	0.0355759	0.101413	0.0129195	0.105995	0.249445	0	0	0.168768	0	0	0
GSM1827388	GSE71119	Cluster3	0	0	0.00158177	0.510275	0	0	0	0.0772179	0.0409351	0.0211996	0	0.0708181	0.0130176	0	0.0703898	0.173897	0.00244496	0	0	0.0182231	0	0
GSM1827389	GSE71119	Cluster1	0.00219997	0	0.0061241	0	0	0.220961	0	0.0006	0.0257974	0	0.102321	0.0008	0.0669766	0	0.0126541	0.456119	0.0104776	0	0.0943366	0	0	0.0006
GSM1827390	GSE71119	Cluster3	0	0.00759353	0.0137994	0	0	0.35117	0	0.00984997	0.0553392	0	0	0.129383	0.053376	0	0	0.318823	0.00772677	0	0	0.0514292	0.00150953	0
GSM1827391	GSE71119	Cluster1	0	0.00579407	0	0.0355857	0	0.25647	0	0	0	0	0.0246326	0	0.122488	0	0.046567	0.473783	0.0252522	0.00154338	0.00788406	0	0	0
GSM1827392	GSE71119	Cluster1	0.0140955	0	0	0.0846253	0	0.137082	0	0	0.0298283	0	0	0.0918987	0.0270008	0	0.0298101	0.525123	0	0	0.0605358	0	0	0
GSM1827393	GSE71119	Cluster1	0	0.00418425	0.0744575	0.176425	0	0.0539351	0	0.0362316	0.0303234	0	0	0.116392	0.0817276	0	0.0120716	0.411172	0	0	0.00308077	0	0	0
GSM1827394	GSE71119	Cluster3	0.0159813	0	0	0.318677	0	0	0.126089	0.0645096	0	0.0434627	0	0.0599864	0.0321944	0	0.120443	0.2128	0.00585651	0	0	0	0	0
GSM1827395	GSE71119	Cluster3	0.113253	0	0	0.0823616	0	0.115132	0	0	0.0984067	0	0.0906347	0	0.0552756	0.134308	0.0199613	0.260839	0	0	0	0.0298277	0	0
GSM1827396	GSE71119	Cluster1	0	0.00138499	0	0.0177867	0.00144498	0.119179	0	0	0	0	0.0383109	0	0.0778704	0	0.0005	0.715552	0	0	0	0.00818365	0	0.0197716
GSM1827397	GSE71119	Cluster1	0.0133682	0	0	0.119176	0	0.0186998	0	0.0209917	0.0912143	0	0	0.00988185	0.00998086	0.172687	0.0634964	0.446364	0	0	0	0.0341395	0	0
GSM1827398	GSE71119	Cluster2	0.00415894	0	0	0.0318104	0	0.021779	0	0.0128329	0.0237352	0.00301116	0	0.0334703	0	0.299926	0.0294653	0.423186	0	0	0.116625	0	0	0
GSM1827399	GSE71119	Cluster1	0.0003	0	0.0006	0.0498453	0	0.119271	0	0.00476468	0.0698753	0	0	0.0462873	0.0576898	0.0060985	0.00791106	0.45324	0	0	0.184135	0	0	0
GSM1827400	GSE71119	Cluster1	0.0816967	0	0.0647457	0.00450696	0	0.0263131	0	0.0468645	0	0.00115691	0	0.0297445	0.0689575	0	0.0185572	0.505731	0	0.0478948	0	0.103831	0	0
GSM1827401	GSE71119	Cluster3	0.114058	0	0.0499931	0.0932362	0	0.0254005	0	0.0898498	0.0308236	0	0	0.0426497	0.0252058	0.100803	0.0685723	0.298438	0	0	0	0.0609705	0	0
GSM1827402	GSE71119	Cluster1	0.0104233	0	0	0.166493	0	0.0280014	0	0.0402391	0.0651051	0	0	0.0467983	0.026585	0	0.0423762	0.410048	0.0215132	0	0.141405	0	0	0.00101207
GSM1827403	GSE71119	Cluster2	0	0	0.0002	0.0449693	0	0.14902	0	0.0328585	0.0135271	0	0.00597162	0.0372574	0.0818202	0.285118	0.00107212	0.341861	0	0	0.00636163	0	0	0
GSM1827404	GSE71119	Cluster1	0	0	0.0412893	0.0771528	0	0.126401	0	0.00304504	0.00646816	0	0	0.0394009	0.11251	0	0.0252095	0.427755	0.0259083	0.0689014	0	0.0320892	0	0.013869
GSM1827405	GSE71119	Cluster1	0	0.00598852	0	0.0180277	0	0.0817543	0	0.015111	0	0	0.0285041	0.0344288	0	0.269107	0	0.536009	0	0	0.00898689	0	0	0.00208235
GSM1827406	GSE71119	Cluster1	0	0.00235169	0	0.0777038	0	0.111494	0	0.0439833	0	0.0230246	0	0.0258191	0.0340603	0	0.0615489	0.574227	0	0	0.045787	0	0	0
GSM1827407	GSE71119	Cluster1	0	0	0	0.0225624	0	0.0330553	0	0	0.0023248	0	0	0.0271618	0.10482	0	0.0076715	0.505749	0	0	0.296655	0	0	0
GSM1827408	GSE71119	Cluster1	0	0	0	0.0506077	0	0.104778	0.00438678	0	0	0	0	0	0.0151501	0.127451	0.014841	0.597305	0.0159219	0	0.0652571	0	0	0.00430225
GSM1827409	GSE71119	Cluster1	0.0124869	0	0	0.0238872	0	0.0510477	0	0.0207787	0.00891438	0	0	0.0549779	0.083478	0	0.0587229	0.659743	0	0	0	0.0254484	0	0.0005
GSM1827410	GSE71119	Cluster1	0.00650059	0	0.0483496	0.0553159	0	0.31197	0.00432833	0.00522385	0.015756	0	0	0.00626165	0.0508623	0	0.0612151	0.417281	0	0	0.0156892	0	0	0.00124642
GSM1827411	GSE71119	Cluster1	0	0	0	0.0312766	0	0.13031	0	0	0.00124671	0	0	0.0228946	0.0707772	0	0.0109527	0.676555	0.00205805	0.00214057	0.0464753	0	0	0.0053134
GSM1827412	GSE71119	Cluster1	0.00527328	0	0	0.035375	0	0.129549	0	0.0225974	0.0327709	0	0	0.058955	0.0100079	0.00639479	0.0524875	0.373186	0	0	0.273403	0	0	0
GSM1827413	GSE71119	Cluster1	0	0.0278508	0	0.083495	0	0.110133	0	0.0276185	0.0268484	0	0	0.0466666	0.0550965	0	0.0754648	0.503541	0	0	0.0432857	0	0	0
GSM1827414	GSE71119	Cluster1	0.056382	0	0.0433401	0.149019	0	0.0626083	0	0.0651299	0.0693931	0	0.0777788	0.0610551	0.0315763	0	0.0205118	0.351771	0	0	0.0114345	0	0	0
GSM1827415	GSE71119	Cluster1	0	0	0	0.0242303	0	0.138402	0	0	0	0	0.004822	0.017959	0.0878002	0.0705811	0.0230982	0.586453	0	0	0	0.00301234	0	0.0436419
GSM1827416	GSE71119	Cluster2	0.0234173	0	0	0	0	0.00455771	0	0	0.0172134	0.00241815	0	0.00101102	0.024594	0.715309	0	0.195494	0	0	0.0159855	0	0	0
GSM1827417	GSE71119	Cluster1	0	0.0171024	0.00288574	0.160315	0	0.0670976	0.00421048	0.0004	0.0360992	0	0	0.0528649	0.0236087	0	0.127519	0.425233	0.0209089	0	0.0571519	0	0	0.0046176
GSM1827418	GSE71119	Cluster1	0.0692736	0	0.0673401	0.091591	0	0	0	0.0973175	0	0	0	0.0586895	0.0516275	0	0.124909	0.379006	0	0	0	0.0550462	0	0.00519988
GSM1827419	GSE71119	Cluster2	0	0.0270307	0.0031454	0.161933	0	0	0	0.0706814	0.0259899	0.0216896	0	0.0434699	0	0.319755	0.0720317	0.245647	0	0	0.00862769	0	0	0
GSM1827420	GSE71119	Cluster2	0	0.00367036	0.0110769	0.0831107	0	0.0789228	0.013994	0.0007	0.00613537	0	0	0.0106429	0.0650637	0.286978	0.00739554	0.419895	0	0	0.0002	0.0122009	0	0
GSM1827421	GSE71119	Cluster1	0.00213495	0.00336618	0	0.0206904	0	0.090103	0	0.0166955	0.0239906	0	0.00334333	0.0110127	0.12981	0	0.00696268	0.585705	0.0192194	0	0.0869662	0	0	0
GSM1827422	GSE71119	Cluster1	0	0	0	0.0475657	0	0.0871866	0	0.018382	0.0256684	0	0	0.0266799	0.0793292	0	0.0237945	0.541142	0	0	0.150251	0	0	0
GSM1827423	GSE71119	Cluster1	0.0102448	0	0	0.0487578	0	0.11656	0	0.0147922	0.027577	0	0.00132623	0.0534089	0.0621926	0	0.0366133	0.557212	0.0283501	0	0.0400537	0	0	0.00291044
GSM1827424	GSE71119	Cluster2	0	0.00575874	0	0	0	0.00125272	0.0110082	0.00717114	0	0	0	0.0249719	0.0002	0.670537	0.00242149	0.275453	0	0	0.00123453	0	0	0
GSM1827425	GSE71119	Cluster3	0.0168037	0	0	0.104545	0	0.146101	0	0.0106227	0.0185483	0	0	0.0419942	0.0756718	0	0.131952	0.318444	0.0124344	0	0.119378	0	0	0.00350458
GSM1827426	GSE71119	Cluster3	0.193678	0	0.00860319	0.034449	0	0.111653	0	0.0391013	0.039311	0	0	0.160432	0.0449922	0	0.00592902	0.287288	0	0	0	0.0724431	0	0.0021205
GSM1827427	GSE71119	Cluster1	0	0	0	0.0425292	0	0.0284656	0	0.0312783	0.0531722	0	0.0155498	0.0171047	0.0589081	0	0.0190991	0.609777	0.0004	0.00135104	0.107968	0	0	0.0143348
GSM1827428	GSE71119	Cluster1	0.00176597	0	0	0.108502	0	0.0291463	0	0.0008	0.0244688	0	0	0.0393607	0.068902	0	0.0343238	0.569121	0.00109143	0	0.122509	0	0	0
GSM1827429	GSE71119	Cluster2	0	0	0.0448275	0.202749	0	0.0111295	0	0.0203187	0.0119508	0.00403421	0	0.0225963	0.00136788	0.295885	0.071891	0.298618	0	0	0	0.0146313	0	0
GSM1827430	GSE71119	Cluster2	0	0.0202701	0	0.0789572	0	0.101989	0.00256222	0.00784757	0.00925382	0	0	0.0582043	0.0301142	0.232067	0.0853214	0.349421	0.00119013	0	0.0228022	0	0	0
GSM1827431	GSE71119	Cluster2	0	0.0122059	0.00171017	0.0751701	0	0.0339454	0.0193584	0	0.00819686	0	0	0.0201878	0.0286733	0.26466	0.0375276	0.43201	0	0	0.0663545	0	0	0
GSM1827432	GSE71119	Cluster1	0	0.00105997	0.0003	0.0580844	0	0.0884262	0	0.0197414	0	0	0.0361968	0.0126584	0.0381583	0.0658058	0.0256633	0.615071	0	0	0	0.0388228	0	0
GSM1827433	GSE71119	Cluster2	0.0303422	0	0	0.0171002	0	0.151468	0	0.0679241	0.0522115	0	0.0434522	0	0	0.454576	0	0.0566614	0	0.0459915	0	0.0802725	0	0
GSM1827434	GSE71119	Cluster1	0	0	0.0104087	0.138185	0	0.0556218	0	0.0203335	0.00241575	0.00347734	0	0.0627392	0.0557217	0	0.167756	0.436076	0	0	0	0.0460143	0	0.00125043
GSM1827435	GSE71119	Cluster1	0	0.00473744	0.00131624	0.0334903	0	0.0428818	0	0.0244965	0.0212094	0	0.00191208	0.0052668	0.0300881	0.2645	0.0574685	0.480641	0	0	0.0319917	0	0	0
GSM1827436	GSE71119	Cluster1	0.00343608	0	0	0.0410455	0	0.07366	0	0	0.0325976	0	0	0.0279677	0.140041	0	0.0159893	0.603248	0	0	0.0620155	0	0	0
GSM1827437	GSE71119	Cluster3	0.00632903	0	0.0109028	0.427115	0	0	0.00652684	0.0690757	0	0	0	0.111632	0.0568544	0	0.0957499	0.181658	0.0127509	0	0.0142694	0.00713554	0	0
GSM1827438	GSE71119	Cluster1	0	0	0	0.0222052	0.0213796	0	0	0	0.0188146	0	0.0215246	0.00293904	0.144067	0	0	0.621189	0	0.0698241	0.0780572	0	0	0
GSM1827439	GSE71119	Cluster3	0	0.00861556	0.00150619	0.0659877	0	0.0609366	0	0	0	0	0	0.0241323	0.158859	0.156516	0.0197724	0.281591	0	0	0	0.0664452	0	0.155639
GSM1827440	GSE71119	Cluster1	0.00958318	0.0144979	0.0196498	0.117323	0	0.108592	0	0.0317024	0.0277756	0.0357204	0	0.0322302	0.00221107	0.0945056	0.0628961	0.365276	0.00912715	0	0.0689095	0	0	0
GSM1827441	GSE71119	Cluster1	0.0002	0.00282684	0	0.0684042	0	0.0919358	0	0.00869867	0.00566563	0	0	0.0452324	0.0769754	0	0.0177387	0.646001	0.0167133	0	0	0.013434	0	0.00617815
GSM1827442	GSE71119	Cluster2	0.00521431	0	0.0004	0.0736984	0	0	0	0.0368573	0.0521281	0	0.0201717	0	0.0210484	0.339267	0.0468834	0.371705	0	0	0.0325802	0	0	0
GSM1827443	GSE71119	Cluster2	0.00192802	0.00481512	0.00129143	0.140148	0	0.212458	0	0.0200796	0.0779009	0	0.0545247	0.0354478	0.0946269	0.265079	0.00246897	0.0717863	0.00208249	0	0	0.0153622	0	0
GSM1827444	GSE71119	Cluster1	0.00770693	0	0.0008	0.0295214	0	0.13298	0	0.0186138	0.0186779	0	0	0.064124	0.0628515	0	0	0.51537	0.0002	0.00528883	0.137491	0	0	0.00642508
GSM1827445	GSE71119	Cluster1	0.0003	0	0.00402654	0.0728192	0	0.244854	0	0	0.0230399	0	0	0.0584558	0.0136531	0	0.0328891	0.447152	0	0	0.0982414	0	0	0.00454598
GSM1827446	GSE71119	Cluster2	0.0008	0	0.00893885	0.0450775	0	0	0.0009	0.0257327	0.0253712	0.0005	0.0248924	0	0.00684501	0.39895	0	0.412242	0	0	0.0497844	0	0	0
GSM1827447	GSE71119	Cluster3	0.00366226	0	0.00111925	0.389016	0	0	0.00286447	0.0296044	0.0130325	0.0581813	0	0.0613942	0.022889	0	0.0746364	0.310722	0.0101852	0	0	0.0226935	0	0
GSM1827448	GSE71119	Cluster2	0.0115168	0	0	0.0154737	0	0.0369383	0	0.0383941	0	0	0	0.0195647	0.0168363	0.315409	0.0112005	0.520695	0	0	0	0.0139715	0	0
GSM1827449	GSE71119	Cluster3	0.0445111	0	0.0005	0.257333	0	0.205544	0	0	0.116068	0	0	0.0488839	0.0217429	0.0108718	0.031285	0.240158	0	0.0182734	0.00479251	0	0	0
GSM1827450	GSE71119	Cluster1	0	0	0	0.0972556	0	0.156609	0	0	0.0288048	0	0	0.109796	0.0441576	0	0.0230657	0.417443	0	0	0.122842	0	0	0
GSM1827451	GSE71119	Cluster1	0.0128534	0	0.00939357	0.178841	0	0	0	0.0620585	0.0161416	0	0.0110374	0	0	0.140048	0.0404107	0.478253	0	0	0.0113892	0.037939	0	0.00163514
GSM1827452	GSE71119	Cluster3	0.0659915	0	0.123042	0.0965658	0	0.0870485	0	0.0250479	0.071312	0	0	0.0666888	0.0140562	0.0454987	0.0402437	0.311196	0	0	0.033863	0	0	0.0194463
GSM1827453	GSE71119	Cluster3	0.0270528	0	0.303003	0.118147	0	0.244055	0	0.032073	0.0563974	0	0	0.0308265	0.0107839	0.0246839	0	0.0472249	0.0153176	0	0	0.0653671	0	0.0250684
GSM1827454	GSE71119	Cluster3	0.0248532	0	0.012717	0.0547826	0	0.154607	0	0.0382313	0.0232642	0.0052812	0	0.0988445	0.0580849	0.0177144	0.0634001	0.0579761	0	0.00672034	0	0.316962	0	0.0665607
GSM1827455	GSE71119	Cluster1	0	0	0	0.254348	0	0	0	0.0948095	0	0.0427426	0	0.0967107	0.00625478	0	0.105553	0.395664	0	0	0.00391786	0	0	0
GSM1827456	GSE71119	Cluster3	0.00597089	0.0236314	0	0.224142	0	0.197316	0	0.0203445	0.101893	0	0	0.140205	0.0215954	0.00474264	0.0429309	0.108704	0.0002	0	0.108286	0	0	0
GSM1827457	GSE71119	Cluster3	0.0224402	0	0.00592846	0.0568525	0	0.112989	0	0.0963801	0.0352259	0	0.00998904	0.0543707	0.0494771	0.0723623	0.0008	0.064835	0	0	0.418344	0	0	0
GSM1827458	GSE71119	Cluster3	0.0504039	0	0.157857	0.0826773	0	0.192973	0	0.00939443	0.0140547	0	0	0.0489376	0.0142881	0	0.0254359	0.243771	0	0	0.160207	0	0	0
GSM1827459	GSE71119	Cluster1	0.0186912	0	0	0.0934122	0	0.117764	0	0.00713531	0.03439	0	0	0.0655821	0.0781848	0	0.0411348	0.366891	0.0125173	0	0.164297	0	0	0
GSM1827460	GSE71119	Cluster1	0.00393417	0	0	0.0819257	0	0.163555	0	0	0.0196348	0.0079757	0	0.0814219	0.0618894	0	0.087013	0.360286	0.0112944	0	0.12107	0	0	0
GSM1827461	GSE71119	Cluster3	0.136201	0	0	0.12446	0	0.265708	0	0	0	0	0	0.0918467	0.0385734	0.0343683	0	0.253223	0	0.0318667	0.0237529	0	0	0
GSM1827462	GSE71119	Cluster1	0.0005	0.00206636	0.0003	0	0	0.187991	0	0.0192111	0.102961	0	0	0.132664	0.0504651	0	0.00900794	0.342802	0	0	0.148933	0	0	0.00313526
GSM1827463	GSE71119	Cluster2	0.00192829	0	0	0.101783	0	0.0708768	0	0.0500852	0.067943	0	0.00582763	0	0.0202175	0.226673	0.0276667	0.377707	0	0	0.0492917	0	0	0
GSM1827464	GSE71119	Cluster3	0.00776464	0	0	0.0582605	0	0.221557	0	0.0481001	0.181625	0	0.0591419	0	0.0797145	0	0.0002	0.279387	0	0	0.054914	0	0	0.00930659
GSM1827465	GSE71119	Cluster3	0.00408792	0	0	0.0987712	0	0.245074	0	0.001	0.0371152	0	0.00527696	0.0436662	0.0548215	0	0.0719377	0.348771	0.00296645	0	0.0865334	0	0	0
GSM1827466	GSE71119	Cluster1	0.00468797	0	0.00617223	0.0503551	0	0.103842	0	0.0096964	0.0438204	0	0	0.0882127	0.00307743	0.209176	0.0489148	0.429237	0	0	0.00280696	0	0	0
GSM1827467	GSE71119	Cluster1	0.004439	0	0.00318853	0.0399623	0	0.102263	0	0.0278419	0.0452048	0	0	0.0886945	0.0679894	0	0.0373679	0.45388	0	0	0.129169	0	0	0
GSM1827468	GSE71119	Cluster1	0.0138386	0	0	0.109308	0	0.0954596	0	0.0224524	0.0397933	0	0	0.086877	0.111104	0	0.0482181	0.39963	0.00290296	0	0.0704153	0	0	0
GSM1827469	GSE71119	Cluster3	0	0	0.00797106	0.0459149	0	0.241095	0	0.0822005	0.0164741	0	0	0.170371	0.089579	0	0.0115356	0.271742	0.015559	0	0.0475581	0	0	0
GSM1827470	GSE71119	Cluster1	0	0	0.0058197	0.144957	0	0.239082	0	0	0	0	0	0.0540736	0.071228	0.0630437	0.0212758	0.391777	0	0.0080574	0.0007	0	0	0
GSM1827471	GSE71119	Cluster3	0.0009	0.0027541	0.0202644	0.296871	0	0.0612832	0	0.0796708	0.0783616	0	0	0.111326	0.0134828	0	0.0657552	0.254023	0.00132082	0	0.0139679	0	0	0
GSM1827472	GSE71119	Cluster1	0.00128364	0.00812001	0	0.0480852	0	0.0664025	0	0.00949123	0.0179626	0	0	0.0231565	0.0504768	0	0.0522037	0.64146	0	0	0.0813577	0	0	0
GSM1827473	GSE71119	Cluster1	0.0549893	0	0	0	0.0321499	0	0	0.00787313	0.0392456	0	0.140999	0.129642	0.00675518	0.0889799	0.00121708	0.460231	0	0	0.0379175	0	0	0
GSM1827474	GSE71119	Cluster2	0.00104032	0.00255931	0.00278253	0	0.0192639	0.158599	0	0.0143205	0.0316047	0	0.0489423	0.00775634	0	0.513397	0.00786446	0.147105	0	0	0.0447644	0	0	0
GSM1827475	GSE71119	Cluster1	0.0412164	0	0	0	0	0.150835	0	0	0.0319309	0	0.021287	0.0180827	0.125594	0	0.0429107	0.518937	0.00103032	0	0.0481755	0	0	0
GSM1827476	GSE71119	Cluster1	0.0119332	0	0.00306619	0.0946623	0	0.00654791	0	0.0406273	0.0161119	0	0	0.0667671	0.0987081	0	0.0355174	0.583184	0	0.00244068	0	0.0404337	0	0
GSM1827477	GSE71119	Cluster1	0.00274732	0.00103297	0	0.0182835	0.0181574	0.0754587	0	0	0.0225597	0	0.0165998	0.0251733	0.0636493	0	0.00305115	0.684614	0	0.00134759	0.0598963	0	0	0.00742933
GSM1827478	GSE71119	Cluster2	0.00584364	0.00153454	0	0.040231	0	0	0	0.00663701	0.0192478	0	0.0178963	0	0	0.2662	0.00308879	0.201926	0	0	0.437395	0	0	0
GSM1827479	GSE71119	Cluster1	0	0.00166799	0	0.122427	0	0.121883	0	0.0147	0.0342639	0	0	0.0405878	0.0265323	0	0.151413	0.450342	0	0	0.0361823	0	0	0
GSM1827480	GSE71119	Cluster1	0.0448165	0	0	0.0472936	0	0.109584	0	0.00800096	0.0506843	0	0.0123487	0.0489346	0.058939	0	0.0853606	0.439998	0	0	0.0940388	0	0	0
GSM1827481	GSE71119	Cluster1	0	0	0.0063	0.0324508	0	0.073137	0	0.0224673	0.0368354	0	0	0.0155149	0	0.220118	0.0357526	0.451933	0	0	0.10549	0	0	0
GSM1827482	GSE71119	Cluster3	0	0	0.0317211	0.398617	0	0	0	0.0472105	0.0172395	0.0559252	0	0.0228605	0.0336104	0	0.0850373	0.307428	0	0	0	0.0003	0	0
GSM1827483	GSE71119	Cluster1	0	0	0.00127024	0	0.00550945	0.067449	0	0.0162236	0.0393221	0	0.0345835	0.0307785	0.0560525	0.0225943	0.017398	0.686309	0.0007	0	0.021768	0	0	0
GSM1827484	GSE71119	Cluster3	0.19416	0	0.0104175	0.0705891	0	0.191067	0	0.0111107	0.0992751	0	0	0.0466332	0.0139817	0	0.015672	0.312442	0	0.0220335	0.0126178	0	0	0
GSM1827485	GSE71119	Cluster1	0	0.00153319	0	0.0476983	0	0.0241129	0.00127134	0.0009	0.0310584	0	0.0128263	0.00447405	0.0686468	0	0.0163412	0.760893	0	0	0.0302308	0	0	0
GSM1827486	GSE71119	Cluster1	0.00582419	0	0	0.0375245	0.00553656	0	0	0.0209916	0.074176	0	0.0448916	0.00568224	0.018437	0.199338	0	0.576578	0	0.0005	0.0089211	0	0	0.0015662
GSM1827487	GSE71119	Cluster3	0.0115033	0	0.00968412	0.129167	0	0.186913	0	0.0581103	0.0198632	0	0	0.0582411	0.0106289	0.0281923	0.0743633	0.301439	0.0183834	0	0.0935108	0	0	0
GSM1827488	GSE71119	Cluster1	0.031167	0	0.00117821	0.0799236	0	0.0583723	0	0.0390439	0.0242924	0	0	0.0876567	0.0556832	0	0.175651	0.413399	0	0	0.0336331	0	0	0
GSM1827489	GSE71119	Cluster1	0.0164536	0	0.0225508	0.14751	0	0.0748911	0	0.0609816	0.0540458	0	0	0.0593457	0.0412705	0	0.0826796	0.352916	0	0	0.0873558	0	0	0
GSM1827490	GSE71119	Cluster1	0	0.0169236	0	0.052231	0.0717033	0.014529	0	0.0875672	0	0	0	0.108197	0.0367964	0	0.0721345	0.502627	0	0	0.0372917	0	0	0
GSM1827491	GSE71119	Cluster1	0	0.0157971	0	0.0823989	0	0	0.00672527	0.0162263	0.033245	0	0.00431477	0	0	0.284836	0.00881984	0.533126	0	0	0	0.014511	0	0
GSM1827492	GSE71119	Cluster1	0	0	0.0834608	0.0706046	0	0.0909585	0	0	0.0218154	0	0	0.0304061	0.0043299	0.148261	0.0283285	0.417937	0	0	0.103898	0	0	0
GSM1827493	GSE71119	Cluster2	0.00416944	0	0	0.0186822	0	0	0	0.0005	0.0131369	0	0	0.0159585	0.00168249	0.414296	0.0202002	0.419628	0	0	0.0917481	0	0	0
GSM1827494	GSE71119	Cluster1	0.0240582	0	0	0.059597	0	0.0538166	0	0.0118346	0.0250771	0	0	0.0391108	0.0418658	0	0.0345634	0.448827	0	0	0.251306	0.00994374	0	0
GSM1827495	GSE71119	Cluster1	0	0	0	0.0601637	0	0.0319483	0	0.0257476	0.0195261	0	0	0.0269595	0	0.126243	0.0322236	0.610378	0	0	0.066811	0	0	0
GSM1827496	GSE71119	Cluster1	0.0227279	0	0	0.0727986	0	0.0375505	0	0.0380637	0.0319573	0	0	0.0522336	0.0919804	0	0.0476611	0.461718	0	0.013437	0.129872	0	0	0
GSM1827497	GSE71119	Cluster2	0.0728566	0	0.00871208	0.0548305	0	0.0486772	0	0.0616361	0	0.00873361	0	0.0413509	0	0.274903	0.042864	0.283201	0	0	0.00506718	0.0971679	0	0
GSM1827498	GSE71119	Cluster3	0.0445894	0	0.0464391	0.13071	0	0.06621	0	0.0456206	0.0365163	0	0	0.0219267	0.111018	0	0.135053	0.319981	0	0	0.0419369	0	0	0
GSM1827499	GSE71119	Cluster3	0	0	0.00592249	0.362019	0	0	0.0636708	0.0310492	0.00590371	0.00477729	0	0.0508905	0.0414785	0	0.0746851	0.326159	0	0	0	0.0334445	0	0
GSM1827500	GSE71119	Cluster2	0	0.004915	0	0.0125451	0	0.0718975	0	0	0	0.0006	0	0.00717341	0	0.395979	0	0.484713	0	0	0.0221652	0	0	0
GSM1827501	GSE71119	Cluster1	0.001	0	0	0.117449	0	0.0833153	0	0.0192924	0.0171111	0	0	0.00891768	0.00846652	0	0.023574	0.671423	0	0	0.0494644	0	0	0
GSM1827502	GSE71119	Cluster2	0	0.0189643	0.00906043	0.0520763	0	0.0472726	0.00316866	0.0171261	0.0546592	0	0.0171439	0	0.0136229	0.404203	0.00348231	0.354951	0	0	0.00364349	0.0006	0	0
GSM1827503	GSE71119	Cluster1	0.0177639	0	0	0.0223683	0	0.0540226	0.00259739	0	0.0353617	0	0.0196073	0	0.0415514	0	0.00589576	0.675364	0	0.00595721	0.111142	0	0	0.00836873
GSM1827504	GSE71119	Cluster1	0.0276369	0	0.0016218	0.058322	0	0.057778	0	0.0338777	0.0357247	0	0	0.0436826	0.0175572	0.145196	0.0910537	0.442351	0	0	0.0451979	0	0	0
GSM1827505	GSE71119	Cluster3	0.0502205	0	0.0440195	0.0344328	0	0.101473	0.00750858	0.047995	0.0314284	0	0.0850733	0	0.00145139	0.128961	0	0.189256	0	0.0791489	0	0.165609	0	0.0334227
GSM1827506	GSE71120	Cluster3	0.10318	0	0	0.226693	0.0292849	0.129146	0	0	0	0.0449174	0	0.124676	0	0	0.0365038	0.104279	0.064769	0.0196725	0	0.0348543	0	0.0820243
GSM1827507	GSE71120	Cluster3	0.0219075	0.0111794	0.052727	0	0.0277598	0.363353	0.0546963	0	0	0	0	0.0975222	0.0531279	0	0.0516679	0	0.0733724	0.0232898	0.142229	0	0	0.0271673
GSM1827508	GSE71120	Cluster3	0.0347685	0	0	0.105386	0	0.256223	0	0.0906492	0	0	0.0422791	0	0.0100217	0.114666	0.0293045	0	0	0.137768	0	0.170516	0.00618134	0.00223703
GSM1827509	GSE71120	Cluster3	0	0.0936188	0	0	0	0.278909	0	0.0297474	0	0	0.190792	0	0.00626598	0	0	0.00120428	0	0.172889	0	0.226574	0	0
GSM1827510	GSE71120	Cluster3	0	0.0808923	0	0	0.0246677	0.168594	0	0	0	0	0	0.199525	0	0	0	0.274051	0.0317004	0.0969858	0.0815914	0	0	0.041993
GSM1827511	GSE71120	Cluster3	0	0.0225015	0.424061	0	0.134974	0.0086713	0	0.083631	0	0.0166141	0	0.226855	0	0	0.00338465	0.0265713	0	0.0149097	0.0343384	0	0	0.00348852
GSM1827512	GSE71120	Cluster3	0.628379	0.0860441	0	0	0	0.097727	0	0.00731378	0.0139635	0	0.123832	0	0.0119103	0.00794556	0	0.0003	0	0.0159092	0	0	0.00672474	0
GSM1827513	GSE71120	Cluster3	0	0.110566	0	0.0734559	0	0.268455	0	0	0.115662	0	0	0.0514824	0	0.117139	0.0463201	0	0	0.181868	0.028845	0	0	0.00620595
GSM1827514	GSE71120	Cluster3	0.0343759	0	0	0.201333	0	0.196132	0	0.0435592	0.0857179	0	0.0798144	0.117204	0.0297828	0	0.0410347	0.0932447	0	0	0.0778018	0	0	0
GSM1827515	GSE71120	Cluster2	0.0149864	0.0610955	0.0213139	0.0552174	0.052964	0	0.0850028	0.0395143	0.0443529	0	0.130572	0	0	0.24646	0.0236545	0	0.0733167	0.0485724	0	0.101232	0	0.00174519
GSM1827516	GSE71120	Cluster3	0	0	0	0.0283222	0	0.49153	0	0.0266646	0	0	0.0523295	0	0.0187243	0.025838	0.00297482	0.202482	0	0	0.151135	0	0	0
GSM1827517	GSE71120	Cluster3	0	0.0173667	0.0483504	0.0123966	0.128247	0.391424	0	0.0560269	0	0	0.131621	0.0140436	0.0347673	0.0419525	0.0186931	0	0	0.082523	0	0.0138184	0.00876911	0
GSM1827518	GSE71120	Cluster3	0.0446366	0	0	0	0	0.0896654	0	0.0548434	0	0	0	0.0646213	0.00504093	0	0	0.260719	0	0.0756607	0.404813	0	0	0
GSM1827519	GSE71120	Cluster3	0	0	0.0396856	0.0248286	0	0.302102	0	0.115777	0.040405	0	0.0127808	0.00586951	0.0516657	0	0.0814952	0.296462	0	0.0110948	0.0178336	0	0	0
GSM1827520	GSE71120	Cluster2	0	0	0	0.102153	0	0.145309	0.0371977	0.112975	0	0.0270455	0	0.00925806	0	0.25794	0.063797	0.228183	0	0	0	0.0161423	0	0
GSM1827521	GSE71120	Cluster2	0	0.00491267	0.0183201	0.219694	0	0.0225365	0	0.0244207	0.0279475	0	0	0.0232469	0	0.580966	0	0	0	0.0319964	0	0.0208504	0.017093	0.00801642
GSM1827522	GSE71120	Cluster1	0.0188762	0	0.0343908	0	0	0.267884	0	0	0	0	0.0294291	0	0.0271403	0	0.142178	0.454287	0	0	0.0258146	0	0	0
GSM1827523	GSE71120	Cluster3	0.0895383	0	0	0	0.0601887	0.328769	0	0	0	0	0.0364956	0.0413938	0.0533402	0.0136616	0	0.349933	0	0.00387922	0.0228003	0	0	0
GSM1827524	GSE71120	Cluster3	0.0383576	0	0.119261	0	0.177382	0	0.0246683	0.0683547	0	0.18288	0	0.0996239	0	0.0951096	0	0.0279665	0.0509217	0	0.0401964	0	0	0.0752779
GSM1827525	GSE71120	Cluster3	0	0.0631762	0	0.0521797	0	0.41014	0	0	0	0	0.0153505	0	0.0547199	0	0.0405815	0.336776	0	0	0.0270759	0	0	0
GSM1827526	GSE71120	Cluster3	0.0272811	0	0.0330942	0.429766	0	0.0488139	0	0.0687091	0.0125028	0	0.00814074	0.110045	0.0363951	0	0.0424913	0.069889	0	0.040201	0.0594228	0	0.0132481	0
GSM1827527	GSE71120	Cluster3	0.131681	0	0.0784249	0.125974	0.0127936	0	0.056967	0.0838521	0	0	0	0.146985	0.0839927	0.0237935	0.00138728	0	0.0437529	0.00184877	0.11514	0	0.0664565	0.0269504
GSM1827528	GSE71120	Cluster3	0.145747	0	0.00703402	0	0.0236695	0.0765796	0	0.142972	0.0650321	0.280357	0	0	0	0	0.0172113	0.0386556	0	0.0799117	0	0.0447919	0.0470809	0.0309575
GSM1827529	GSE71120	Cluster3	0	0.0635158	0	0	0.0388282	0.369404	0	0	0	0	0.0599768	0.0418578	0.0494022	0	0.0311096	0.252784	0	0.0456728	0	0.0153421	0.029784	0.00232359
GSM1827530	GSE71120	Cluster3	0.484866	0	0	0	0	0.246835	0.0194486	0	0	0	0.0393628	0	0.016304	0.0440997	0	0.0620311	0	0.0805098	0.00654237	0	0	0
GSM1827531	GSE71120	Cluster3	0.0968937	0	0.0761535	0.11143	0	0	0.0767923	0.133342	0.0878171	0.0443709	0.00842806	0	0.00235822	0	0.0105234	0.102281	0	0	0	0.0983026	0.0529622	0.0983448
GSM1827532	GSE71120	Cluster3	0.259268	0	0.0472479	0.104674	0	0.134892	0	0.0001	0.0387355	0	0.0452697	0	0.0344526	0.0200823	0.0165897	0.227026	0	0.0348414	0.0368256	0	0	0
GSM1827533	GSE71120	Cluster3	0	0.0464692	0	0.135465	0.0975607	0.152672	0	0	0	0	0.191049	0	0	0	0.151338	0	0.0828769	0	0.122056	0	0.020513	0
GSM1827534	GSE71120	Cluster3	0.00204082	0.011629	0	0.00187628	0	0.282572	0	0.0995112	0	0	0	0.0733316	0.0427872	0	0.085461	0.190936	0	0.0003	0.209594	0	0	0
GSM1827535	GSE71120	Cluster3	0.226671	0	0	0.0774512	0	0.201895	0	0	0	0	0.111675	0.0615824	0.0667662	0.0333831	0.0433838	0.0383026	0	0.0954075	0.00738695	0.00606058	0.00358548	0.026449
GSM1827536	GSE71120	Cluster3	0.0771589	0.0365378	0.0398443	0	0.216655	0	0.0902566	0	0	0.145517	0.108118	0	0.0120697	0.0412648	0.0372718	0	0.0133751	0.0513294	0.0727912	0.0578095	0	0
GSM1827537	GSE71120	Cluster3	0	0.0295248	0	0.0216018	0.16477	0	0.0888635	0.0394594	0	0.0910475	0.120942	0	0	0.170606	0.0150223	0	0.0937772	0.053446	0	0.11094	0	0
GSM1827538	GSE71120	Cluster3	0	0.179351	0.00711422	0	0	0.407442	0	0.0112376	0.0195993	0	0.00199949	0.0931269	0.073651	0.0226023	0.0336672	0.0215214	0.0234156	0	0.0849655	0	0.0198647	0.0004
GSM1827539	GSE71120	Cluster3	0.0397245	0.00930864	0.140084	0.0282111	0	0	0.078768	0.0660323	0	0.0702672	0	0.106595	0.0257403	0.216587	0.0339424	0.00400248	0.0191024	0.0404081	0.121228	0	0	0
GSM1827540	GSE71120	Cluster1	0.00697344	0	0	0.0790264	0	0	0	0.00548564	0.0686989	0	0	0.0471845	0	0.227759	0.0221124	0.540365	0	0.00121514	0	0.00117996	0	0
GSM1827541	GSE71120	Cluster3	0.256669	0	0.0418932	0.0489797	0	0.365808	0	0	0	0	0.091486	0	0.0514603	0.0201034	0.0357633	0	0.0695108	0	0	0.018326	0	0
GSM1827542	GSE71120	Cluster3	0	0.0520477	0	0.163533	0.185151	0	0	0.0345945	0	0	0.159537	0	0.16801	0	0.0321232	0	0.0246948	0	0.110828	0	0.0694811	0
GSM1827543	GSE71120	Cluster3	0.00116302	0	0	0.0464246	0	0.267516	0	0.00165689	0.00254849	0	0	0.0769405	0.0352751	0	0.0396908	0.347533	0.0007	0	0.180576	0	0	0
GSM1827544	GSE71120	Cluster3	0.0374	0	0.110368	0	0.0420595	0.333236	0	0	0	0	0.147834	0.0604666	0.0816604	0.00631134	0.0615766	0.0002	0	0.0535217	0.0653394	0	0	0
GSM1827545	GSE71120	Cluster3	0	0.0930255	0	0	0.28341	0.0248704	0	0	0.097193	0	0	0.00380388	0	0.16761	0.0678642	0	0.0707623	0	0	0.0569671	0.0718152	0.0626781
GSM1827546	GSE71120	Cluster2	0.159977	0	0	0	0	0.306397	0	0.146576	0	0	0	0.0676424	0	0.310045	0	0	0	0.0004	0.00898229	0	0	0
GSM1969293	GSE75885	Cluster3	0	0	0	0	0.17275	0.318289	0	0	0	0	0.0895705	0	0	0.168248	0	0	0	0.124534	0	0.0879797	0	0.0386289
GSM1969294	GSE75885	Cluster3	0	0	0	0	0.284805	0.291615	0	0	0	0	0.131104	0	0.0402655	0.0121105	0	0	0	0.149975	0	0.0901244	0	0
GSM1969295	GSE75885	Cluster3	0.105309	0	0	0	0.0596042	0.349848	0	0	0	0	0.0543787	0	0.0143698	0.1397	0	0	0	0.228248	0	0.0485426	0	0
GSM1969296	GSE75885	Cluster3	0	0	0	0.0251962	0.363164	0.221491	0	0	0	0	0.0007	0	0.0215469	0.0491147	0	0	0	0.223997	0.0948173	0	0	0
GSM1969297	GSE75885	Cluster3	0	0.0239498	0	0.013652	0	0.258752	0.0372799	0.0698812	0	0	0.240099	0	0.108089	0.144694	0.0154183	0	0	0	0	0.0679076	0.020277	0
GSM1969298	GSE75885	Cluster2	0	0.00685617	0.0007	0.0542294	0	0.162995	0	0.00635836	0	0	0.0465633	0	0.0245774	0.240094	0.00379276	0.35984	0	0	0.0930343	0	0	0.001
GSM1969299	GSE75885	Cluster3	0.0137376	0	0.0411569	0.176654	0	0.17717	0.0288586	0.0901132	0.00460316	0	0	0.0498784	0.0310447	0	0.221258	0.162989	0	0.00106047	0.00147575	0	0	0
GSM1969300	GSE75885	Cluster1	0	0.00308953	0	0	0	0.111093	0	0.0778886	0.0163707	0	0.0908469	0	0.0579589	0	0.0114197	0.364822	0	0.0275552	0.238956	0	0	0
GSM1969301	GSE75885	Cluster2	0	0	0	0	0.0105854	0.00205757	0	0.0550305	0	0	0.0282025	0	0.0004	0.785448	0.00317994	0.0978824	0	0	0	0.0171692	0	0
GSM1969302	GSE75885	Cluster2	0	0.00112154	0	0	0	0.0587265	0	0.0247057	0.00666977	0	0.0175676	0.0114976	0	0.631667	0.0008	0.212179	0	0	0.0351125	0	0	0
GSM1969303	GSE75885	Cluster3	0.00236613	0	0	0.0828111	0	0.134461	0	0.0114632	0.0256281	0	0	0.008992	0.0359305	0.00345427	0.0100255	0.268335	0.001	0	0.415543	0	0	0
GSM1969304	GSE75885	Cluster2	0.00712638	0	0.0006	0	0	0.187842	0	0.0160469	0.0389645	0	0.0449323	0.0343489	0.0028061	0.32998	0	0.31259	0	0.0118442	0.0129304	0	0	0
GSM1969305	GSE75885	Cluster1	0.0166093	0	0	0	0	0.141007	0	0.00691917	0	0	0.134029	0	0.132413	0	0.0172849	0.464617	0	0	0.0871202	0	0	0
GSM1969306	GSE75885	Cluster1	0	0	0.0642986	0.117371	0	0.107984	0.0006	0.0586058	0	0.0135029	0	0	0	0.0880746	0.0667451	0.454525	0	0	0.0282801	0	0	0
GSM1969307	GSE75885	Cluster1	0.0535947	0	0	0.0314267	0	0.0755561	0	0.0283781	0.0346038	0	0	0.0119917	0	0.159502	0.0338202	0.54348	0	0	0.014259	0	0	0.0133879
GSM1969308	GSE75885	Cluster1	0.0359482	0	0	0.00514798	0	0.14544	0	0.0232014	0	0	0	0.0271422	0.121587	0	0.0199904	0.374411	0	0.00209982	0.245032	0	0	0
GSM1969309	GSE75885	Cluster1	0	0	0	0.0136714	0.0858643	0.0906593	0	0	0	0	0.0863203	0	0.0536519	0.124956	0	0.314809	0	0.0797612	0.00561677	0.0211992	0.00152115	0.12197
GSM1969310	GSE75885	Cluster1	0.0146276	0.0142421	0.0731189	0.0242801	0	0.266375	0	0.127291	0	0	0.0258322	0.0220105	0.014982	0	0.0394697	0.361965	0	0	0.0158062	0	0	0
GSM1969311	GSE75885	Cluster1	0.0569205	0	0	0	0.0252355	0.216646	0	0.00313716	0.0102716	0	0.113638	0	0.0423563	0.0294805	0.0246638	0.442608	0	0.00647229	0	0.0219345	0	0.00663622
GSM1969312	GSE75885	Cluster3	0.00671598	0	0.00546458	0	0	0.155245	0	0	0.0107916	0	0.0933606	0.00616275	0.0549903	0.119365	0	0.214141	0.0001	0	0.32139	0	0	0.0122557
GSM1969313	GSE75885	Cluster1	0.0553366	0	0	0.0187824	0	0.239756	0	0.00140168	0	0	0.044986	0	0.0939339	0	0.0461596	0.428164	0	0	0.0517747	0	0.0196971	0
GSM1969314	GSE75885	Cluster2	0	0	0	0	0.0013029	0.0341636	0.0204695	0.00988326	0	0	0.031301	0	0	0.591422	0.00629297	0.275609	0	0	0.029556	0	0	0
GSM1969315	GSE75885	Cluster1	0.0235539	0	0	0	0.0141166	0.254144	0	0.0354486	0	0	0.0127047	0.0221728	0.120662	0	0.0665805	0.366803	0.0239849	0	0.0598282	0	0	0
GSM1969316	GSE75885	Cluster1	0.0008	0	0.0328661	0.120619	0	0.066356	0	0.0393078	0.0329099	0	0.00421921	0.0107574	0.0154289	0	0.109137	0.481841	0	0	0.0781646	0	0	0.00752714
GSM1969317	GSE75885	Cluster2	0	0.0121265	0.00170019	0	0.0366739	0.26546	0	0.0308938	0.0214002	0	0.0542546	0	0	0.286061	0	0.240801	0	0	0.0506279	0	0	0
GSM1969318	GSE75885	Cluster3	0	0.0306679	0	0.0185919	0.0829238	0.198171	0	0.0369458	0	0	0.043677	0.0671317	0.0377137	0	0.0580671	0.260003	0	0.00215602	0.163951	0	0	0
GSM1969319	GSE75885	Cluster3	0	0	0	0.400309	0	0	0	0.130984	0.0575769	0.00838717	0	0.0300351	0.00677961	0	0.0809611	0.265884	0	0	0.019083	0	0	0
GSM1969320	GSE75885	Cluster3	0.0341082	0	0.00695448	0	0	0.233687	0.00192263	0.0207547	0.0139189	0	0.186226	0	0.106628	0	0.00813232	0.24008	0.0122992	0	0.134977	0	0.0003	0
GSM1969321	GSE75885	Cluster1	0	0	0	0	0	0.221018	0	0.0236139	0.0202169	0	0	0.10226	0.0350995	0	0	0.426338	0	0	0.171453	0	0	0
GSM1969322	GSE75885	Cluster1	0	0	0	0.0161456	0	0.242239	0.0072854	0	0	0	0.0484585	0	0.0689584	0	0.0510749	0.521914	0.0120175	0.0135709	0.0181828	0	0	0.0002
GSM1969323	GSE75885	Cluster1	0.0373284	0	0.00155399	0.0241737	0	0.178824	0	0	0.00775205	0	0.0127914	0.0639685	0.0275918	0.020209	0	0.428697	0	0.0112824	0.185187	0	0	0.0006
GSM1969324	GSE75885	Cluster1	0.00236408	0	0.00740027	0.0978215	0	0.2434	0	0.00898843	0.0314124	0	0.0447096	0.0512494	0.0501496	0	0.00860771	0.362756	0	0	0.0908302	0	0	0.0003
GSM1969325	GSE75885	Cluster2	0.00607148	0	0	0	0.0160414	0.0858139	0	0.0063661	0.0188157	0.0127974	0	0.00439382	0	0.372199	0.0040565	0.328909	0	0	0.144536	0	0	0
GSM1969326	GSE75885	Cluster3	0	0	0	0.0644257	0	0.250615	0	0.0132816	0.0463907	0	0.130086	0	0.0976255	0	0.00344285	0.307292	0	0	0.0868412	0	0	0
GSM1969327	GSE75885	Cluster3	0.0009	0	0.00160648	0.00237758	0	0.252734	0	0.0561525	0.0001	0	0	0	0.0643146	0.0398983	0.0499371	0.339098	0	0.00146121	0.167974	0	0	0.0234376
GSM1969328	GSE75885	Cluster3	0.0659663	0	0.0297126	0.0156521	0	0.141456	0	0.0935042	0.030156	0	0.145137	0	0.0544866	0.111525	0.0315555	0.21798	0	0	0.0628691	0	0	0
GSM1969329	GSE75885	Cluster3	0	0.00284421	0	0	0	0.304686	0	0	0	0	0.0204031	0.0468802	0.0511077	0.219746	0	0.215313	0	0.0302321	0.108788	0	0	0
GSM1969330	GSE75885	Cluster1	0	0	0.0008	0	0	0.302406	0	0.0280939	0.00695422	0	0.0234458	0	0.0364617	0.019467	0.0532862	0.45371	0	0	0.0709926	0	0	0.00438453
GSM1969331	GSE75885	Cluster1	0.00326287	0	0.00112013	0	0.00476751	0.0965573	0	0	0.00127408	0	0.0003	0.0316143	0.0975907	0	0.00235	0.422043	0	0	0.339118	0	0	0
GSM1969332	GSE75885	Cluster1	0.00330866	0	0	0.0304886	0	0.283137	0	0	0	0	0.0158995	0	0	0.0722387	0.00116151	0.504807	0	0.00550036	0.0834584	0	0	0
GSM1969333	GSE75885	Cluster1	0.00127957	0.0015365	0	0	0	0.314183	0	0.00774622	0.0521681	0	0	0	0.0897355	0	0.0595909	0.381138	0	0	0.0832311	0	0	0.0093911
GSM1969334	GSE75885	Cluster1	0	0.00418233	0.0137862	0.0343364	0	0.330136	0.0136077	0.0142803	0	0	0.0250082	0	0.0362684	0	0.0590509	0.414195	0	0.0203959	0.0338449	0	0	0.0009
GSM1969335	GSE75885	Cluster3	0.0057956	0	0	0	0.040901	0.284849	0	0.0244733	0.0403817	0	0.0810121	0	0.0153225	0.0622715	0.0220469	0.211273	0	0	0.211058	0	0.0006	0
GSM1969336	GSE75885	Cluster1	0	0.0272591	0	0.0585654	0	0.186941	0.00567313	0.0268422	0	0	0.0550489	0	0.0489234	0.0466909	0.0943426	0.37675	0	0	0.0729633	0	0	0
GSM1969337	GSE75885	Cluster1	0.103458	0	0	0.0315494	0	0.128185	0	0.147738	0	0	0.0765399	0.0241621	0.0122404	0	0.0350608	0.386055	0	0.0188089	0.0362019	0	0	0
GSM1969338	GSE75885	Cluster1	0	0	0	0	0	0.188662	0	0	0	0	0.0465226	0	0.0902757	0.0497955	0.0344994	0.527631	0	0	0.00301073	0	0.0217574	0.0378461
GSM1969339	GSE75885	Cluster2	0	0	0	0	0.0089463	0.0731405	0	0	0	0	0	0.012488	0.0365475	0.731787	0	0.108379	0	0	0.028712	0	0	0
GSM1969340	GSE75885	Cluster1	0.00514862	0	0.00116684	0.122851	0	0.209695	0	0	0.0221565	0	0	0	0.0230936	0	0.125452	0.450448	0.00644655	0	0.0289736	0	0	0.00456861
GSM1969341	GSE75885	Cluster1	0.0614974	0	0.0720349	0	0	0.0974715	0	0.0451905	0	0	0.068299	0	0.0148779	0.177228	0.0119878	0.376313	0	0	0.0750995	0	0	0
GSM1969342	GSE75885	Cluster2	0.00483883	0	0.00231059	0	0.0215659	0.17249	0.0024257	0	0.00238738	0	0.031862	0	0.0295935	0.303183	0.00575405	0.402861	0	0	0	0.0207291	0	0
GSM1969343	GSE75885	Cluster1	0	0	0	0.00238641	0	0.166189	0	0	0	0	0.0498026	0	0.0316463	0.0907251	0.052585	0.56164	0	0	0.0450265	0	0	0
GSM1969344	GSE75885	Cluster3	0.199391	0	0.00550835	0	0	0.283631	0	0.0359449	0.0842387	0	0.23234	0	0.0684669	0.0255572	0.0114481	0.049079	0	0	0.00439398	0	0	0
GSM1969345	GSE75885	Cluster3	0.00438171	0	0.00320698	0	0	0.286265	0	0.00516818	0.0469262	0	0.00355342	0.0433775	0.0739558	0	0.0141027	0.342235	0	0	0.173837	0	0.0029916	0
GSM1969346	GSE75885	Cluster2	0	0	0.0129881	0.0778889	0	0.155957	0	0.048521	0	0	0.0146889	0	0	0.349191	0.0910429	0.226523	0	0	0.0231993	0	0	0
GSM1969347	GSE75885	Cluster1	0.00988047	0.00165354	0.00691133	0.0005	0	0.112992	0.0443095	0	0.0074254	0	0.0245909	0.0127034	0	0.195858	0.0365683	0.443474	0	0	0.103151	0	0	0
GSM1969348	GSE75885	Cluster3	0.0009	0	0	0	0	0.266032	0	0.0354691	0.00396555	0	0.0219119	0	0.0528871	0.19356	0.0243259	0.308783	0.0003	0	0.0874678	0	0.00215301	0.00225938
GSM1969349	GSE75885	Cluster2	0.0549619	0	0	0	0	0.257224	0	0.0587712	0.0291631	0	0.0143018	0	0	0.45814	0	0.0329753	0	0.0547711	0	0.0396922	0	0
GSM1969350	GSE75885	Cluster1	0	0	0.00171823	0.106644	0	0.175605	0	0.0324423	0	0	0	0.00199443	0.0484091	0	0.193952	0.410018	0	0	0.0256214	0	0	0.00359527
GSM1969351	GSE75885	Cluster2	0	0	0.00256323	0.0172519	0	0.0836613	0.00751522	0.00805279	0	0	0.0186627	0	0.00706466	0.331849	0.0651028	0.406028	0	0	0.0501823	0	0	0.00206691
GSM1969352	GSE75885	Cluster1	0.0460554	0	0	0.028077	0	0.100225	0	0	0.0208102	0	0.0320251	0.0157876	0.0954815	0	0.00279152	0.58013	0	0.00472853	0.0652826	0	0	0.00860546
GSM1969353	GSE75885	Cluster1	0.0125137	0.00510823	0.019883	0.0572678	0	0.197587	0.0046711	0.010217	0.0290034	0	0.022379	0	0.0141438	0.127241	0.0727733	0.35743	0	0	0.0697824	0	0	0
GSM1969354	GSE75885	Cluster1	0.00663101	0	0	0	0	0.250572	0	0.00680558	0.00392479	0	0.0124133	0.052788	0.0493648	0	0.0213283	0.505228	0.00920148	0	0.0786391	0	0	0.00310365
GSM1969355	GSE75885	Cluster2	0.00291241	0	0.00166909	0	0	0.178962	0	0.0340052	0.0471092	0	0.0457491	0	0.024067	0.297094	0.0165821	0.307615	0	0	0.0442357	0	0	0
GSM1969356	GSE75885	Cluster2	0.0157786	0	0	0.0160954	0	0.285006	0	0.0047459	0	0	0.0400903	0	0.015218	0.278333	0.043501	0.301232	0	0	0	0	0	0
GSM1969357	GSE75885	Cluster3	0.00276222	0	0.00287151	0	0	0.388726	0	0	0.00345885	0	0.0837364	0	0.0479769	0	0.0136875	0.330783	0	0	0.114062	0	0.001464	0.0104721
GSM1969358	GSE75885	Cluster2	0.0006	0.00243162	0.00256444	0	0	0.156641	0	0.0462846	0.0224892	0	0.0203331	0	0	0.421183	0	0.258786	0	0	0.0686402	0	0	0
GSM1969359	GSE75885	Cluster3	0.0152554	0	0	0.258975	0	0.144463	0.00711544	0.0275215	0.0125875	0	0	0.0286423	0.0180786	0	0.135283	0.317897	0	0	0.034181	0	0	0
GSM1969360	GSE75885	Cluster2	0	0	0	0	0	0.0994501	0	0.00508912	0	0	0.0409381	0	0	0.414892	0.0134508	0.425739	0	0	0	0	0	0.0004
GSM1969361	GSE75885	Cluster1	0	0.00825618	0	0.0779949	0	0.112234	0	0.0486801	0.0467985	0	0	0.0267962	0.0533286	0	0.122196	0.446454	0	0	0.0572613	0	0	0
GSM1969362	GSE75885	Cluster1	0.0135245	0	0	0.0514899	0	0.0879895	0	0.0661854	0	0	0.0322766	0	0	0.188336	0.0369662	0.484913	0	0	0.0378959	0	0	0.0004
GSM1969363	GSE75885	Cluster3	0.0280524	0	0.348018	0.0447501	0	0.345441	0	0	0	0	0.0536277	0	0.0271458	0.00935989	0	0.102516	0	0	0	0.0347953	0	0.00629308
GSM1969364	GSE75885	Cluster2	0	0	0	0.00238383	0	0.052021	0	0.00733073	0	0	0	0.00968169	0	0.436599	0.0158486	0.418766	0	0	0.0573685	0	0	0
GSM1969365	GSE75885	Cluster1	0	0	0	0.231682	0	0.0656482	0	0.0795725	0.0110851	0.00633479	0	0.0274337	0.00338522	0	0.129642	0.399631	0	0	0.0443439	0	0	0.00124128
GSM1969366	GSE75885	Cluster3	0.0156618	0	0.00299723	0	0	0.240833	0	0.135642	0.0113194	0	0.0533581	0.00870414	0.0364426	0.0818107	0	0	0	0	0.413232	0	0	0
GSM1969367	GSE75885	Cluster1	0.0313872	0	0	0.163854	0	0.02208	0	0.0716075	0.0589532	0	0.0577799	0.0933412	0.0107082	0.027619	0.00353042	0.393233	0	0	0.065906	0	0	0
GSM1969368	GSE75885	Cluster3	0.0017676	0.0102131	0	0.00469253	0.00691135	0.268469	0	0.00506369	0.072923	0	0.0971542	0	0.0434074	0.0816669	0.0369606	0.194911	0	0	0.175859	0	0	0
GSM1969369	GSE75885	Cluster3	0	0	0	0.0574821	0.0490831	0.390045	0	0	0	0	0	0.0643055	0.0501372	0.0419761	0	0.22534	0	0.086498	0.0351326	0	0	0
GSM1969370	GSE75885	Cluster3	0	0	0.0199193	0	0	0.320124	0	0.012098	0.00418842	0	0.0679647	0.0584066	0.0494042	0	0	0.253519	0	0	0.212376	0	0.00200018	0
GSM1969371	GSE75885	Cluster1	0	0	0	0.0119174	0.013398	0.122066	0	0.0522297	0	0	0.0799464	0	0.032959	0.157462	0.0416953	0.430314	0	0	0.0580123	0	0	0
GSM1969372	GSE75885	Cluster1	0.00500206	0	0.00214218	0	0	0.174183	0	0.0372582	0.0397535	0	0.0644847	0.0152592	0.00199076	0.208359	0.0616333	0.389934	0	0	0	0	0	0
GSM1969373	GSE75885	Cluster3	0	0	0	0	0.0189889	0.207183	0	0.0249403	0.0161346	0	0.0611474	0.0248838	0.0659457	0.0167426	0.0442819	0.339216	0	0	0.180536	0	0	0
GSM1969374	GSE75885	Cluster3	0	0	0.00507085	0	0	0.171194	0	0.186857	0	0	0	0.151733	0.0612144	0	0	0.273118	0.00982985	0	0.140982	0	0	0
GSM1969375	GSE75885	Cluster3	0	0	0	0.0289679	0	0.507701	0	0	0	0	0.0608196	0.00499572	0.029397	0	0.0139815	0.348256	0	0	0	0.00588053	0	0
GSM1969376	GSE75885	Cluster3	0.0158502	0	0.00210702	0.238966	0	0.186215	0	0.0789728	0.0133797	0	0	0.00921603	0.0144296	0	0.120944	0.290084	0	0	0.0298358	0	0	0
GSM1969377	GSE75885	Cluster1	0.0621753	0	0	0	0.0563268	0	0	0.00798111	0.100364	0	0.118111	0.104849	0.00835657	0.0500834	0	0.422003	0	0.0004	0.0693192	0	0	0
GSM1969378	GSE75885	Cluster2	0	0	0	0	0.0865574	0.180549	0	0	0	0	0.0307108	0.0141601	0	0.410937	0	0.235218	0	0	0.041868	0	0	0
GSM1969379	GSE75885	Cluster3	0.111084	0	0.00217432	0	0.0832889	0.241426	0	0	0.0147099	0	0.0404248	0.0227608	0.0910534	0.0129899	0.0114077	0.303337	0	0	0.0605728	0	0.00477015	0
GSM1969380	GSE75885	Cluster1	0.00101443	0.0003	0.00250993	0.077145	0	0.244117	0	0.0148402	0.00196446	0	0	0.0324639	0.0686391	0	0.0177895	0.47843	0	0.00577554	0.0509432	0	0	0.0041119
GSM1969381	GSE75885	Cluster1	0.00190196	0	0	0	0.0184133	0.139021	0	0	0	0	0.0328383	0.00681101	0.073172	0	0.00646899	0.629645	0	0.0001	0.0854741	0	0	0.00620017
GSM1969382	GSE75885	Cluster2	0.00991445	0	0	0	0	0.0803699	0	0.00671992	0.0350504	0	0.0137123	0.00661893	0	0.26713	0	0.115136	0	0	0.465348	0	0	0
GSM1969383	GSE75885	Cluster1	0.0278309	0	0.00358842	0.0654249	0	0.180398	0	0.0155643	0.0315334	0	0	0.0213893	0.00506445	0	0.156867	0.426432	0	0	0.0636111	0	0	0.00229681
GSM1969384	GSE75885	Cluster1	0.110963	0	0	0	0	0.151337	0	0.00146434	0.0344173	0	0	0.0664338	0.0326533	0	0.0660652	0.388999	0	0	0.147667	0	0	0
GSM1969385	GSE75885	Cluster2	0.00673705	0	0.00120897	0	0	0.247266	0	0.0304231	0.0372321	0	0.0320086	0	0.0041882	0.236968	0.0215437	0.310352	0	0.0008	0.0712551	0	0	0
GSM1969386	GSE75885	Cluster3	0.0704185	0	0.15596	0.0001	0	0.253925	0	0	0	0	0.023755	0.0128938	0.0509319	0	0	0.202961	0	0.00840929	0.220658	0	0	0
GSM1969387	GSE75885	Cluster1	0	0.00231439	0.0009	0	0.0218361	0.248212	0	0.0095784	0.0317631	0	0.12285	0	0.0524911	0.0690847	0.00202153	0.36467	0	0	0.0702075	0	0	0.00403061
GSM1969388	GSE75885	Cluster3	0.104407	0	0	0.0429425	0	0.485827	0	0	0	0	0.0176119	0.0333467	0.0309908	0	0.020312	0.221352	0	0.0432098	0	0	0	0
GSM1969389	GSE75885	Cluster1	0.0016771	0	0	0	0.0359687	0.151448	0	0.0007	0.0112635	0	0.0471081	0.0134815	0.0692148	0	0.0139926	0.653016	0	0	0	0.00216392	0	0
GSM1969390	GSE75885	Cluster2	0.00254205	0	0	0	0.00350841	0.221106	0	0.00670748	0.0242025	0	0.0655284	0	0.020262	0.228855	0	0.397069	0	0.00803587	0.0221839	0	0	0
GSM1969391	GSE75885	Cluster1	0.00941026	0	0	0.107581	0	0.206461	0	0.0719992	0	0	0.00486541	0.0109385	0.00991439	0.00615641	0.07877	0.394491	0.0136147	0	0.0857983	0	0	0
GSM1969392	GSE75885	Cluster1	0.114675	0	0	0.00692392	0	0.0806433	0	0.0580588	0	0	0.0146517	0.0189444	0.0498755	0	0.139481	0.399645	0	0.0532294	0.0638723	0	0	0
GSM1969393	GSE75885	Cluster3	0.0605348	0	0.00259515	0.0692428	0	0.223945	0	0.0406392	0.00389339	0	0	0.0319778	0.0348262	0	0.0831745	0.34876	0	0	0.100411	0	0	0
GSM1969394	GSE75885	Cluster3	0.00669162	0	0.00639702	0.292996	0	0.11267	0.052715	0.0837271	0.00546319	0	0	0.0247124	0.0141493	0	0.198307	0.142435	0.0024165	0	0.05732	0	0	0
GSM1969395	GSE75885	Cluster1	0	0	0	0	0.0452366	0.0896328	0	0.0804681	0	0	0.060818	0.0562412	0.0236175	0	0.06775	0.424673	0	0	0.151562	0	0	0
GSM1969396	GSE75885	Cluster1	0	0.00291209	0	0.0334902	0	0.106589	0	0.0133793	0	0	0.0247005	0	0	0.255364	0.0433681	0.49514	0	0	0.0250571	0	0	0
GSM1969397	GSE75885	Cluster1	0.00903415	0	0.0170547	0.0157756	0	0.121444	0	0.00587539	0.0106122	0	0	0.0442078	0	0.183231	0.0304801	0.505654	0	0.00853096	0.0481	0	0	0
GSM1969398	GSE75885	Cluster2	0	0.0001	0	0	0.0004	0.00803183	0	0.00750451	0.00724138	0	0.0115398	0.00325278	0	0.519327	0.014343	0.337644	0	0	0.0906559	0	0	0
GSM1969399	GSE75885	Cluster1	0.0897053	0	0	0	0	0.169052	0	0.00956399	0.0154888	0	0.0133496	0.040794	0.0535139	0	0.00151274	0.401197	0	0.00438845	0.201434	0	0	0
GSM1969400	GSE75885	Cluster1	0.00342265	0	0.0001	0	0	0.262539	0	0.0188402	0.0253467	0	0.00894165	0.0272185	0.0206974	0.0988809	0.00315336	0.509574	0	0.0121159	0	0.00470446	0	0.00445734
GSM1969401	GSE75885	Cluster1	0.0674494	0	0.00221893	0.0210599	0	0.166045	0	0.0137662	0.051613	0	0.0207615	0.0130616	0.0653427	0	0.023782	0.442999	0	0	0.111901	0	0	0
GSM1969402	GSE75885	Cluster2	0.0390001	0	0	0.0330529	0	0.0627196	0	0.0407417	0	0	0.00472983	0.0095909	0	0.246444	0.0412383	0.353621	0	0	0.168861	0	0	0
GSM1969403	GSE75885	Cluster1	0.0524887	0	0.0404536	0.0541321	0	0.0802989	0	0.0962463	0	0	0.0098112	0	0.0921318	0	0.133597	0.384765	0	0	0.0560751	0	0	0
GSM1969404	GSE75885	Cluster3	0.0003	0	0.0008	0.241353	0	0.182138	0.0441738	0.0361382	0.00111348	0	0.0206026	0.0188549	0.0455844	0.00258483	0.136946	0.247074	0	0	0.0223567	0	0	0
GSM1969405	GSE75885	Cluster2	0	0.0009	0	0	0	0.139992	0	0	0	0	0.0156234	0	0	0.550084	0	0.257557	0	0.0128343	0.0230582	0	0	0
GSM1969406	GSE75885	Cluster1	0.0866736	0	0	0.0411384	0	0.161519	0	0.0440239	0	0	0.0335577	0	0	0.052736	0.0447074	0.500651	0	0	0.0349936	0	0	0
GSM1969407	GSE75885	Cluster2	0.00166969	0.00776203	0	0	0	0.214817	0	0.00872981	0.0411328	0	0.0316603	0.0113636	0	0.4043	0.0007	0.267873	0	0	0.0097603	0	0	0.0002
GSM1969408	GSE75885	Cluster1	0.0157535	0	0.00199866	0.020011	0.0227679	0.051306	0.0006	0	0.03348	0	0.00645393	0.0366538	0.0754546	0	0	0.599407	0	0.0119313	0.124149	0	0	0
GSM1969409	GSE75885	Cluster1	0.0406467	0	0.002861	0	0	0.192236	0	0.0175627	0.0353051	0	0.0325261	0.0193479	0.0375167	0.179993	0.0275905	0.36937	0	0.00720616	0.0378378	0	0	0
TCGA-3B-A9HI	TCGA_Sarcoma	Cluster1	0.0690221	0	0.00766952	0.0487085	0	0.117207	0	0.0106353	0.0365375	0	0.0234787	0.0145313	0.0064423	0.142537	0.062492	0.379469	0	0	0.0804284	0	0	0.0008
TCGA-3B-A9HJ	TCGA_Sarcoma	Cluster3	0.209447	0.109569	0.140735	0.0627443	0	0.13739	0	0.0387417	0.0304735	0	0	0.0169544	0.00695588	0.0510087	0.0127992	0.132732	0	0	0.0504499	0	0	0
TCGA-3B-A9HL	TCGA_Sarcoma	Cluster1	0.160611	0	0	0	0	0.246503	0	0	0.0005	0	0	0.0537165	0.0470717	0	0.0169066	0.468081	0	0.00323093	0	0	0	0.0033321
TCGA-3B-A9HO	TCGA_Sarcoma	Cluster3	0.0617187	0	0.0126057	0.247122	0	0.0858053	0	0.023583	0.046959	0	0	0.0193762	0.0695808	0	0.0694985	0.342874	0	0	0.0208774	0	0	0
TCGA-3B-A9HP	TCGA_Sarcoma	Cluster1	0.0732873	0	0.0422589	0.0393833	0	0.122208	0	0	0.00116883	0	0.0469793	0.0340844	0.0571181	0.00266607	0.0640998	0.469507	0	0	0.0472385	0	0	0
TCGA-3B-A9HQ	TCGA_Sarcoma	Cluster3	0.0808878	0	0.0183374	0.108159	0	0.160652	0	0	0.00764253	0	0	0.0243232	0.0875462	0.00367329	0.0352677	0.188073	0	0.00343738	0.282	0	0	0
TCGA-3B-A9HR	TCGA_Sarcoma	Cluster3	0.00548249	0.00619336	0.0209787	0.0282604	0	0.372143	0	0	0	0	0.0244943	0.002415	0.0481807	0.0442706	0	0.233991	0	0.0159454	0.197645	0	0	0
TCGA-3B-A9HS	TCGA_Sarcoma	Cluster3	0.187931	0	0.0187612	0.194815	0	0.154166	0.00590175	0	0.0753644	0	0	0.0197502	0.0508404	0.0454898	0.0628993	0.18018	0	0	0.00389973	0	0	0
TCGA-3B-A9HT	TCGA_Sarcoma	Cluster3	0.103923	0	0.101333	0.144815	0	0.116299	0.0141424	0.0334866	0	0	0	0.0437908	0.0640644	0.0861356	0.0741807	0.179383	0.001009	0	0.0374379	0	0	0
TCGA-3B-A9HU	TCGA_Sarcoma	Cluster3	0.10326	0	0.0294318	0.0974963	0	0.324402	0	0	0	0	0.00497029	0.00145833	0.113099	0	0.0731052	0.231494	0	0	0.021283	0	0	0
TCGA-3B-A9HV	TCGA_Sarcoma	Cluster3	0.101031	0	0.0610489	0	0	0.238469	0	0.0117165	0	0	0	0.0645594	0.0348104	0.137259	0.00610524	0.150562	0	0	0.19444	0	0	0
TCGA-3B-A9HX	TCGA_Sarcoma	Cluster3	0.0242699	0	0.00542068	0.0332268	0	0.132868	0.00326058	0	0	0	0.0357316	0	0	0.142899	0	0.225385	0	0.164717	0	0.178779	0.0006	0.0528564
TCGA-3B-A9HY	TCGA_Sarcoma	Cluster3	0.0664113	0	0	0.0166254	0	0.20428	0	0.027026	0.0243468	0	0	0.0172065	0.0126432	0.123307	0.12007	0.29191	0	0	0.0961734	0	0	0
TCGA-3B-A9HZ	TCGA_Sarcoma	Cluster3	0.0521498	0	0.0142486	0.105543	0	0.155196	0.00647754	0	0.00753121	0	0	0.0158046	0.0693614	0.0243649	0.0295459	0.296848	0	0.0196326	0.199678	0	0	0.00361951
TCGA-3B-A9I0	TCGA_Sarcoma	Cluster1	0.0417804	0	0.00538043	0.104102	0	0.196061	0	0.00760211	0.0128805	0	0.00443645	0.0154714	0.0786246	0	0.040883	0.373571	0	0	0.119207	0	0	0
TCGA-3B-A9I1	TCGA_Sarcoma	Cluster3	0.0569955	0	0	0.0147135	0	0.235856	0	0.00997085	0.0224677	0	0	0.0476874	0.0175164	0.175697	0.00767944	0.303725	0	0.0605736	0.0471174	0	0	0
TCGA-3B-A9I3	TCGA_Sarcoma	Cluster3	0.170209	0	0.167088	0.00127609	0	0.311363	0	0	0	0.0167021	0.00771857	0	0.0918215	0	0.00494138	0.0577401	0	0.0167765	0	0.143924	0.0104393	0
TCGA-3R-A8YX	TCGA_Sarcoma	Cluster1	0.0345192	0	0	0.0502338	0	0.272156	0.0105424	0	0.0182349	0	0	0.0297975	0.0253885	0	0.0446852	0.443294	0	0.0167991	0.0497179	0	0	0.00463163
TCGA-DX-A1KU	TCGA_Sarcoma	Cluster1	0.0544497	0	0.0006	0.00680563	0	0.255619	0	0.0005	0	0	0	0.0219291	0.0426792	0	0.0670018	0.508102	0	0	0.0423581	0	0	0
TCGA-DX-A1KW	TCGA_Sarcoma	Cluster1	0.148545	0	0	0	0	0.202463	0	0.0114948	0.0151118	0	0	0	0.0979359	0	0.0212973	0.366202	0	0.00245533	0.130077	0	0.00441703	0
TCGA-DX-A1KX	TCGA_Sarcoma	Cluster3	0.104239	0	0.0427744	0.024298	0	0.186998	0	0	0.0287664	0	0.019987	0.0515005	0.0537193	0.087533	0.0547164	0.302702	0	0	0.0427668	0	0	0
TCGA-DX-A1KY	TCGA_Sarcoma	Cluster1	0.237109	0	0	0	0	0.109434	0	0	0	0	0	0.00292916	0.0280126	0	0	0.491232	0	0.0128445	0.118438	0	0	0
TCGA-DX-A1KZ	TCGA_Sarcoma	Cluster1	0.0262784	0	0	0.0497463	0	0.120427	0	0.0008	0.00198174	0	0.0287584	0	0.067236	0	0.00384749	0.62271	0	0	0.0781842	0	0	0
TCGA-DX-A1L0	TCGA_Sarcoma	Cluster3	0.243589	0	0	0.0125891	0	0.169717	0	0	0	0	0	0.0262465	0.0915252	0	0.0220957	0.327811	0	0.0127965	0.0936302	0	0	0
TCGA-DX-A1L1	TCGA_Sarcoma	Cluster3	0.101091	0	0.0346495	0.144482	0	0.103754	0.0280593	0	0.027113	0	0.00426184	0	0.0399441	0	0.123287	0.332097	0	0.00271218	0.0581983	0	0	0.0004
TCGA-DX-A1L2	TCGA_Sarcoma	Cluster1	0.119292	0	0	0.0389755	0	0.148577	0	0.00115336	0.00345759	0	0	0.0525437	0.0368614	0	0.0432048	0.419857	0	0	0.136078	0	0	0
TCGA-DX-A1L3	TCGA_Sarcoma	Cluster1	0.0402465	0	0.0002	0.031737	0	0.126204	0	0.00578799	0.0053129	0	0.00505767	0	0.0340688	0	0.0975865	0.481282	0	0	0.172563	0	0	0
TCGA-DX-A1L4	TCGA_Sarcoma	Cluster3	0.0127792	0	0.0280611	0.0124236	0	0.137251	0	0	0	0	0	0.0385776	0.256836	0.105896	0	0.30379	0	0.0155566	0.0529525	0	0	0.0358759
TCGA-DX-A23R	TCGA_Sarcoma	Cluster3	0.0416984	0	0	0.0438433	0	0.244312	0	0.00445526	0	0	0	0.0724722	0.0568115	0.0825856	0.0631173	0.154187	0	0	0.232765	0	0.00375214	0
TCGA-DX-A23T	TCGA_Sarcoma	Cluster3	0.0994102	0	0.140841	0.0719639	0	0.161016	0	0	0.0203788	0	0	0.0137704	0.103374	0	0.024747	0.344144	0	0.003671	0.0129319	0	0	0.00372207
TCGA-DX-A23U	TCGA_Sarcoma	Cluster2	0	0.0165304	0.00316108	0	0	0.0825914	0.00779056	0.00174547	0.0003	0.00502517	0.00900035	0	0	0.36795	0.0528612	0.425308	0	0	0.0277539	0	0	0
TCGA-DX-A23V	TCGA_Sarcoma	Cluster1	0.0628291	0	0.0202621	0.0274525	0	0.113507	0.0135457	0	0.0165554	0	0	0.00494545	0.117362	0	0.0259367	0.561767	0	0.00101286	0.0294637	0	0.00525667	0.0001
TCGA-DX-A23Y	TCGA_Sarcoma	Cluster3	0.125338	0	0.0333912	0.218997	0	0.137242	0.0211341	0	0.0442624	0	0	0.00428794	0.0319737	0	0.0968104	0.273466	0	0	0.0130973	0	0	0
TCGA-DX-A23Z	TCGA_Sarcoma	Cluster3	0.117941	0	0.0421	0.0410352	0	0.166427	0	0.0101519	0.0110996	0	0	0.0254352	0.049441	0	0.0464728	0.333678	0	0	0.156219	0	0	0
TCGA-DX-A240	TCGA_Sarcoma	Cluster2	0.126863	0	0	0	0	0.251114	0	0.00998772	0.00551019	0	0.066073	0.00946458	0	0.320484	0.00241511	0.184352	0	0	0.0237362	0	0	0
TCGA-DX-A2IZ	TCGA_Sarcoma	Cluster3	0.216534	0	0	0.0410557	0	0.0550894	0	0.0416347	0	0	0	0.079092	0.0647709	0.101649	0	0.222056	0	0.145835	0.0322827	0	0	0
TCGA-DX-A2J0	TCGA_Sarcoma	Cluster3	0.191528	0	0.376152	0.0455	0	0.0531891	0.0009	0	0.0112932	0	0	0.0162209	0.00733616	0	0.0106898	0.229822	0	0	0.0573963	0	0	0
TCGA-DX-A2J1	TCGA_Sarcoma	Cluster1	0.00853826	0	0.00597018	0.0423731	0	0.126332	0.00668235	0	0.0166701	0	0	0.0131151	0.0811273	0	0.0160345	0.603236	0	0	0.0799213	0	0	0
TCGA-DX-A2J4	TCGA_Sarcoma	Cluster3	0.112265	0	0.114113	0.0177469	0	0.0970523	0	0	0	0	0	0.00730181	0.00336432	0	0.0186073	0.161364	0	0	0.468186	0	0	0
TCGA-DX-A3LS	TCGA_Sarcoma	Cluster1	0.00433988	0	0.00119307	0.103441	0	0.2563	0	0	0	0	0	0.00485793	0.0629152	0.0849871	0.0786504	0.402922	0	0	0	0.0004	0	0
TCGA-DX-A3LT	TCGA_Sarcoma	Cluster1	0	0.00509452	0.00641045	0.0645576	0	0.109856	0.00812706	0	0.0609094	0	0.0007	0	0	0.106449	0.00345615	0.408188	0	0	0.226293	0	0	0
TCGA-DX-A3LU	TCGA_Sarcoma	Cluster3	0.0772987	0	0.121822	0.126513	0	0.0784916	0	0	0.0688168	0	0	0.00884965	0.0613811	0.0119106	0.109982	0.310264	0	0	0.024671	0	0	0
TCGA-DX-A3LW	TCGA_Sarcoma	Cluster1	0.148911	0	0.0230111	0.0212493	0	0.10858	0	0.00741919	0.00936825	0	0	0.0532947	0.0564353	0	0.00516579	0.405814	0	0.0039949	0.156756	0	0	0
TCGA-DX-A3LY	TCGA_Sarcoma	Cluster1	0.0310348	0	0.00105005	0.0115941	0	0.0950682	0	0	0	0	0.0162709	0.0118579	0.0530415	0	0	0.7386	0	0.00398776	0.0371293	0	0	0.0004
TCGA-DX-A3M1	TCGA_Sarcoma	Cluster2	0.0930964	0	0	0	0	0.147984	0	0	0.0175573	0.00520757	0.00514402	0.00498417	0	0.261455	0.0285201	0.398883	0	0.00524957	0.0318947	0	0	0
TCGA-DX-A3M2	TCGA_Sarcoma	Cluster1	0	0.0468571	0.0176615	0.106574	0	0.0340026	0.0229679	0	0.0354593	0	0.0174339	0	0.0717642	0	0.0541557	0.492093	0.00582027	0	0.08984	0	0	0.00537092
TCGA-DX-A3U5	TCGA_Sarcoma	Cluster1	0.0886597	0	0	0.0281908	0	0.0607662	0	0	0.00868411	0.00206668	0	0.0380141	0.0866911	0	0.00579759	0.566191	0	0.00475197	0.10711	0	0	0.00307696
TCGA-DX-A3U6	TCGA_Sarcoma	Cluster3	0.100661	0	0.112995	0.207089	0	0.232682	0.0160414	0	0	0	0	0.00322976	0.0553522	0	0.0750704	0.174297	0	0	0.0225827	0	0	0
TCGA-DX-A3U7	TCGA_Sarcoma	Cluster3	0.167023	0	0.046297	0.0107337	0	0.194939	0	0	0	0	0.04873	0.0208604	0.0221933	0.104597	0.0478949	0.27287	0	0	0.0638622	0	0	0
TCGA-DX-A3U8	TCGA_Sarcoma	Cluster1	0.0368093	0	0	0.0196525	0	0.177137	0.00230209	0	0.0179395	0	0.0182093	0.00242403	0.109673	0	0.0652552	0.502477	0	0	0.0426221	0	0	0.00549793
TCGA-DX-A3U9	TCGA_Sarcoma	Cluster3	0.0339421	0	0	0.0123951	0	0.194637	0	0	0.0270006	0	0.0439102	0.0377577	0.0153048	0.149695	0.023805	0.286493	0	0	0.17506	0	0	0
TCGA-DX-A3UA	TCGA_Sarcoma	Cluster2	0.0417539	0	0.00123389	0.00271116	0	0.0172924	0.00262906	0.0312966	0.0219527	0	0	0.0112561	0	0.478745	0.0480992	0.284415	0	0	0.0586158	0	0	0
TCGA-DX-A3UB	TCGA_Sarcoma	Cluster1	0.106784	0	0.0113652	0.00902396	0	0.172222	0	0.0004	0.0346557	0	0.0219329	0.0180186	0.0810467	0	0.0123015	0.445309	0	0	0.0869422	0	0	0
TCGA-DX-A3UC	TCGA_Sarcoma	Cluster1	0.0645509	0	0.00443063	0.0612887	0	0.231628	0	0	0	0	0.0252521	0.00655237	0.094351	0	0.0196114	0.39525	0.0147924	0.00664882	0.0756443	0	0	0
TCGA-DX-A3UD	TCGA_Sarcoma	Cluster1	0.0343617	0	0.0196221	0.055557	0	0.21484	0	0	0.0194573	0	0.00688089	0.00510418	0.0476004	0	0.0480216	0.433777	0.031362	0	0.0834155	0	0	0
TCGA-DX-A3UE	TCGA_Sarcoma	Cluster1	0.116822	0	0	0.0224873	0	0.171999	0	0.0166093	0.0027065	0	0.012495	0.0110779	0.0571803	0	0.00950735	0.491329	0	0.0144038	0.0733818	0	0	0
TCGA-DX-A3UF	TCGA_Sarcoma	Cluster1	0.0982537	0	0	0.0664003	0	0.0822035	0	0.00159717	0.0343231	0	0.0193774	0.0334457	0.0372179	0	0.19581	0.347116	0	0	0.0842552	0	0	0
TCGA-DX-A48J	TCGA_Sarcoma	Cluster3	0.125947	0	0	0.0231852	0	0.354668	0	0	0	0	0.129095	0	0.051981	0.0199534	0.0173531	0.0119745	0	0.0007	0.265157	0	0	0
TCGA-DX-A48K	TCGA_Sarcoma	Cluster1	0.185702	0	0	0.0276654	0	0.195547	0	0	0.0358789	0	0	0.0251063	0.0582587	0.0101099	0.0249449	0.390576	0	0	0.0462109	0	0	0
TCGA-DX-A48L	TCGA_Sarcoma	Cluster1	0.113433	0	0	0.0175094	0	0.216951	0	0	0.00289001	0	0.0202098	0.0366282	0.0342676	0	0.0932153	0.357944	0	0	0.106951	0	0	0
TCGA-DX-A48N	TCGA_Sarcoma	Cluster1	0.0622835	0	0	0	0	0.155943	0	0	0	0	0.0196924	0.0152822	0.119001	0	0.0130085	0.49159	0	0.06435	0.0588493	0	0	0
TCGA-DX-A48O	TCGA_Sarcoma	Cluster3	0.0896766	0	0.00370205	0.130442	0	0.179011	0	0.00140365	0.0109818	0	0	0.016711	0.0270177	0	0.0653844	0.207143	0.00471849	0	0.263808	0	0	0
TCGA-DX-A48P	TCGA_Sarcoma	Cluster1	0.0293629	0	0.0154998	0.0587853	0	0.17718	0	0.00361231	0	0	0.00560467	0.0159329	0.0760286	0	0.062213	0.387535	0	0	0.168225	0	0	0
TCGA-DX-A48R	TCGA_Sarcoma	Cluster3	0.0864255	0	0	0.0186072	0	0.353588	0	0	0	0	0.0137386	0.0443845	0.0379478	0	0.0182267	0.30818	0	0.0539225	0.0558208	0	0.00915877	0
TCGA-DX-A48U	TCGA_Sarcoma	Cluster3	0.104505	0	0	0.030622	0	0.234021	0	0	0	0	0	0.0413204	0.0233868	0	0.0133341	0.322432	0	0	0.23038	0	0	0
TCGA-DX-A6B7	TCGA_Sarcoma	Cluster3	0.150169	0	0	0	0	0.140978	0	0.00145634	0	0	0.00273746	0.0230293	0.0141408	0	0.0153457	0.300468	0	0.00466994	0.347005	0	0	0
TCGA-DX-A6B8	TCGA_Sarcoma	Cluster2	0.0170287	0	0	0	0	0.298716	0	0	0	0	0.0302887	0.0352042	0.00845984	0.284895	0	0.268873	0	0.00363567	0.0528989	0	0	0
TCGA-DX-A6B9	TCGA_Sarcoma	Cluster3	0.0319444	0	0	0.0354562	0	0.355471	0	0	0	0	0.00348978	0.0645602	0.0714159	0	0.00297544	0.17676	0	0	0.257927	0	0	0
TCGA-DX-A6BA	TCGA_Sarcoma	Cluster3	0.0480877	0	0	0.00408882	0	0.188309	0	0.00527823	0.0112166	0	0	0.042562	0.355259	0.0399091	0.00281822	0.137829	0	0.00317954	0.130628	0	0.030834	0
TCGA-DX-A6BB	TCGA_Sarcoma	Cluster3	0.0682878	0	0	0.061972	0	0.238988	0	0	0	0	0	0	0.0803897	0	0.0574781	0.300127	0	0	0.192756	0	0	0
TCGA-DX-A6BE	TCGA_Sarcoma	Cluster1	0.114873	0	0.0167752	0.158742	0	0.127575	0.0112454	0.00985727	0.0122686	0	0	0	0.0563581	0.0586629	0.0573891	0.368002	0	0	0.00676523	0	0	0.00148635
TCGA-DX-A6BF	TCGA_Sarcoma	Cluster1	0.0214668	0	0	0.0386629	0	0.145303	0	0	0.0127932	0	0	0.0418458	0.0462249	0	0.0342873	0.616831	0	0	0.0406164	0	0	0.00196881
TCGA-DX-A6BG	TCGA_Sarcoma	Cluster3	0.14147	0	0.047312	0.123312	0	0.12937	0.0157724	0.00824217	0.0354457	0	0.0273798	0	0.0189939	0.0984141	0.0883235	0.254512	0	0	0.0114528	0	0	0
TCGA-DX-A6BH	TCGA_Sarcoma	Cluster2	0.0605193	0	0	0.00717374	0	0.237723	0.0107625	0	0	0	0.0214048	0	0	0.275466	0.0594731	0.236293	0	0	0.0911844	0	0	0
TCGA-DX-A6YQ	TCGA_Sarcoma	Cluster1	0.00336954	0	0	0.131152	0	0.19781	0	0	0	0	0.0214312	0.0152836	0.0328977	0	0.182863	0.356925	0	0.00365594	0.0546126	0	0	0
TCGA-DX-A6YR	TCGA_Sarcoma	Cluster1	0.0969804	0	0	0.0259371	0	0.0847376	0	0	0.0003	0	0	0.0490275	0.146907	0	0.0216901	0.433989	0	0	0.140383	0	0	0
TCGA-DX-A6YS	TCGA_Sarcoma	Cluster1	0.0428124	0	0	0.0391801	0	0.189259	0	0	0.0104428	0	0	0.0573278	0.0442263	0	0.103112	0.368895	0.0003	0	0.144483	0	0	0
TCGA-DX-A6YT	TCGA_Sarcoma	Cluster1	0.148876	0	0	0	0	0.208321	0	0	0.0495237	0	0	0.0787983	0.0562368	0	0.013213	0.360695	0	0.0105199	0.0738169	0	0	0
TCGA-DX-A6YU	TCGA_Sarcoma	Cluster1	0.0497011	0	0	0.190622	0	0.0813802	0.00458094	0.0110127	0.0187834	0	0.0188667	0	0.03606	0	0.0994722	0.477246	0	0	0.0122744	0	0	0
TCGA-DX-A6YV	TCGA_Sarcoma	Cluster2	0.309234	0	0	0.0172731	0	0.118901	0	0.00309507	0.0141682	0	0.0126469	0.019308	0.0285515	0.325917	0.00251719	0.112027	0	0	0.0363607	0	0	0
TCGA-DX-A6YX	TCGA_Sarcoma	Cluster1	0.055174	0	0	0	0	0.206925	0	0	0	0	0.0140588	0.0253748	0.0491521	0.139246	0	0.47159	0	0.0380133	0	0.0005	0	0
TCGA-DX-A6YZ	TCGA_Sarcoma	Cluster1	0.0497827	0	0	0.036373	0	0.147909	0	0.00595611	0	0	0.0109055	0.0156998	0.0661005	0	0.0192898	0.452137	0	0.0342664	0.16158	0	0	0
TCGA-DX-A6Z0	TCGA_Sarcoma	Cluster3	0.11376	0	0.0158153	0.0912232	0	0.113903	0	0.0296344	0.042804	0	0.00862099	0.0102464	0.015292	0	0.106464	0.323565	0	0	0.128671	0	0	0
TCGA-DX-A6Z2	TCGA_Sarcoma	Cluster3	0.0364631	0	0.0158821	0.100822	0	0.324561	0	0	0	0	0.0112379	0	0.106599	0.0114275	0.0472229	0.222122	0	0.00718582	0.116476	0	0	0
TCGA-DX-A7EF	TCGA_Sarcoma	Cluster2	0.00447182	0.00141219	0	0	0	0.178635	0	0.00928165	0.0433698	0	0.0927465	0.00479103	0.0603513	0.406122	0.00395935	0.167642	0	0	0.0272169	0	0	0
TCGA-DX-A7EI	TCGA_Sarcoma	Cluster3	0.159643	0	0.109086	0.135291	0	0.253169	0	0.0218733	0	0	0.0315704	0.00354475	0.0366335	0.0831791	0.0369035	0.072125	0	0	0.0569819	0	0	0
TCGA-DX-A7EL	TCGA_Sarcoma	Cluster3	0.0860783	0	0.0499107	0.218744	0	0.229005	0.0112303	0	0.012949	0	0	0.0168971	0.0429978	0.0198746	0.0583452	0.0992095	0	0.00117153	0.153588	0	0	0
TCGA-DX-A7EM	TCGA_Sarcoma	Cluster3	0.0959617	0	0.110694	0.0726028	0	0.237947	0	0	0	0	0.00127308	0.0182117	0.0683749	0	0.0502513	0.223474	0	0	0.12121	0	0	0
TCGA-DX-A7EN	TCGA_Sarcoma	Cluster1	0.100024	0	0	0	0	0.136473	0	0	0.0246847	0	0	0.0688491	0.0324526	0	0.033091	0.38709	0	0.024464	0.192872	0	0	0
TCGA-DX-A7EO	TCGA_Sarcoma	Cluster3	0.033343	0	0	0	0	0.360086	0	0.0117359	0.0538801	0	0.0133392	0.124968	0.0588324	0.125588	0.00286779	0.0191529	0	0	0.193934	0	0.00227286	0
TCGA-DX-A7EQ	TCGA_Sarcoma	Cluster1	0.0207677	0	0.0116641	0.0369097	0.0176535	0	0	0	0	0	0.0419426	0.00429459	0.00520273	0.276676	0	0.54964	0	0	0.0352499	0	0	0
TCGA-DX-A7ER	TCGA_Sarcoma	Cluster3	0	0.00904571	0.0171506	0.11507	0	0.346251	0	0	0	0	0	0.0169062	0.152186	0.0109348	0.0385905	0.0425535	0.0525073	0	0.174034	0	0.0247698	0
TCGA-DX-A7ES	TCGA_Sarcoma	Cluster3	0.105761	0	0.488551	0.0517321	0	0.0539486	0	0	0.00698745	0	0	0.0206596	0.0222246	0	0.0320417	0.184688	0	0	0.0329074	0	0	0.0005
TCGA-DX-A7ET	TCGA_Sarcoma	Cluster3	0	0.0006	0.0158503	0.268457	0	0.0331837	0.00661907	0.0708286	0.0862752	0	0.0201386	0.0004	0.0468349	0	0.10251	0.321167	0	0	0.0271765	0	0	0
TCGA-DX-A7EU	TCGA_Sarcoma	Cluster1	0.0401819	0	0.00399278	0.0859395	0	0.104236	0	0	0.014624	0	0	0.0399965	0.0206305	0	0.0672974	0.508937	0.00406144	0	0.101223	0	0.00529184	0.00358843
TCGA-DX-A8BG	TCGA_Sarcoma	Cluster3	0.064074	0	0.0566252	0.241974	0	0.0843859	0.00637794	0.0366928	0.0377149	0	0.0001	0.00408707	0.0993517	0.0473215	0.136376	0.157981	0	0	0.0269509	0	0	0
TCGA-DX-A8BH	TCGA_Sarcoma	Cluster3	0	0.0171242	0.0166062	0.201447	0	0.132765	0.00870781	0.017653	0.0209758	0	0	0.0282788	0.0582843	0	0.0490252	0.334419	0	0.0637577	0.0509563	0	0	0
TCGA-DX-A8BJ	TCGA_Sarcoma	Cluster2	0.0102748	0	0.00366542	0.0128697	0	0.129571	0.00513941	0.0110723	0.0140814	0	0	0.0100561	0	0.397048	0.0298388	0.350855	0	0	0.0255288	0	0	0
TCGA-DX-A8BK	TCGA_Sarcoma	Cluster1	0.00627565	0	0.0171139	0.13862	0	0	0.00938278	0	0.0126272	0	0	0.0111751	0.0512213	0	0.0157097	0.651447	0	0.00389806	0.0789801	0	0	0.00354903
TCGA-DX-A8BL	TCGA_Sarcoma	Cluster3	0.0546971	0	0.299399	0.11585	0	0.111273	0	0.0166062	0.0527847	0	0.0136314	0.0154337	0.0304636	0	0.0788944	0.176109	0	0	0.0348577	0	0	0
TCGA-DX-A8BM	TCGA_Sarcoma	Cluster1	0.13544	0	0	0.0401264	0	0.126874	0	0.0008	0	0	0	0.0515088	0.0623263	0	0.0189969	0.462545	0	0.0457518	0.0552061	0	0	0.0004
TCGA-DX-A8BN	TCGA_Sarcoma	Cluster1	0.0864408	0	0	0.0260099	0	0.0853877	0	0.00274176	0.0278805	0	0	0.0558985	0.0896545	0	0.00232556	0.518703	0	0	0.104278	0	0	0.0007
TCGA-DX-A8BO	TCGA_Sarcoma	Cluster1	0.0175731	0	0	0.0293432	0	0.135222	0.00297625	0.0255485	0.0196116	0	0.0023553	0.0137526	0.00826288	0	0.0247514	0.567459	0	0.0933473	0.0588869	0	0	0.0009
TCGA-DX-A8BP	TCGA_Sarcoma	Cluster3	0.0222393	0	0.0233879	0.216736	0	0.196242	0.0244378	0	0.00519366	0	0	0.00204109	0.025165	0.0437852	0.105369	0.284106	0.00589872	0	0.0453992	0	0	0
TCGA-DX-A8BQ	TCGA_Sarcoma	Cluster3	0.0142995	0	0.00999083	0.341936	0	0.032148	0.00398181	0.0208457	0.0293051	0	0	0.0100052	0.0578249	0	0.0945218	0.344434	0	0	0.0407075	0	0	0
TCGA-DX-A8BR	TCGA_Sarcoma	Cluster1	0.00464507	0	0.0246833	0.0438372	0	0.0470777	0	0	0.0062066	0	0.0291266	0.0156946	0.062924	0	0.0256293	0.641025	0	0	0.0980631	0	0	0.00108699
TCGA-DX-A8BS	TCGA_Sarcoma	Cluster2	0.0139748	0	0.00241769	0.03902	0	0.123103	0.0002	0.0163694	0.0512459	0	0.032993	0	0	0.284018	0.01186	0.405398	0	0	0	0.0113226	0	0.0080312
TCGA-DX-A8BT	TCGA_Sarcoma	Cluster1	0.130309	0	0.0272175	0.0127185	0	0.0828243	0	0	0.00681915	0	0	0.0313024	0.0002	0.0591883	0.0349763	0.562597	0	0	0.0518786	0	0	0
TCGA-DX-A8BU	TCGA_Sarcoma	Cluster3	0.164631	0	0.148791	0.0509484	0	0.16523	0.0246743	0	0.0228467	0	0	0.00285473	0.00979824	0.0574554	0.0157288	0.314339	0	0.00333618	0.0193658	0	0	0
TCGA-DX-A8BV	TCGA_Sarcoma	Cluster1	0.125863	0	0.00248057	0	0	0.122355	0	0.0006	0.0134767	0	0.02955	0.0358033	0.0566578	0.181539	0.00508997	0.384117	0	0.0128343	0.0296124	0	0	0
TCGA-DX-A8BX	TCGA_Sarcoma	Cluster1	0.0531825	0	0	0	0	0.0941788	0	0	0	0	0.0204516	0.0139334	0.136182	0	0.0194298	0.624301	0	0	0.0383401	0	0	0
TCGA-DX-A8BZ	TCGA_Sarcoma	Cluster2	0.0191871	0	0	0.0118415	0	0.00242806	0	0.0114699	0.0254851	0	0.0274641	0	0	0.403612	0.00238544	0.468537	0	0	0.026632	0	0	0.001
TCGA-DX-AATS	TCGA_Sarcoma	Cluster2	0.0178127	0	0	0	0	0.206583	0	0.00599257	0.0325596	0	0.0211051	0.00749173	0	0.31418	0	0.332614	0	0	0.0616615	0	0	0
TCGA-DX-AB2E	TCGA_Sarcoma	Cluster2	0	0.0280762	0.014638	0	0	0.126446	0.00787759	0.00977891	0.0125589	0.00357856	0.0560803	0	0	0.258814	0.0663951	0.34586	0	0	0	0.0698972	0	0
TCGA-DX-AB2F	TCGA_Sarcoma	Cluster1	0.0471522	0	0	0.0206029	0	0.210717	0	0	0.0280047	0	0.0001	0.0438053	0.0612304	0	0.0314971	0.477329	0	0.00303886	0.0692256	0	0	0.00728349
TCGA-DX-AB2G	TCGA_Sarcoma	Cluster1	0.0315379	0	0.0181954	0.0443151	0	0.160474	0	0	0.00775552	0	0.0009	0.0119113	0.139664	0	0.0468704	0.500742	0	0	0.0376638	0	0	0
TCGA-DX-AB2H	TCGA_Sarcoma	Cluster2	0	0.0845894	0.0501826	0	0	0.122639	0	0.0190611	0.0190532	0	0	0.100552	0	0.410738	0.020891	0.144501	0	0	0.0277926	0	0	0
TCGA-DX-AB2J	TCGA_Sarcoma	Cluster1	0.0944925	0	0	0	0	0.246976	0	0	0.0144615	0	0	0.0641466	0.127554	0	0.00334448	0.36298	0	0	0.0860445	0	0	0
TCGA-DX-AB2L	TCGA_Sarcoma	Cluster1	0.103298	0	0.059776	0.0297766	0	0.0236426	0.00498807	0.00275332	0.023063	0	0.0264354	0	0	0.148422	0.0122336	0.519835	0	0	0.0457764	0	0	0
TCGA-DX-AB2O	TCGA_Sarcoma	Cluster3	0.125977	0	0.00575086	0.136502	0	0.133922	0	0.0128924	0.0194675	0	0	0.051965	0.0192932	0	0.0827761	0.333461	0	0	0.0779942	0	0	0
TCGA-DX-AB2P	TCGA_Sarcoma	Cluster2	0.0221512	0	0.0212682	0.0230877	0	0.0991097	0.0100699	0.00256697	0.00468294	0	0.0285847	0	0	0.380946	0.00539546	0.355184	0	0	0.0469537	0	0	0
TCGA-DX-AB2Q	TCGA_Sarcoma	Cluster2	0	0.0313922	0.0393932	0	0	0.257547	0.00134201	0	0.0132256	0	0.0640769	0.0133973	0	0.313142	0.0393158	0.201849	0	0	0	0.0253193	0	0
TCGA-DX-AB2S	TCGA_Sarcoma	Cluster3	0.102906	0	0.0890184	0.08104	0	0.198961	0.02393	0.0038658	0.0581396	0	0.013572	0	0.017908	0.0895679	0.0895711	0.214072	0	0	0.0174485	0	0	0
TCGA-DX-AB2T	TCGA_Sarcoma	Cluster1	0.0263116	0	0	0.205665	0	0.0778069	0	0.0253147	0.0390362	0	0.00569605	0.0181784	0.0681384	0	0.0934441	0.358606	0	0.00561625	0.0761863	0	0	0
TCGA-DX-AB2V	TCGA_Sarcoma	Cluster1	0.111557	0	0.00339392	0.0531206	0	0.160405	0	0.00313892	0.0004	0	0	0.0504408	0.0361085	0	0.00960244	0.429408	0	0	0.14243	0	0	0
TCGA-DX-AB2W	TCGA_Sarcoma	Cluster1	0.00872135	0	0.0220788	0.0316969	0	0.0872891	0	0	0	0	0.00167401	0.00584636	0.0305494	0.0288463	0.0035516	0.746621	0	0.0216288	0.00953332	0.00193841	0	0
TCGA-DX-AB2X	TCGA_Sarcoma	Cluster2	0.00889176	0	0	0.0217679	0	0.0626218	0	0	0.0286693	0	0.0009	0.00832199	0.0802514	0.327583	0.00638994	0.43131	0	0	0.0233014	0	0	0
TCGA-DX-AB2Z	TCGA_Sarcoma	Cluster3	0	0	0.00689309	0.443941	0	0.0535265	0.00284443	0.0341358	0.0264616	0	0	0.0376321	0.0203787	0.140893	0.0605827	0.165613	0	0	0.00709894	0	0	0
TCGA-DX-AB30	TCGA_Sarcoma	Cluster2	0.079162	0	0	0.00376199	0	0.183866	0	0.0273421	0.0370428	0	0	0.0405812	0.00376389	0.233772	0.0406385	0.256244	0	0.0187816	0.0750439	0	0	0
TCGA-DX-AB32	TCGA_Sarcoma	Cluster1	0.0599453	0	0.0114196	0.128062	0	0.0935642	0	0.0455325	0.0569406	0	0.0187871	0	0.0301026	0.0153794	0.0853302	0.444521	0	0	0.0104154	0	0	0
TCGA-DX-AB35	TCGA_Sarcoma	Cluster1	0.106039	0	0	0	0	0.22307	0	0	0.0002	0	0	0.0693845	0.0470028	0.00517176	0.0685492	0.469463	0	0.00129453	0.00978102	0	0	0
TCGA-DX-AB36	TCGA_Sarcoma	Cluster3	0.0891223	0	0	0.0167775	0	0.392791	0	0	0.00867636	0	0.0115986	0.0527295	0.0662476	0.146471	0.0003	0.173642	0	0	0.0271194	0	0.014574	0
TCGA-DX-AB37	TCGA_Sarcoma	Cluster1	0.0512298	0	0.142464	0.102818	0	0.120387	0	0.0008	0.021202	0	0	0.0416736	0.104819	0	0.0136556	0.358769	0	0.00134557	0.040857	0	0	0
TCGA-DX-AB3A	TCGA_Sarcoma	Cluster3	0	0.0305445	0.00854396	0.090368	0	0.110109	0	0	0.00344348	0	0.0005	0.0647689	0.157911	0.0155422	0.0250632	0.296376	0	0.00245983	0.194368	0	0	0
TCGA-DX-AB3B	TCGA_Sarcoma	Cluster3	0.237379	0	0.21585	0.0086108	0	0.109908	0	0.0303062	0.0107043	0	0	0.0307367	0	0.137255	0	0.092151	0	0	0.127099	0	0	0
TCGA-DX-AB3C	TCGA_Sarcoma	Cluster3	0.166278	0	0	0	0	0.378756	0	0	0.058598	0	0	0.102986	0.0413566	0.102422	0	0	0	0	0.149604	0	0	0
TCGA-FX-A2QS	TCGA_Sarcoma	Cluster1	0.0320709	0	0	0.0217783	0	0.307199	0	0.026396	0.0006	0	0.0111069	0.00134303	0.0233226	0	0.127142	0.416016	0	0	0.0329876	0	0	0
TCGA-FX-A3NJ	TCGA_Sarcoma	Cluster3	0.0469998	0	0.0493002	0.055971	0	0.184713	0	0	0.0341866	0	0.0681145	0	0.0908434	0.0219142	0.0379186	0.133446	0	0	0.276594	0	0	0
TCGA-FX-A3NK	TCGA_Sarcoma	Cluster3	0.265901	0	0.224845	0.0199864	0	0.0920589	0.0010307	0.00158899	0	0	0	0.020307	0.0130945	0.00295452	0.0163205	0.229358	0	0	0.112554	0	0	0
TCGA-FX-A3RE	TCGA_Sarcoma	Cluster2	0.0556026	0	0	0	0	0.160125	0	0.0237961	0.0169261	0	0	0.0511534	0.0334897	0.315588	0	0.287291	0	0	0.0500668	0	0.00596111	0
TCGA-FX-A3TO	TCGA_Sarcoma	Cluster3	0.0794837	0	0	0	0	0.231208	0	0	0.0350261	0	0	0.0562128	0.0427956	0.155396	0.0407087	0.254538	0	0	0.104631	0	0	0
TCGA-FX-A48G	TCGA_Sarcoma	Cluster1	0.0685587	0	0.0335809	0.116535	0	0.080827	0	0.0307807	0.0705809	0	0	0.0876838	0.0337936	0.00282087	0.0126449	0.364872	0	0	0.0973215	0	0	0
TCGA-FX-A76Y	TCGA_Sarcoma	Cluster3	0.0768708	0	0.0008	0.0368872	0	0.202435	0	0.00938042	0.02698	0	0	0.0427563	0.0195314	0.0935898	0.0448031	0.196098	0	0	0.249861	0	0	0
TCGA-FX-A8OO	TCGA_Sarcoma	Cluster1	0.121718	0	0	0.0346426	0	0.142647	0	0	0.0138756	0	0	0.0166606	0.0244059	0.130414	0	0.489631	0	0	0.0260054	0	0	0
TCGA-HB-A2OT	TCGA_Sarcoma	Cluster2	0	0.00931838	0.00192863	0	0.00380104	0	0.0379729	0.00545931	0	0	0.0142412	0	0	0.725586	0	0.181244	0	0	0	0.0189014	0	0.0015466
TCGA-HB-A3L4	TCGA_Sarcoma	Cluster2	0.182216	0	0	0	0	0.104925	0	0.0009	0.0280074	0	0.101869	0	0	0.450312	0	0.0764379	0	0	0.0552887	0	0	0
TCGA-HB-A3YV	TCGA_Sarcoma	Cluster1	0.132325	0	0	0.149572	0	0.109707	0	0.0381817	0.0196658	0	0.0276441	0.00902729	0.0819376	0	0.0357275	0.390116	0	0.00609518	0	0	0	0
TCGA-HB-A43Z	TCGA_Sarcoma	Cluster3	0.130026	0	0	0	0	0.153425	0	0.00187864	0	0	0	0.0290358	0.0690893	0.0374331	0.0273082	0.332812	0	0	0.218992	0	0	0
TCGA-HB-A5W3	TCGA_Sarcoma	Cluster1	0.0344738	0	0.00522144	0.00881125	0	0.252233	0	0	0	0	0	0.0214962	0.0581324	0	0.0452014	0.390651	0	0	0.183779	0	0	0
TCGA-HS-A5N7	TCGA_Sarcoma	Cluster1	0.0765938	0	0.0137002	0.0364171	0	0.228884	0	0.0163268	0	0	0	0.0189114	0.0812753	0	0.0128274	0.45421	0	0.0143151	0.0458571	0	0.0007	0
TCGA-HS-A5N8	TCGA_Sarcoma	Cluster3	0.143343	0	0	0.0510468	0	0.232219	0	0.0161022	0.00535291	0	0	0.0400134	0.0349411	0.0307757	0.00521271	0.307764	0	0.019549	0.113328	0	0	0.0004
TCGA-HS-A5N9	TCGA_Sarcoma	Cluster2	0.0576561	0	0	0	0	0.14885	0	0.00276464	0.0206524	0	0.0267479	0.0164122	0	0.556453	0	0.120962	0	0	0.0451249	0	0.00437657	0
TCGA-HS-A5NA	TCGA_Sarcoma	Cluster3	0.0414606	0	0	0.00385781	0	0.215968	0.0259387	0.0432957	0	0	0	0.0330695	0.11648	0.153544	0.0694499	0.200054	0.0007	0	0.0851287	0	0.0110562	0
TCGA-IE-A3OV	TCGA_Sarcoma	Cluster3	0.0628884	0	0.0549333	0.0931625	0	0.176507	0	0	0.0322131	0	0.00940378	0	0.0769623	0.0552934	0.0906688	0.333913	0	0	0.0140542	0	0	0
TCGA-IE-A4EH	TCGA_Sarcoma	Cluster3	0.108365	0	0	0.00213834	0	0.210635	0	0.00914499	0	0	0.027706	0.0588607	0.035443	0.11156	0.0146313	0.236186	0	0.0256431	0.159686	0	0	0
TCGA-IE-A4EI	TCGA_Sarcoma	Cluster1	0.0160823	0	0	0	0	0.244667	0	0.00155544	0.0114302	0	0	0.0617604	0.0202829	0.153608	0	0.362207	0	0.0102872	0.117292	0	0.0008	0
TCGA-IE-A4EJ	TCGA_Sarcoma	Cluster1	0.0791523	0	0.0613137	0.0441731	0	0.24631	0	0.0004	0	0	0	0.0350526	0.0141021	0	0.100211	0.365013	0	0.00335789	0.0509226	0	0	0
TCGA-IE-A4EK	TCGA_Sarcoma	Cluster3	0.054842	0	0.00803969	0.0463288	0	0.219529	0	0	0	0	0.0199333	0.0403864	0.0549985	0	0.061512	0.321292	0	0	0.173138	0	0	0
TCGA-IE-A6BZ	TCGA_Sarcoma	Cluster3	0.0552514	0	0	0.0635096	0	0.221276	0.0167128	0.051706	0.00562721	0	0	0.0491414	0.0186527	0.00135659	0.0801721	0.320896	0	0	0.115698	0	0	0
TCGA-IF-A3RQ	TCGA_Sarcoma	Cluster1	0.0414288	0	0	0.00850037	0	0.107989	0	0	0.0118617	0	0.0305281	0.0220929	0.111025	0	0.00420439	0.632137	0	0.0008	0.0294574	0	0	0
TCGA-IF-A4AJ	TCGA_Sarcoma	Cluster3	0.123144	0	0	0.0948896	0	0.265503	0	0.0603966	0.001	0	0	0.0237896	0.0202018	0	0.0919829	0.225935	0	0	0.0931931	0	0	0
TCGA-IF-A4AK	TCGA_Sarcoma	Cluster3	0.123407	0	0.0333733	0.0684668	0	0.20918	0	0.0165284	0.00350476	0	0.0287594	0	0.0224321	0.200014	0.0821726	0.17466	0	0	0.037501	0	0	0
TCGA-IS-A3K6	TCGA_Sarcoma	Cluster3	0.0757914	0	0.0602155	0.283084	0	0.111498	0.0243643	0.0741174	0.0583751	0	0	0.0328618	0.0153081	0.0874772	0.0426653	0.133638	0	0.0004	0.0002	0	0	0
TCGA-IS-A3K7	TCGA_Sarcoma	Cluster3	0.0920443	0	0	0.166863	0	0.174599	0	0.0176476	0.0456499	0	0	0.0486284	0.0184027	0.049663	0.0425148	0.301483	0	0	0.0425035	0	0	0
TCGA-IS-A3K8	TCGA_Sarcoma	Cluster1	0.106664	0	0	0.031449	0	0.0831804	0	0.015943	0.0310216	0	0	0.0429648	0.00929309	0.146268	0.02547	0.370189	0	0	0.137558	0	0	0
TCGA-IS-A3KA	TCGA_Sarcoma	Cluster3	0.0302154	0	0.0685087	0.470491	0	0.0363491	0.0479023	0.0467781	0.0773638	0	0	0.0413075	0.0170318	0.112476	0.0123011	0.0378638	0	0	0	0	0.00141161	0
TCGA-IW-A3M4	TCGA_Sarcoma	Cluster3	0.186988	0	0.0363478	0.0272445	0	0.198468	0	0.00470666	0	0	0	0.049799	0.121225	0.0150053	0.00534097	0.191013	0	0.00342742	0.160434	0	0	0
TCGA-IW-A3M5	TCGA_Sarcoma	Cluster2	0.0566924	0	0	0.00196152	0	0.00815143	0	0.0395296	0.0154983	0	0	0.0208936	0	0.512385	0.00142946	0.292833	0	0	0.0506258	0	0	0
TCGA-IW-A3M6	TCGA_Sarcoma	Cluster1	0	0.0141599	0.0151203	0.145874	0	0.0991345	0.0189863	0.0197793	0.0144799	0	0	0.0563628	0.00969118	0.0604022	0.00881973	0.359794	0.0005	0	0.171549	0	0.00531431	0
TCGA-JV-A5VE	TCGA_Sarcoma	Cluster3	0.12359	0	0.010295	0.174923	0	0.164918	0.0124855	0.0415558	0.0314747	0	0	0.0161211	0.0110762	0	0.0842434	0.304319	0	0	0.0249993	0	0	0
TCGA-JV-A5VF	TCGA_Sarcoma	Cluster2	0	0.0185651	0	0	0	0.00648727	0.0116695	0.0261041	0	0.00244533	0.0005	0	0	0.676593	0	0.241132	0	0	0.0165405	0	0	0
TCGA-JV-A75J	TCGA_Sarcoma	Cluster3	0.227002	0	0	0.00867592	0	0.345584	0	0.00503929	0	0	0	0.0825596	0.00492498	0.244223	0	0	0	0	0.0819911	0	0	0
TCGA-K1-A3PN_1	TCGA_Sarcoma	Cluster3	0.147684	0	0	0.0219921	0	0.243161	0	0	0.0268975	0	0	0	0.0678273	0.0122379	0.0102549	0.344607	0	0.00118672	0.124152	0	0	0
TCGA-K1-A3PN_2	TCGA_Sarcoma	Cluster3	0.0633007	0	0.0419418	0.02185	0.0168631	0.302566	0	0	0	0	0.0708007	0.0004	0.0726885	0	0.00595361	0.244704	0.00508366	0.0718078	0.0798128	0	0.00218865	0
TCGA-K1-A3PO	TCGA_Sarcoma	Cluster3	0.123393	0	0.203805	0.0494325	0	0.174944	0	0	0	0	0.00888301	0.0453978	0.0306066	0	0.00356921	0.261115	0	0.00611077	0.0927436	0	0	0
TCGA-K1-A42W	TCGA_Sarcoma	Cluster1	0.0568916	0	0	0.039352	0	0.193715	0	0	0.00261899	0	0.0124891	0.0109252	0.0923478	0	0.0315713	0.443333	0	0	0.116756	0	0	0
TCGA-K1-A42X	TCGA_Sarcoma	Cluster3	0.072113	0	0.0571831	0.0395417	0	0.191515	0	0	0	0	0	0.0342583	0.0222515	0	0	0.219259	0	0.0166388	0.347239	0	0	0
TCGA-K1-A42X_2	TCGA_Sarcoma	Cluster3	0.0830759	0	0.0786133	0.0399581	0	0.213374	0	0	0	0	0	0.0215185	0.0242043	0	0.00528456	0.218703	0	0.00516549	0.310102	0	0	0
TCGA-K1-A6RT	TCGA_Sarcoma	Cluster3	0.135666	0.0905388	0.0229961	0.208102	0	0.127864	0	0.036701	0.0432347	0	0.0329728	0	0.0647689	0.0337314	0.0664546	0.12143	0	0	0.0155397	0	0	0
TCGA-K1-A6RU	TCGA_Sarcoma	Cluster1	0.0719553	0	0.0113114	0.0611928	0	0.0990284	0	0	0	0	0.0009	0.0259077	0.0733927	0	0.0443325	0.511716	0	0	0.100233	0	0	0
TCGA-K1-A6RV	TCGA_Sarcoma	Cluster2	0.00150312	0	0.00228328	0	0.00400357	0.0993369	0.00390641	0	0.00220764	0	0.0593277	0	0	0.364678	0	0.454053	0.00156796	0	0.00605599	0	0	0.00107688
TCGA-KD-A5QS	TCGA_Sarcoma	Cluster2	0.104768	0	0	0	0	0.203187	0	0	0.00145687	0	0.0337091	0	0.0524037	0.31794	0.00247398	0.222416	0	0	0.0616457	0	0	0
TCGA-KD-A5QT	TCGA_Sarcoma	Cluster3	0.16434	0	0.0421029	0.0344606	0	0.24826	0	0.0248494	0.014627	0	0	0.0406621	0.0446963	0.0295273	0.059928	0.166882	0	0	0.129664	0	0	0
TCGA-KD-A5QU	TCGA_Sarcoma	Cluster3	0.0558979	0	0	0.168162	0	0.161142	0	0.0376806	0	0	0	0.0228502	0.0394777	0.078585	0.0147017	0.223813	0	0.0002	0.185243	0	0.0122849	0
TCGA-KF-A41W	TCGA_Sarcoma	Cluster3	0.0872946	0	0.0645015	0.0130987	0	0.287027	0	0	0	0	0.016555	0.0221026	0.0210045	0.149476	0.0513563	0.248884	0	0	0.0387	0	0	0
TCGA-LI-A67I	TCGA_Sarcoma	Cluster2	0.0356574	0	0.00112838	0	0	0.18875	0	0.00255033	0	0	0.0365556	0.0310377	0.00718496	0.318536	0.0298978	0.308385	0	0	0.0396891	0	0	0.0006
TCGA-LI-A9QH	TCGA_Sarcoma	Cluster1	0.0509037	0	0	0	0	0.154852	0	0.00296039	0	0	0	0.0618557	0.0424713	0	0.0136012	0.475721	0	0	0.197634	0	0	0
TCGA-MB-A5Y8	TCGA_Sarcoma	Cluster2	0.0104916	0	0	0	0	0.0346241	0	0.00532466	0.00267074	0.0123924	0	0.0154038	0	0.491624	0.00951922	0.360343	0	0	0.0576073	0	0	0
TCGA-MB-A5Y9	TCGA_Sarcoma	Cluster1	0	0.0292332	0.0572108	0.115904	0	0.117285	0.00413261	0.00976697	0.02607	0	0	0.0318699	0.0225372	0.0236762	0.0219295	0.499282	0	0	0.0366661	0	0	0.00443672
TCGA-MB-A5YA	TCGA_Sarcoma	Cluster3	0.0379119	0	0.0307176	0.012784	0	0.173296	0	0.0006	0	0	0	0.0405598	0.136229	0	0.0200445	0.320072	0	0.0309222	0.196883	0	0	0
TCGA-MB-A8JK	TCGA_Sarcoma	Cluster3	0.0825388	0	0	0.0837718	0	0.0523478	0	0.00510278	0.0572359	0	0	0.0331657	0	0.0985071	0.0733043	0.214282	0	0	0.299744	0	0	0
TCGA-MB-A8JL	TCGA_Sarcoma	Cluster2	0.0923736	0	0.0452547	0.0169101	0	0.135761	0.00480776	0.00732851	0.0228488	0	0.033445	0	0.00905104	0.21327	0.0423976	0.340118	0	0	0.0364344	0	0	0
TCGA-MJ-A68H	TCGA_Sarcoma	Cluster1	0	0.01566	0.00831563	0.00305792	0	0.251068	0	0.0148979	0	0	0	0.0792419	0.0655414	0	0.0440877	0.400634	0.0114598	0.00507207	0.100963	0	0	0
TCGA-MJ-A68J	TCGA_Sarcoma	Cluster1	0.0299064	0	0.00229496	0.0187866	0	0.118175	0	0.00366861	0.0205832	0	0	0.0278425	0.0158486	0	0.0131499	0.365162	0.0613348	0.0180488	0.305199	0	0	0
TCGA-MJ-A850	TCGA_Sarcoma	Cluster3	0.0350736	0	0	0	0	0.219664	0	0	0	0	0	0.133908	0.0535434	0.10245	0	0.309781	0	0.0219051	0	0.120179	0	0.00349604
TCGA-MO-A47P	TCGA_Sarcoma	Cluster3	0	0.029013	0.0886547	0.0610075	0	0.180266	0	0	0	0	0	0.0673475	0.0865028	0.0443358	0	0.253083	0.00241302	0.00738616	0.147351	0	0.0326395	0
TCGA-MO-A47R	TCGA_Sarcoma	Cluster1	0.0635657	0	0	0.0322674	0	0.143791	0	0	0	0	0.0760147	0.0173902	0.0211575	0	0.0637105	0.479095	0	0	0.103008	0	0	0
TCGA-N1-A6IA	TCGA_Sarcoma	Cluster2	0	0	0.0030266	0.007692	0	0.147397	0	0.00877492	0	0	0.0155511	0.0176887	0	0.567846	0.0136147	0.159898	0	0	0.0585117	0	0	0
TCGA-PC-A5DK	TCGA_Sarcoma	Cluster3	0.11631	0	0.0178696	0.139289	0	0.257656	0	0	0	0	0.00198481	0.0310315	0.0446542	0	0.0456571	0.141278	0	0	0.204269	0	0	0
TCGA-PC-A5DL	TCGA_Sarcoma	Cluster3	0.0552161	0	0.0150936	0.0216982	0	0.357659	0	0	0	0	0.0237886	0.0049439	0.0755966	0	0.0839847	0.173341	0	0	0.188678	0	0	0
TCGA-PC-A5DM	TCGA_Sarcoma	Cluster1	0.0753124	0	0	0.00520584	0	0.245505	0	0	0	0	0.00848339	0.0151116	0.108189	0.168789	0	0.369982	0	0.0008	0.00264379	0	0	0
TCGA-PC-A5DN	TCGA_Sarcoma	Cluster2	0.0970725	0	0.0346862	0.038511	0	0.208037	0	0	0	0	0.0276655	0	0.0522767	0.236	0.0245974	0.267324	0	0	0	0.0123056	0.00152401	0
TCGA-PC-A5DO	TCGA_Sarcoma	Cluster1	0.0914769	0	0	0.0589353	0	0.199959	0.00424448	0	0.0634357	0	0.0660721	0	0.0631129	0.0644224	0.0040894	0.35067	0	0.0116868	0.0218803	0	0	0
TCGA-PC-A5DP	TCGA_Sarcoma	Cluster3	0.158953	0	0.0725473	0.0577813	0	0.291219	0	0	0	0	0.00245566	0.011885	0.00938536	0.0505072	0.0005	0.224295	0	0.0375825	0.0828605	0	0	0
TCGA-PT-A8TR	TCGA_Sarcoma	Cluster1	0.132442	0	0	0	0	0.144413	0	0	0.00470767	0	0	0.0425997	0.062534	0	0.019164	0.575795	0	0.0183442	0	0	0	0
TCGA-QC-A6FX	TCGA_Sarcoma	Cluster1	0.0351377	0	0	0.0166021	0	0.173642	0.012802	0.00558651	0	0	0.00954672	0.00530172	0.0134565	0.0592845	0.0725959	0.549024	0	0	0.0398339	0	0	0.00718636
TCGA-QC-A7B5	TCGA_Sarcoma	Cluster2	0	0	0.0080675	0.0206087	0	0.0822166	0.0280662	0.0206076	0.0302527	0.00662533	0.0178532	0	0	0.488642	0.0157594	0.218243	0	0	0.0630576	0	0	0
TCGA-QC-AA9N	TCGA_Sarcoma	Cluster2	0.0124515	0	0	0	0.0233326	0.150968	0	0	0.00236161	0	0.0401211	0.00683345	0.0490554	0.440064	0.00585288	0.211197	0	0	0	0.0499089	0	0.00785288
TCGA-QQ-A5V2	TCGA_Sarcoma	Cluster2	0.0273434	0	0.00707089	0.0587513	0	0.0601319	0	0	0.0107688	0	0	0.0191149	0.0537766	0.347814	0	0.371019	0	0	0.0442086	0	0	0
TCGA-QQ-A5V9	TCGA_Sarcoma	Cluster1	0.0276957	0	0.0577328	0.0153927	0	0.0960928	0.013868	0	0.0283655	0	0.0112472	0	0	0.0640328	0.00804186	0.667801	0	0	0	0.00547291	0	0.00425699
TCGA-QQ-A5VA	TCGA_Sarcoma	Cluster3	0.126133	0	0.116355	0.0977765	0	0.309185	0.0444357	0	0.0001	0	0.0477809	0	0.0511826	0.00338675	0.0513956	0.11778	0.00287894	0	0.0315751	0	0	0
TCGA-QQ-A5VB	TCGA_Sarcoma	Cluster1	0.0263734	0	0.00329708	0.178286	0	0.0798862	0	0.0524916	0.0360028	0	0	0.0331517	0.0066824	0	0.0821944	0.501635	0	0	0	0	0	0
TCGA-QQ-A5VC	TCGA_Sarcoma	Cluster3	0	0	0.0002	0.0233907	0	0.288667	0	0.0344474	0	0	0	0.0472765	0.00602984	0.156246	0.0231952	0.328311	0	0	0.0922174	0	0	0
TCGA-QQ-A5VD	TCGA_Sarcoma	Cluster2	0.0178768	0	0.00373074	0.0115582	0	0.0998598	0	0	0.0185587	0	0	0.0196645	0.0165923	0.529553	0.0262167	0.15402	0	0	0.102369	0	0	0
TCGA-QQ-A8VB	TCGA_Sarcoma	Cluster3	0.163521	0	0.0969883	0	0	0.10879	0	0	0.0352577	0	0.00616369	0.0357348	0.0148336	0.00900494	0.0393867	0.21935	0	0	0.270969	0	0	0
TCGA-QQ-A8VD	TCGA_Sarcoma	Cluster1	0.0731171	0	0	0	0	0.136817	0	0.00670802	0	0	0.0339614	0.03478	0.0170125	0.161377	0	0.374671	0	0.00414943	0.157406	0	0	0
TCGA-QQ-A8VF	TCGA_Sarcoma	Cluster3	0.0649033	0	0.0596054	0.249387	0	0.0785343	0.0154484	0.0637695	0.0254223	0	0	0.0414082	0.055496	0.210059	0.0530116	0.0574138	0	0	0.0255412	0	0	0
TCGA-QQ-A8VG	TCGA_Sarcoma	Cluster1	0.0484814	0	0.00132674	0.0792342	0	0.0904475	0	0.00514519	0.0144234	0	0.0155065	0	0.142125	0.0925909	0.0115804	0.426313	0	0.0382636	0.0345619	0	0	0
TCGA-QQ-A8VH	TCGA_Sarcoma	Cluster1	0.181456	0	0.00741522	0.0386863	0	0.14987	0.0025962	0	0	0	0	0	0	0.103679	0.00511286	0.484917	0	0.00600049	0.0202668	0	0	0
TCGA-RN-A68Q	TCGA_Sarcoma	Cluster1	0.00991008	0.0008	0.00384056	0.0721014	0	0.119638	0.00122302	0.00846766	0	0	0.0148533	0.00297463	0.306887	0	0.00552795	0.415988	0	0.00967253	0	0.0242193	0.00394384	0
TCGA-RN-AAAQ	TCGA_Sarcoma	Cluster1	0.0285515	0	0	0	0.00603558	0.149993	0	0	0	0	0.0708698	0	0.194795	0	0	0.545581	0	0.00417426	0	0	0	0
TCGA-SG-A6Z4	TCGA_Sarcoma	Cluster1	0.00449661	0	0	0.00665137	0	0.0419856	0	0.0301197	0.00469518	0	0.0134215	0.0223835	0	0.275949	0.0187211	0.523236	0	0	0.058317	0	0	0
TCGA-SG-A6Z7	TCGA_Sarcoma	Cluster2	0.0556692	0	0	0	0	0.192947	0	0	0.0274257	0	0	0.0358536	0.00299754	0.400377	0	0.200457	0	0.037286	0.0469867	0	0	0
TCGA-SG-A849	TCGA_Sarcoma	Cluster3	0.0666485	0	0.0233949	0.22701	0	0.154881	0.0146693	0.0292046	0.0125076	0	0	0.036814	0.0632616	0	0.084587	0.241957	0.0104966	0	0.0345668	0	0	0
TCGA-SI-A71O	TCGA_Sarcoma	Cluster2	0.0161521	0	0	0.0328947	0	0.087118	0	0.0366493	0.0277148	0	0	0	0	0.309997	0.0404944	0.374383	0	0	0.0745972	0	0	0
TCGA-SI-A71O_2	TCGA_Sarcoma	Cluster3	0.0645399	0	0.0830853	0.22694	0	0.192026	0.0245816	0.0178334	0.0113408	0	0.00734467	0.0135062	0.0257819	0.0387978	0.0679812	0.200768	0	0	0.0254739	0	0	0
TCGA-SI-A71P	TCGA_Sarcoma	Cluster1	0.0790034	0	0.00248398	0.00181755	0	0.149175	0	0	0	0	0.0185231	0	0.196482	0	0.0171005	0.530539	0	0.00424619	0	0	0.0006	0
TCGA-SI-A71Q	TCGA_Sarcoma	Cluster2	0.15761	0	0	0	0	0.206905	0	0	0.0415873	0	0	0.0698338	0.0174195	0.232342	0.0120704	0.207826	0	0.00717612	0.0472291	0	0	0
TCGA-SI-AA8B	TCGA_Sarcoma	Cluster2	0	0.0007	0.0001	0	0	0.00402934	0	0.0162486	0	0.00913812	0.00320383	0	0	0.406993	0.0222551	0.48683	0	0	0.0505687	0	0	0
TCGA-SI-AA8C	TCGA_Sarcoma	Cluster2	0.168487	0	0	0.0611508	0	0.128259	0	0.0251653	0	0	0	0.0112755	0.0403532	0.330865	0.00273957	0.198417	0	0.00629409	0.0269947	0	0	0
TCGA-UE-A6QT	TCGA_Sarcoma	Cluster3	0.143028	0	0.0400863	0.157637	0	0.190647	0.0170849	0.00667371	0.031135	0	0.0235696	0	0.0480208	0.0862574	0.0896664	0.144933	0	0.00128852	0.0199723	0	0	0
TCGA-UE-A6QU	TCGA_Sarcoma	Cluster3	0.0297176	0	0.00764071	0.279474	0	0.160499	0	0.0204678	0.0374876	0	0.0137044	0.0164139	0.0163593	0.109898	0.102141	0.200855	0	0	0.00534116	0	0	0
TCGA-VT-A80G	TCGA_Sarcoma	Cluster1	0.0586917	0	0	0.116303	0	0.0636244	0	0.0119908	0	0	0	0.0616422	0.0585474	0	0.104253	0.398946	0.00168591	0	0.124316	0	0	0
TCGA-VT-A80J	TCGA_Sarcoma	Cluster3	0.0331344	0	0.0176662	0.123557	0	0.140595	0.0269808	0.0156114	0.00662238	0	0.00891195	0.0115857	0.0660926	0.103784	0.0827232	0.318563	0.0129565	0	0.0312162	0	0	0
TCGA-VT-A80J_2	TCGA_Sarcoma	Cluster1	0.0310949	0.0100785	0.0822478	0.030582	0.0131134	0.0716335	0.0002	0	0.00197142	0	0	0.0169733	0.0224583	0.120039	0.0890784	0.481788	0.0109405	0	0.017767	0	0	0
TCGA-VT-AB3D	TCGA_Sarcoma	Cluster3	0.0662656	0	0.0427963	0.395848	0	0.0435138	0	0.0788433	0.091895	0	0	0	0.0189978	0.0331452	0.0423771	0.178133	0	0	0	0.00818541	0	0
TCGA-WK-A8XO	TCGA_Sarcoma	Cluster3	0.0117461	0	0.0132182	0.0406415	0	0.188869	0	0	0	0	0.0201304	0	0.0522247	0.0356065	0.0213749	0.350333	0	0	0.265855	0	0	0
TCGA-WK-A8XQ	TCGA_Sarcoma	Cluster1	0.178893	0	0	0.0533456	0	0.127619	0	0.0170991	0	0	0	0.0686905	0.0393521	0	0.0432845	0.381577	0	0	0.0901388	0	0	0
TCGA-WK-A8XS	TCGA_Sarcoma	Cluster3	0.0565595	0	0.00257063	0.0203209	0	0.300957	0	0.0481633	0	0	0	0.0390729	0.0520955	0.0326995	0.0730336	0.243736	0	0	0.130791	0	0	0
TCGA-WK-A8XT	TCGA_Sarcoma	Cluster2	0.152511	0	0	0	0	0.146123	0	0	0.200102	0	0.00497048	0.0261436	0.0127976	0.304301	0.0007	0.152314	0	0	0	0	0	0
TCGA-WK-A8XX	TCGA_Sarcoma	Cluster1	0	0	0	0.00998825	0	0.161793	0	0	0	0	0.0168869	0	0.0616866	0	0	0.632674	0	0.036637	0.0803348	0	0	0
TCGA-WK-A8XY	TCGA_Sarcoma	Cluster1	0.0853398	0	0.0289308	0.0392566	0	0.25752	0	0	0	0	0.0325138	0	0.104131	0	0	0.374526	0	0.0168988	0.0602419	0	0.0006	0
TCGA-WK-A8XZ	TCGA_Sarcoma	Cluster3	0.073307	0	0	0.00485644	0	0.297006	0	0	0	0	0.0135295	0.0129264	0.10875	0	0.0931973	0.285322	0	0	0.111104	0	0	0
TCGA-WK-A8Y0	TCGA_Sarcoma	Cluster1	0.0115972	0	0	0.0805063	0	0.208526	0.0389556	0.0522599	0	0	0	0.0616432	0.0571837	0	0.0916174	0.367619	0.00351278	0	0.0161422	0	0.0104369	0
TCGA-WP-A9GB	TCGA_Sarcoma	Cluster1	0.0708719	0	0	0	0	0.333152	0	0.0368137	0.031465	0	0	0.0850946	0.0441258	0	0	0.369107	0	0.0138371	0.015533	0	0	0
TCGA-X2-A95T	TCGA_Sarcoma	Cluster3	0.251625	0	0	0.0569418	0	0.322295	0	0.00811537	0.00766341	0	0.00355698	0.0204523	0.0554356	0.0530029	0.0264165	0.173186	0	0.00230929	0.018999	0	0	0
TCGA-X6-A7W8	TCGA_Sarcoma	Cluster1	0	0.0182271	0.016418	0.0290149	0	0.0188945	0	0	0.0329999	0	0.0306517	0	0.0217829	0.0685804	0.0217927	0.670532	0	0	0.0607185	0.00927789	0	0.00110984
TCGA-X6-A7WA	TCGA_Sarcoma	Cluster3	0.142439	0	0	0	0	0.30457	0	0.00221875	0.037779	0	0	0.0440836	0.152923	0.0158426	0.00487803	0.199669	0	0.00181523	0.0937821	0	0	0
TCGA-X6-A7WB	TCGA_Sarcoma	Cluster3	0.138011	0	0	0	0	0.283127	0	0	0	0	0.0112992	0.0472137	0.0460887	0.0651166	0.0250198	0.340777	0	0.0347311	0.00861639	0	0	0
TCGA-X6-A7WC	TCGA_Sarcoma	Cluster1	0.0321549	0	0	0.116717	0	0.105273	0.10955	0.0108776	0.0124365	0	0	0.0584184	0.00175081	0.137321	0.0415002	0.342726	0	0	0	0.0312742	0	0
TCGA-X6-A7WD	TCGA_Sarcoma	Cluster2	0.0109499	0	0	0	0.0456488	0.0740506	0	0	0	0	0.0171468	0	0	0.333174	0	0.380607	0	0.00857114	0.129851	0	0	0
TCGA-X6-A8C2	TCGA_Sarcoma	Cluster2	0.0214992	0	0	0	0	0.0454474	0.00340161	0.00217978	0.0105105	0.0160646	0.00132511	0	0	0.466426	0.00114199	0.384151	0	0.0111126	0.0367402	0	0	0
TCGA-X6-A8C3	TCGA_Sarcoma	Cluster1	0.0319155	0	0.005519	0.0763374	0	0.0964007	0.00692848	0.0310057	0	0	0	0.020644	0.0784147	0	0.0653054	0.545108	0.0004	0	0.0419771	0	0	0
TCGA-X6-A8C4	TCGA_Sarcoma	Cluster1	0	0.00684536	0.00179826	0.0182587	0	0.227805	0	0.00491904	0.0194954	0	0.0114309	0.0211289	0.0913981	0	0.0192529	0.552064	0	0.0103104	0	0.0152933	0	0
TCGA-X6-A8C5	TCGA_Sarcoma	Cluster3	0.0795426	0	0.0199684	0.114035	0	0.172375	0	0	0.0001	0	0	0.0368956	0.140158	0	0.0350495	0.285941	0	0	0.115933	0	0	0
TCGA-X6-A8C6	TCGA_Sarcoma	Cluster1	0.0826134	0	0	0.0520674	0	0.0944006	0	0	0	0	0	0.0230867	0.0580842	0	0.0144374	0.528511	0	0.0171663	0.128978	0	0.0007	0
TCGA-X6-A8C7	TCGA_Sarcoma	Cluster2	0.0665262	0	0	0.0106367	0	0.0807733	0	0	0.0436317	0	0	0.0357584	0	0.273718	0	0.151661	0	0	0.337295	0	0	0
TCGA-X9-A971	TCGA_Sarcoma	Cluster2	0.0707037	0	0	0.00321328	0	0.146705	0	0	0	0	0.0281142	0	0.00301587	0.459399	0.0070217	0.187833	0	0	0.0932154	0	0.0008	0
TCGA-X9-A973	TCGA_Sarcoma	Cluster3	0.177691	0	0	0.0236699	0	0.198093	0	0.00787461	0.0447446	0	0.0193144	0.0141143	0.115231	0.0604074	0.0008	0.320087	0	0	0.0125362	0	0.0005	0.00490512
TCGA-Z4-A8JB	TCGA_Sarcoma	Cluster3	0.168743	0	0.0430173	0.0412684	0	0.201737	0	0.0004	0	0	0	0.0382929	0.0202575	0.0426466	0.0235541	0.220164	0	0	0.199884	0	0	0
TCGA-Z4-A9VC	TCGA_Sarcoma	Cluster3	0.06014	0	0.120588	0	0	0.330072	0.00183197	0	0.00284243	0	0.00945096	0	0.0740262	0	0	0.235055	0	0.0004	0.163327	0	0.00229019	0
TCGA-Z4-AAPF	TCGA_Sarcoma	Cluster2	0.0364192	0	0	0.0982233	0	0.142699	0	0.0152649	0.0763616	0	0	0.0346049	0	0.490296	0	0.08665	0	0	0.0194803	0	0	0
TCGA-Z4-AAPG	TCGA_Sarcoma	Cluster1	0	0.0159534	0.00275598	0	0	0.185234	0.0361195	0	0	0	0.0466942	0	0.00292589	0.0302883	0	0.640979	0	0.00964375	0.0294061	0	0	0

## Sheet: Z-score
Input_Sample	Project_ID	Kmeans_clusters	B cells naive	B cells memory	Plasma cells	T cells CD8	T cells CD4 naive	T cells CD4 memory resting	T cells CD4 memory activated	T cells follicular helper	T cells regulatory (Tregs)	T cells gamma delta	NK cells resting	NK cells activated	Monocytes	Macrophages M0	Macrophages M1	Macrophages M2	Dendritic cells resting	Dendritic cells activated	Mast cells resting	Mast cells activated	Eosinophils	Neutrophils
GSM1827058	GSE71118	Cluster1	-0.580186	1.21328	-0.137921	-0.618118	-0.270064	-0.4376	-0.405451	0.748847	-0.653544	0.267625	-0.469303	0.496457	-0.103261	-0.66971	1.45528	0.578504	-0.0127856	-0.270875	-0.790556	1.48477	0.616051	-0.308013
GSM1827060	GSE71118	Cluster1	-0.580186	-0.311184	0.242945	-0.574841	-0.270064	-0.631492	0.582081	-0.7739	0.242571	-0.499202	0.114172	-0.831044	3.21793	-0.66971	1.14595	1.10461	-0.335441	-0.270875	-0.506538	-0.288635	-0.230645	0.0375622
GSM1827062	GSE71118	Cluster1	-0.580186	-0.36576	-0.0939261	0.825763	-0.270064	-1.29204	-0.405451	0.396141	-0.653544	2.66076	-0.469303	0.911386	-0.79056	-0.66971	2.52283	0.318678	-0.335441	-0.270875	-0.731706	-0.288635	-0.230645	0.144156
GSM1827063	GSE71118	Cluster1	-0.580186	-0.36576	1.85008	-0.618118	0.0231374	-0.555356	-0.405451	-0.322891	-0.653544	0.419631	-0.469303	1.25306	-0.79056	-0.66971	-0.349796	1.58706	-0.335441	-0.270875	-0.740711	-0.052021	-0.230645	-0.308013
GSM1827065	GSE71118	Cluster1	-0.488804	-0.36576	0.820529	0.225017	-0.270064	-1.29204	0.357253	0.552803	-0.653544	2.66384	-0.469303	-0.450936	-0.79056	-0.66971	1.55119	0.29204	-0.206674	-0.270875	0.121153	-0.288635	-0.230645	-0.308013
GSM1827066	GSE71118	Cluster1	-0.580186	0.194607	-0.370563	-0.618118	-0.270064	-0.545234	-0.405451	-0.215115	-0.492109	0.716187	-0.469303	0.364233	0.71395	-0.66971	1.77147	1.26376	-0.335441	-0.270875	-0.790556	-0.232321	-0.201621	0.693206
GSM1827069	GSE71118	Cluster1	-0.580186	-0.129343	0.580271	-0.311059	-0.270064	1.06382	-0.405451	-0.727704	0.411885	-0.499202	-0.469303	0.327889	-0.537502	-0.399985	-0.46716	0.834084	2.42832	-0.270875	-0.790556	-0.162693	1.34911	0.610417
GSM1827070	GSE71118	Cluster1	-0.580186	0.679921	-0.359917	-0.618118	-0.270064	1.00099	-0.405451	-0.710229	-0.653544	-0.499202	-0.469303	0.662459	0.550331	-0.66971	-0.689962	1.13409	0.0846521	-0.270875	-0.062205	-0.288635	0.952078	1.21184
GSM1827071	GSE71118	Cluster1	-0.580186	0.514697	-0.111436	-0.618118	-0.156714	-1.11924	-0.405451	-0.40965	-0.653544	-0.125119	-0.469303	-0.412829	-0.79056	0.195407	-0.540888	2.13987	-0.335441	-0.270875	-0.790556	0.29424	-0.230645	-0.308013
GSM1827072	GSE71118	Cluster1	-0.580186	-0.36576	-0.372916	-0.618118	-0.270064	-0.787251	-0.405451	-0.323145	-0.653544	-0.0356907	-0.469303	-0.262964	-0.652794	-0.66971	-0.251078	1.70251	-0.335441	-0.270875	1.62072	-0.243166	-0.230645	-0.308013
GSM1827073	GSE71118	Cluster1	-0.580186	-0.36576	-0.482834	-0.516495	-0.270064	-0.669493	0.474223	-0.7739	-0.653544	0.142113	-0.107248	-0.831044	-0.531067	-0.66971	0.338193	1.79963	-0.335441	-0.270875	0.834435	-0.288635	-0.230645	-0.308013
GSM1827074	GSE71118	Cluster1	-0.580186	-0.209278	-0.0840182	-0.245655	-0.270064	-0.12493	4.31825	-0.632318	-0.653544	0.605241	-0.469303	-0.831044	-0.480079	-0.293565	-0.214702	1.14153	-0.335441	-0.270875	-0.790556	-0.0711758	-0.230645	0.531105
GSM1827079	GSE71118	Cluster1	-0.580186	0.39303	-0.343828	-0.618118	-0.270064	0.0827421	-0.405451	0.415178	-0.653544	-0.109652	-0.469303	1.02069	-0.79056	-0.606004	0.596335	1.04586	-0.335441	-0.270875	0.308676	-0.177084	-0.230645	0.3867
GSM1827083	GSE71118	Cluster1	-0.580186	-0.36576	-0.0485004	-0.618118	-0.270064	0.367409	4.13636	-0.7739	-0.653544	-0.467236	-0.432979	-0.831044	-0.41478	-0.66971	3.59446	0.311108	-0.219121	-0.270875	-0.107295	-0.288635	-0.230645	-0.245606
GSM1827084	GSE71118	Cluster1	-0.506494	-0.36576	0.0114987	-0.618118	-0.270064	-0.329273	-0.340372	-0.513118	-0.653544	-0.115364	-0.469303	-0.484041	-0.579878	-0.66971	-0.434257	1.8989	5.00457	-0.270875	-0.339671	-0.0469775	2.1689	0.0967951
GSM1827086	GSE71118	Cluster1	-0.580186	1.03988	-0.371057	-0.618118	-0.270064	0.00967936	-0.236177	-0.7739	-0.653544	-0.236919	-0.469303	-0.539069	-0.79056	-0.617994	2.77022	0.876793	7.50525	-0.270875	-0.790556	-0.149094	-0.230645	0.618186
GSM1827088	GSE71118	Cluster1	-0.474408	-0.36576	-0.227522	-0.618118	-0.270064	-0.790776	-0.0697356	0.237988	-0.653544	0.823437	-0.469303	0.25366	0.705617	-0.66971	0.755396	1.0439	7.50096	-0.270875	-0.790556	-0.0444834	0.558584	-0.308013
GSM1827092	GSE71118	Cluster1	-0.580186	0.0140765	0.136299	-0.618118	-0.270064	-0.770753	3.02771	-0.382762	-0.653544	1.50264	-0.469303	-0.831044	-0.79056	0.495571	-0.21973	0.399181	-0.0313607	-0.270875	0.022292	-0.288635	-0.230645	-0.197771
GSM1827093	GSE71118	Cluster1	-0.580186	0.0596455	-0.317677	-0.618118	-0.270064	-0.153441	-0.405451	-0.7739	-0.653544	0.190845	-0.469303	0.0461095	-0.79056	-0.66971	0.373143	2.23201	-0.208718	-0.270875	-0.783853	-0.288635	1.51743	0.060533
GSM1827099	GSE71118	Cluster1	-0.580186	1.1182	-0.222763	-0.618118	-0.270064	-0.806147	-0.405451	0.683954	-0.653544	0.715913	-0.469303	0.593786	-0.79056	-0.607821	3.23058	0.638947	0.588674	-0.270875	-0.564	-0.288635	-0.230645	2.07541
GSM1827100	GSE71118	Cluster1	-0.211667	-0.36576	0.695539	-0.618118	-0.270064	-0.848245	1.71922	-0.17178	-0.508425	1.11177	-0.469303	-0.103251	0.76968	-0.66971	0.894548	0.185032	0.153971	-0.270875	0.841814	-0.288635	-0.230645	-0.308013
GSM1827101	GSE71118	Cluster1	-0.580186	0.412203	0.799832	-0.349737	-0.270064	-1.10646	2.0606	0.18596	-0.653544	2.2338	-0.469303	-0.831044	-0.79056	-0.66971	0.995914	0.370664	1.26828	-0.270875	0.247458	-0.288635	0.63522	0.546124
GSM1827102	GSE71118	Cluster1	-0.580186	-0.36576	-0.207611	-0.618118	-0.270064	-0.0554783	0.512154	-0.607742	-0.653544	0.561644	-0.469303	-0.831044	-0.79056	-0.66971	0.420149	1.08829	-0.335441	-0.270875	1.24901	-0.288635	-0.230645	-0.308013
GSM1827103	GSE71118	Cluster1	-0.580186	5.73174	2.30812	-0.618118	2.21144	-1.10935	-0.405451	-0.7739	-0.100559	0.695194	-0.469303	1.93467	-0.625962	-0.66971	-0.0533307	0.0268685	-0.0794946	-0.270875	-0.419486	-0.233758	-0.230645	0.784515
GSM1827105	GSE71118	Cluster1	-0.580186	0.429782	-0.399906	-0.618118	-0.270064	0.821113	-0.405451	-0.169313	-0.653544	-0.471428	-0.216206	-0.831044	-0.0226799	-0.583625	0.938078	1.09748	5.74177	-0.270875	-0.790556	-0.258179	-0.230645	-0.041993
GSM1827106	GSE71118	Cluster1	-0.580186	-0.306401	-0.192249	-0.071114	-0.270064	-1.28691	-0.405451	0.106042	0.254373	1.4152	-0.469303	-0.668773	-0.79056	-0.317438	1.6401	0.295593	-0.335441	-0.270875	1.33639	-0.288635	-0.230645	-0.253407
GSM1827107	GSE71118	Cluster1	-0.443933	-0.36576	-0.334175	-0.618118	-0.270064	0.25018	-0.405451	-0.293289	-0.137926	1.03902	-0.469303	2.58001	-0.79056	-0.66971	0.403199	0.756171	0.158763	-0.270875	-0.790556	0.544603	-0.230645	-0.308013
GSM1827108	GSE71118	Cluster1	-0.580186	0.0939018	1.89165	0.0681594	-0.270064	0.850516	-0.405451	-0.0156206	-0.55416	-0.499202	-0.469303	-0.02838	-0.79056	-0.227411	-0.419751	0.51115	-0.335441	-0.270875	-0.790556	-0.0826205	-0.230645	0.720499
GSM1827109	GSE71118	Cluster1	-0.580186	-0.36576	0.783646	-0.452452	-0.270064	-0.708797	0.665282	-0.7739	-0.653544	0.308518	-0.449053	-0.831044	-0.79056	-0.0554152	-0.102024	1.49262	-0.335441	-0.270875	-0.790556	0.583587	-0.230645	-0.308013
GSM1827113	GSE71118	Cluster1	-0.580186	0.0940612	-0.468101	-0.618118	1.47216	-0.0339405	0.404102	-0.7739	-0.653544	-0.499202	1.12029	-0.831044	0.60033	-0.66971	-0.834057	0.600325	-0.335441	-0.270875	-0.790556	3.0723	-0.230645	0.588142
GSM1827114	GSE71118	Cluster1	-0.399505	-0.36576	-0.439061	-0.618118	-0.270064	0.255368	-0.405451	-0.194659	0.710719	1.10115	-0.469303	-0.831044	-0.79056	0.208276	1.46081	0.260957	0.626209	-0.270875	-0.790556	0.130597	-0.230645	-0.308013
GSM1827118	GSE71118	Cluster1	-0.443379	-0.36576	-0.386758	-0.618118	-0.270064	0.242349	-0.405451	-0.766958	-0.653544	0.0561617	-0.469303	2.27584	0.262493	-0.66971	2.48459	0.24222	0.735988	-0.270875	-0.790556	0.664559	1.18768	-0.308013
GSM1827119	GSE71118	Cluster1	-0.334971	-0.36576	-0.533409	-0.618118	-0.270064	-0.545413	-0.28261	0.176164	-0.622555	0.492911	-0.469303	-0.831044	-0.79056	-0.0429653	1.1405	1.52276	-0.335441	-0.270875	-0.790556	0.0133211	-0.230645	-0.308013
GSM1827120	GSE71118	Cluster1	-0.580186	1.03272	0.575682	-0.618118	1.13692	-0.818197	-0.405451	-0.69237	0.983288	0.748434	-0.469303	1.04131	0.21674	-0.66971	0.993189	0.123244	-0.335441	-0.270875	-0.790556	1.54041	-0.230645	0.700631
GSM1827121	GSE71118	Cluster1	-0.580186	2.18354	-0.0240044	-0.618118	1.87459	-0.591596	-0.405451	-0.106828	-0.653544	1.14432	-0.469303	0.351096	-0.79056	-0.66971	-0.531718	0.327294	5.72344	-0.270875	0.536861	-0.288635	4.00638	-0.308013
GSM1827122	GSE71118	Cluster1	-0.580186	0.998171	-0.255148	-0.618118	-0.270064	-0.746725	0.19693	-0.45869	-0.653544	0.369713	-0.469303	-0.831044	-0.79056	0.568481	-0.0180695	0.762879	-0.335441	-0.270875	0.436484	-0.258993	-0.230645	0.298697
GSM1827123	GSE71118	Cluster1	-0.580186	1.12147	0.0611653	-0.618118	-0.270064	-1.14094	-0.164687	-0.388681	1.30074	0.418937	-0.469303	-0.831044	-0.79056	0.716551	-0.14581	1.04551	-0.112683	-0.270875	-0.442964	-0.288635	-0.230645	-0.308013
GSM1827125	GSE71118	Cluster1	-0.33754	-0.36576	-0.0512809	-0.491897	-0.270064	-0.586405	0.722565	-0.418545	-0.653544	0.297726	-0.469303	-0.831044	-0.79056	0.0220929	0.55482	1.02673	-0.335441	-0.270875	0.356072	-0.288635	-0.230645	-0.308013
GSM1827126	GSE71118	Cluster1	-0.350511	-0.36576	-0.235988	-0.618118	-0.270064	-0.80628	-0.405451	-0.0254416	-0.317593	0.0721361	-0.469303	0.590841	-0.79056	0.517538	-0.377954	1.43842	-0.335441	-0.270875	-0.576231	-0.288635	-0.230645	-0.308013
GSM1827127	GSE71118	Cluster1	-0.580186	-0.251142	-0.40133	-0.618118	-0.270064	-0.316946	-0.405451	-0.7739	-0.470809	-0.499202	-0.469303	-0.484722	-0.161186	-0.66971	0.409733	1.09889	0.0708838	-0.270875	1.62812	0.00119327	1.84687	-0.0447035
GSM1827130	GSE71118	Cluster1	-0.580186	0.805223	0.789757	-0.564783	1.51227	-1.29204	4.19439	1.25798	-0.653544	-0.184357	-0.399451	-0.831044	-0.79056	0.103215	0.65335	0.508183	-0.335441	-0.270875	-0.347106	-0.288635	-0.230645	0.0257837
GSM1827131	GSE71118	Cluster1	-0.580186	8.34176	0.748151	-0.513376	0.1056	-1.07075	-0.405451	-0.600753	-0.653544	-0.20759	-0.469303	-0.157795	-0.79056	-0.66971	-0.402451	1.09109	-0.335441	0.418611	-0.790556	0.759739	-0.230645	1.44193
GSM1827132	GSE71118	Cluster1	-0.580186	-0.36576	2.19986	-0.618118	-0.270064	-0.112941	1.4742	0.280655	-0.653544	0.748792	-0.469303	-0.798393	-0.79056	-0.66971	-0.0553674	0.493597	0.952377	-0.116801	0.34605	-0.288635	-0.230645	0.104959
GSM1827134	GSE71118	Cluster1	-0.578424	0.317605	-0.486725	-0.618118	-0.270064	-0.0199671	-0.405451	-0.3057	-0.653544	0.804592	-0.469303	0.438701	0.744504	-0.66971	-0.0309238	1.19446	0.63976	-0.0554704	-0.141235	-0.288635	-0.230645	-0.127858
GSM1827136	GSE71118	Cluster1	-0.580186	-0.27941	0.0275426	-0.529104	0.439013	-1.19247	-0.405451	-0.444509	-0.653544	-0.135237	-0.469303	0.166967	-0.555738	-0.66971	3.67791	0.785348	-0.335441	0.0279422	-0.787204	1.4855	-0.230645	0.071842
GSM1827140	GSE71118	Cluster1	-0.580186	1.60103	0.0987308	-0.530134	1.12667	-1.03663	-0.405451	-0.0989018	-0.653544	0.328043	-0.469303	1.83338	0.651999	-0.66971	0.167352	0.909618	3.9012	-0.270875	-0.43895	-0.201934	-0.230645	-0.308013
GSM1827141	GSE71118	Cluster1	-0.580186	0.817747	-0.183286	-0.618118	-0.270064	-1.29204	-0.405451	0.121171	-0.653544	0.180394	-0.469303	-0.651028	-0.79056	0.982977	-0.16724	1.36967	-0.335441	-0.270875	-0.756209	-0.184091	-0.230645	0.142849
GSM1827143	GSE71118	Cluster1	-0.580186	-0.210495	-0.37515	-0.618118	-0.270064	-1.25716	-0.405451	-0.0722828	-0.653544	-0.0798136	-0.469303	-0.798596	-0.607622	-0.66971	0.153188	1.78594	-0.335441	-0.270875	-0.790556	3.02207	-0.230645	-0.0350275
GSM1827148	GSE71118	Cluster1	-0.450735	-0.36576	-0.34132	-0.618118	-0.270064	0.207485	-0.405451	-0.433763	-0.653544	2.268	-0.469303	0.853857	-0.79056	-0.66971	-0.789146	0.985122	0.065175	-0.270875	0.237925	-0.288635	-0.230645	-0.300212
GSM1827150	GSE71118	Cluster1	-0.475593	-0.36576	-0.0920436	-0.618118	0.229527	-0.903556	-0.0923542	-0.0310493	-0.653544	0.517736	-0.469303	-0.584719	-0.703681	-0.66971	2.55604	1.25114	0.165244	-0.270875	-0.00412403	-0.288635	-0.230645	0.147066
GSM1827152	GSE71118	Cluster1	-0.580186	-0.0702691	0.133661	-0.468654	-0.270064	-1.19484	-0.405451	0.340503	-0.518556	0.425239	-0.469303	0.756341	0.0519181	-0.66971	2.48729	0.319434	-0.335441	-0.270875	-0.790556	1.1989	-0.230645	5.63014
GSM1827161	GSE71118	Cluster1	-0.40172	-0.36576	-0.503234	-0.618118	0.653638	-0.964381	-0.405451	0.445821	-0.653544	-0.0081737	-0.469303	0.386625	-0.565107	0.341908	-0.221798	0.838456	0.36448	-0.270875	-0.790556	1.58089	-0.230645	-0.308013
GSM1827164	GSE71118	Cluster1	-0.580186	0.0921243	-0.32507	-0.618118	-0.270064	-0.430495	-0.405451	-0.724603	-0.653544	0.272162	-0.469303	0.275143	-0.79056	-0.368741	-0.498246	1.48172	-0.335441	-0.270875	0.677599	0.0406754	-0.230645	-0.216605
GSM1827167	GSE71118	Cluster1	-0.580186	0.692599	-0.376871	-0.618118	0.233321	0.27551	0.87676	-0.599997	-0.653544	-0.499202	0.787923	-0.831044	-0.492094	-0.66971	-0.8056	1.91314	0.00933885	-0.270875	-0.490515	-0.091911	-0.230645	0.751702
GSM1827170	GSE71118	Cluster1	-0.580186	2.39988	-0.0676897	-0.618118	-0.187484	-1.28383	0.602328	-0.259755	-0.425576	0.29752	-0.469303	-0.831044	-0.79056	-0.66971	2.20896	1.03874	2.76357	-0.270875	0.339994	-0.288635	-0.230645	0.154008
GSM1827171	GSE71118	Cluster1	-0.43426	-0.36576	0.0875333	-0.618118	-0.270064	-0.316157	0.0487434	0.690814	-0.653544	1.48207	-0.469303	0.415145	-0.79056	-0.297776	1.68236	0.238983	-0.0854332	-0.270875	-0.32903	-0.0346358	-0.230645	0.560077
GSM1827178	GSE71118	Cluster1	-0.580186	-0.165813	-0.311869	0.271304	-0.270064	-0.935872	-0.405451	0.525712	-0.653544	-0.117668	-0.469303	1.21537	0.302067	-0.66971	0.586976	0.274732	-0.335441	-0.270875	-0.790556	3.00637	-0.230645	0.470881
GSM1827180	GSE71118	Cluster1	-0.580186	0.538422	-0.332514	-0.618118	-0.270064	-1.24039	-0.405451	0.13389	-0.403642	-0.1894	-0.469303	-0.80088	-0.79056	0.0541785	-0.806534	0.787927	-0.335441	-0.270875	-0.790556	4.21729	-0.230645	0.0992164
GSM1827182	GSE71118	Cluster1	-0.429983	-0.229205	-0.152902	-0.618118	-0.270064	-0.985446	-0.405451	-0.0927226	-0.0411871	0.724875	0.559564	7.57841	-0.79056	0.142794	-0.798117	-0.0543655	-0.0335914	-0.270875	-0.790556	0.398748	-0.230645	0.109411
GSM1827186	GSE71118	Cluster1	-0.468397	-0.36576	0.34655	-0.196742	-0.270064	-0.403251	-0.405451	0.200136	0.103521	-0.34163	-0.469303	0.954223	-0.517923	-0.66971	0.0929931	0.795863	-0.0435578	-0.270875	1.077	-0.288635	-0.230645	0.157779
GSM1827190	GSE71118	Cluster1	-0.510537	-0.36576	0.761387	-0.618118	-0.270064	-0.235014	-0.405451	-0.176859	-0.252524	0.654385	-0.469303	0.863773	-0.79056	-0.66971	-0.452201	0.310724	-0.335441	-0.270875	1.90055	-0.0824886	-0.230645	-0.308013
GSM1827192	GSE71118	Cluster1	-0.324661	-0.36576	0.1723	-0.618118	-0.0729918	-1.01285	-0.194744	-0.619547	-0.106888	0.653905	-0.469303	0.451018	1.67429	0.151086	1.31867	0.48621	-0.335441	-0.270875	-0.790556	-0.164618	-0.230645	-0.308013
GSM1827194	GSE71118	Cluster1	-0.551494	-0.36576	-0.398605	-0.618118	0.635969	-1.29204	0.149803	-0.530092	0.0314353	0.53099	-0.469303	-0.831044	-0.79056	0.482985	0.446753	1.34558	-0.335441	-0.270875	-0.210335	-0.288635	-0.230645	-0.308013
GSM1827195	GSE71118	Cluster1	-0.580186	1.05212	-0.251475	-0.618118	-0.270064	-0.135326	0.959064	-0.7739	-0.653544	0.115522	-0.469303	-0.412279	1.64369	-0.639841	-0.159199	1.34136	-0.335441	-0.270875	-0.181162	-0.288635	-0.230645	-0.308013
GSM1827196	GSE71118	Cluster1	-0.580186	0.302266	-0.424716	-0.618118	-0.270064	-0.14825	-0.161029	-0.673504	-0.653544	0.387301	-0.469303	-0.0385889	-0.79056	-0.66971	-0.446406	1.81804	0.0273694	-0.270875	0.320234	-0.288635	-0.230645	0.605799
GSM1827204	GSE71118	Cluster1	-0.580186	-0.166021	-0.350445	-0.618118	0.192484	-0.792677	-0.405451	-0.560634	-0.653544	0.820668	-0.469303	0.175364	-0.757626	-0.397656	0.184298	2.18906	-0.335441	-0.270875	-0.790556	-0.288635	-0.230645	-0.308013
GSM1827205	GSE71118	Cluster1	-0.580186	0.247519	-0.367969	-0.618118	-0.270064	0.30205	0.121203	-0.717936	-0.653544	-0.163144	-0.469303	-0.831044	0.655109	-0.1682	-0.47439	1.18956	-0.335441	-0.270875	-0.790556	-0.0867054	-0.230645	5.63016
GSM1827206	GSE71118	Cluster1	-0.580186	3.25687	0.117843	-0.618118	-0.0218414	-0.26696	-0.405451	0.150026	-0.653544	0.489698	-0.469303	1.63744	-0.79056	-0.66971	-0.517388	1.02257	0.388658	-0.270875	-0.0983683	-0.288635	-0.230645	0.638258
GSM1827208	GSE71118	Cluster1	-0.580186	0.936198	1.17249	0.0175457	1.75307	-1.29204	-0.169962	-0.220869	0.432066	-0.499202	-0.469303	-0.831044	0.458947	-0.66971	-0.42577	1.02157	0.192766	-0.270875	0.687056	-0.288635	-0.230645	-0.0144662
GSM1827209	GSE71118	Cluster1	-0.580186	-0.36576	-0.34679	-0.618118	-0.270064	-0.655318	0.558306	-0.0372474	-0.649117	0.981583	-0.469303	-0.611366	-0.79056	0.311573	0.252692	0.756794	-0.335441	-0.270875	-0.790556	1.03592	-0.230645	0.865569
GSM1827211	GSE71118	Cluster1	-0.580186	0.223065	-0.332071	0.926574	-0.270064	-1.29204	0.327686	-0.0140611	-0.653544	2.03731	-0.469303	-0.0998848	-0.79056	-0.66971	2.32145	0.204439	-0.335441	-0.270875	-0.00576353	0.0485405	-0.230645	0.23348
GSM1827212	GSE71118	Cluster1	-0.580186	0.431844	-0.410331	-0.618118	0.814767	0.0345664	0.847343	-0.7739	-0.377406	0.114788	-0.0400336	-0.831044	-0.79056	0.668596	0.938952	0.367589	0.815689	-0.270875	-0.790556	-0.183888	-0.230645	-0.164411
GSM1827216	GSE71118	Cluster1	-0.580186	-0.291037	-0.337047	-0.477162	-0.270064	-0.280769	0.0882155	-0.580884	-0.653544	-0.499202	-0.449053	-0.831044	0.0450368	-0.623386	-0.285768	1.96126	-0.176857	-0.270875	0.547985	-0.288635	-0.230645	-0.308013
GSM1827217	GSE71118	Cluster1	-0.580186	-0.36576	-0.388881	1.07251	-0.270064	-1.29204	1.42744	0.000965945	-0.653544	2.36178	-0.469303	0.231342	-0.79056	-0.66971	2.39978	0.42548	-0.335441	-0.270875	-0.790556	-0.288635	-0.230645	0.627884
GSM1827219	GSE71118	Cluster1	-0.388906	-0.36576	-0.431057	-0.618118	-0.270064	0.155598	-0.405451	0.293959	0.26514	0.112952	-0.469303	1.66964	0.09517	-0.66971	0.320564	1.03886	0.0242211	-0.270875	-0.790556	0.158972	-0.187109	1.22291
GSM1827221	GSE71118	Cluster1	-0.580186	-0.0172795	-0.416979	-0.618118	-0.270064	-0.0993994	-0.405451	-0.655393	0.0360007	0.536613	-0.469303	1.00246	-0.260333	-0.66971	-0.32756	0.781226	0.127812	-0.270875	1.33393	-0.288635	-0.230645	0.464615
GSM1827223	GSE71118	Cluster1	-0.580186	-0.36576	-0.0788054	-0.376007	-0.270064	-1.29204	-0.405451	2.78866	-0.456528	1.07538	-0.469303	1.82603	-0.79056	-0.66971	4.13459	0.235834	0.197386	-0.270875	-0.698716	-0.288635	-0.230645	-0.276809
GSM1827225	GSE71118	Cluster1	-0.580186	0.0189882	-0.401947	-0.618118	-0.270064	0.363755	-0.331541	0.151119	-0.653544	0.388621	-0.205102	-0.831044	-0.79056	-0.66971	0.152386	1.14801	0.246921	-0.270875	0.711416	-0.288635	-0.230645	0.110075
GSM1827226	GSE71118	Cluster1	-0.580186	-0.36576	-0.372505	-0.232249	-0.270064	-0.583674	-0.371129	-0.533928	-0.653544	2.76333	-0.469303	-0.461272	-0.79056	-0.66971	0.676163	0.835357	-0.335441	-0.270875	0.448738	-0.288635	-0.230645	0.0748905
GSM1827229	GSE71118	Cluster1	-0.580186	0.0916951	-0.441428	-0.618118	-0.270064	-0.206108	0.466836	-0.418544	-0.653544	0.203477	-0.469303	-0.0900447	-0.79056	-0.66971	-0.629408	1.68557	-0.335441	-0.122448	0.699344	-0.288635	-0.230645	0.784287
GSM1827230	GSE71118	Cluster1	-0.580186	0.6886	-0.349659	-0.618118	0.928864	-1.01255	4.33871	-0.7739	-0.653544	-0.0826024	-0.27706	-0.365586	-0.79056	-0.66971	-0.595187	2.0439	0.127416	-0.270875	-0.790556	0.334049	1.30538	0.302459
GSM1827231	GSE71118	Cluster1	-0.580186	0.305505	-0.406702	-0.618118	-0.270064	1.46645	-0.405451	-0.7739	-0.653544	0.282976	-0.469303	0.354984	-0.79056	0.230031	-0.480005	0.394377	-0.335441	-0.270875	-0.790556	0.471372	-0.230645	-0.308013
GSM1827232	GSE71118	Cluster1	-0.580186	1.45153	0.0494654	-0.618118	-0.270064	-0.916072	0.135636	0.120032	-0.653544	0.622744	-0.469303	-0.510028	3.00896	-0.228794	-0.164796	-0.00232328	0.39981	-0.270875	0.942997	-0.288635	0.872222	-0.308013
GSM1827236	GSE71118	Cluster1	-0.580186	-0.36576	-0.258471	-0.484351	-0.270064	-1.17707	-0.405451	0.128862	-0.653544	-0.313746	-0.469303	-0.806912	-0.79056	0.839074	-0.161475	1.34691	0.525303	-0.270875	-0.114031	-0.0856818	-0.230645	-0.308013
GSM1827239	GSE71118	Cluster1	-0.580186	0.45965	-0.331655	-0.0500614	-0.270064	-0.980823	-0.405451	0.222326	-0.464743	-0.110123	-0.469303	-0.173795	-0.79056	0.415014	1.22149	0.767178	-0.335441	-0.270875	-0.790556	0.618236	-0.230645	-0.0635095
GSM1827242	GSE71118	Cluster1	-0.580186	0.516783	1.55328	-0.489745	-0.270064	-0.308108	0.779428	-0.7739	0.0720709	0.511498	-0.469303	0.100636	-0.79056	-0.66971	-0.309079	0.926833	-0.335441	-0.270875	-0.790556	0.506992	1.45185	2.62243
GSM1827243	GSE71118	Cluster1	-0.580186	-0.281135	-0.263673	-0.618118	-0.270064	-0.321055	-0.342591	-0.7739	-0.653544	0.820398	-0.469303	-0.0168757	0.79646	-0.66971	3.07395	0.921278	-0.335441	-0.270875	-0.715168	-0.288635	-0.230645	-0.308013
GSM1827245	GSE71118	Cluster1	-0.580186	0.509885	-0.306988	-0.386186	0.0183839	-1.29204	0.358245	-0.374044	-0.653544	-0.179038	-0.459178	-0.831044	-0.79056	0.843966	0.372571	1.32275	-0.335441	-0.270875	-0.456018	-0.288635	-0.230645	-0.308013
GSM1827247	GSE71118	Cluster1	-0.580186	-0.00587466	-0.447735	-0.618118	-0.270064	-0.0469661	-0.0487422	-0.547692	0.233189	-0.142482	-0.469303	0.314015	-0.755355	-0.66971	2.02198	0.924778	0.995589	-0.270875	0.233933	-0.288635	-0.230645	0.605658
GSM1827248	GSE71118	Cluster1	-0.580186	0.453464	-0.412557	-0.49995	-0.270064	-0.650972	0.08717	0.313682	-0.653544	1.26567	-0.469303	-0.69837	-0.79056	-0.66971	0.357209	1.95867	-0.335441	-0.270875	-0.644237	-0.288635	-0.230645	0.317312
GSM1827254	GSE71118	Cluster1	-0.580186	-0.0295252	0.00850278	-0.618118	0.314719	-1.26353	0.444913	-0.712745	-0.102656	-0.269108	-0.109094	-0.831044	-0.79056	-0.66971	1.04954	2.26458	-0.335441	-0.270875	-0.0499879	-0.288635	-0.230645	-0.308013
GSM1827256	GSE71118	Cluster1	-0.580186	0.0538738	-0.391005	-0.423931	-0.270064	-1.29204	-0.188628	0.107908	-0.253068	1.81529	-0.469303	-0.784432	-0.79056	0.457391	0.873928	0.861851	-0.335441	-0.270875	-0.790556	0.115649	-0.230645	0.12128
GSM1827259	GSE71118	Cluster1	-0.425103	-0.36576	-0.533409	-0.618118	-0.270064	-0.906648	0.0804247	-0.397405	0.14613	-0.0119024	-0.469303	-0.560859	2.7192	-0.66971	-0.431598	1.46328	-0.153896	-0.238788	0.547761	-0.288635	-0.230645	-0.308013
GSM1827260	GSE71118	Cluster1	-0.507348	0.319444	-0.499476	-0.618118	-0.270064	-0.0350675	-0.405451	-0.632233	-0.045396	0.537249	-0.469303	-0.158393	-0.79056	0.186805	-0.579613	0.0681225	-0.335441	-0.270875	1.94117	-0.288635	-0.230645	0.176597
GSM1827261	GSE71118	Cluster1	-0.580186	1.95234	0.0388125	-0.618118	0.199927	-0.987217	-0.278025	-0.461242	-0.653544	-0.176055	-0.469303	-0.797261	-0.480854	-0.66971	0.841818	0.596893	-0.0843481	-0.270875	2.49304	-0.288635	-0.230645	-0.308013
GSM1827262	GSE71118	Cluster1	-0.580186	-0.36576	-0.225586	0.0971727	-0.270064	-1.02851	-0.405451	0.11262	-0.653544	0.354655	-0.469303	0.256156	1.16982	-0.66971	1.1835	0.469507	2.00871	-0.270875	0.909687	-0.288635	-0.230645	-0.308013
GSM1827263	GSE71118	Cluster1	-0.580186	-0.186767	-0.338902	-0.618118	-0.270064	0.32932	0.233724	-0.505031	-0.653544	-0.236239	0.0244808	-0.831044	-0.79056	0.0609008	1.21992	1.0887	0.309231	-0.270875	-0.653309	-0.288635	-0.230645	0.111953
GSM1827265	GSE71118	Cluster1	-0.580186	4.61377	0.39185	-0.618118	-0.0549116	-0.718279	-0.405451	-0.521783	-0.649117	-0.194739	-0.469303	0.613479	-0.79056	-0.66971	-0.34022	1.77724	-0.317953	-0.270875	-0.790556	0.0858098	-0.230645	0.953909
GSM1827266	GSE71118	Cluster1	-0.580186	-0.36576	-0.342233	-0.618118	-0.270064	-0.641425	-0.405451	-0.647603	-0.653544	0.0734522	-0.469303	-0.144005	-0.521406	-0.66971	0.351901	0.563488	-0.213927	-0.270875	3.10759	-0.288635	-0.230645	-0.169452
GSM1827267	GSE71118	Cluster1	-0.580186	-0.36576	0.860235	-0.383487	-0.270064	-0.235389	-0.405451	-0.5681	-0.47286	-0.389584	-0.469303	-0.19281	1.64932	-0.0489618	-0.219655	0.904311	-0.335441	-0.270875	-0.343253	-0.288635	-0.230645	-0.308013
GSM1827271	GSE71118	Cluster1	-0.580186	1.20975	-0.277562	-0.618118	1.67003	-1.29204	-0.405451	-0.469917	-0.653544	0.897968	-0.469303	-0.831044	-0.79056	0.838355	-0.564506	1.00132	-0.335441	-0.270875	-0.790556	0.324382	-0.230645	-0.308013
GSM1827272	GSE71118	Cluster1	-0.580186	-0.0126702	0.0455255	-0.385124	-0.270064	-0.349962	-0.405451	-0.7739	-0.653544	-0.499202	-0.469303	0.367457	-0.0540995	-0.66971	-0.00462319	1.82746	-0.335441	-0.270875	-0.790556	0.841624	-0.230645	0.469762
GSM1827274	GSE71118	Cluster1	-0.211397	-0.36576	2.329	-0.618118	-0.270064	-0.874227	0.384727	2.15163	-0.241422	0.969184	-0.469303	-0.466664	-0.511968	-0.66971	1.20491	0.308025	1.24979	-0.270875	-0.603452	0.0137842	-0.230645	-0.261208
GSM1827275	GSE71118	Cluster1	-0.580186	-0.36576	0.00322087	0.290454	-0.270064	-1.29204	-0.405451	-0.32108	-0.653544	1.21121	-0.469303	0.326087	-0.500951	-0.66971	2.63702	0.46919	-0.335441	-0.270875	0.638073	-0.288635	-0.230645	-0.308013
GSM1827276	GSE71118	Cluster1	-0.224726	-0.36576	1.75576	-0.389757	-0.270064	-0.906705	0.178965	1.09076	-0.653544	1.32033	-0.469303	0.300083	-0.79056	-0.66971	0.251278	0.549387	-0.335441	-0.270875	0.209203	-0.288635	-0.230645	0.226092
GSM1827278	GSE71118	Cluster1	-0.580186	-0.36576	0.154675	-0.322455	-0.270064	-0.0264144	-0.405451	2.53258	-0.653544	2.41124	-0.469303	-0.167594	-0.79056	-0.66971	0.022488	0.404505	1.20737	-0.270875	-0.571666	0.151847	-0.230645	-0.172601
GSM1827280	GSE71118	Cluster1	-0.412286	-0.36576	-0.301033	-0.618118	-0.270064	-0.357521	2.40147	1.01053	-0.653544	0.893776	-0.469303	-0.831044	-0.79056	0.471103	1.58738	0.124405	-0.335441	-0.270875	-0.790556	-0.0190289	-0.230645	-0.308013
GSM1827282	GSE71118	Cluster1	-0.580186	0.0147428	-0.420071	-0.618118	-0.23378	-0.902323	-0.14705	-0.426589	-0.235274	-0.0578662	-0.469303	-0.831044	-0.79056	0.769091	-0.831337	1.86841	-0.335441	-0.270875	-0.728811	-0.288635	-0.230645	0.481658
GSM1827285	GSE71118	Cluster1	-0.525784	-0.36576	1.00551	-0.567641	-0.270064	-1.0598	-0.405451	0.590752	-0.653544	0.0739682	-0.469303	-0.596911	-0.79056	0.360553	0.221547	0.959036	-0.235116	-0.270875	-0.790556	0.741101	-0.230645	0.448774
GSM1827290	GSE71118	Cluster1	-0.580186	0.706982	-0.361187	-0.618118	-0.270064	0.174981	-0.405451	-0.472213	-0.653544	-0.285952	-0.469303	-0.291836	-0.79056	-0.152462	-0.296796	1.67316	-0.132794	-0.270875	-0.790556	0.418048	-0.114549	-0.261208
GSM1827291	GSE71118	Cluster1	-0.580186	-0.00886314	-0.41025	-0.618118	0.837656	-0.40371	0.533715	-0.7739	-0.653544	0.0130811	-0.469303	-0.435099	-0.79056	-0.583762	-0.72406	1.93188	-0.335441	-0.270875	0.484348	-0.288635	-0.230645	0.234926
GSM1827295	GSE71118	Cluster1	-0.580186	1.2795	-0.433316	-0.618118	-0.270064	0.621908	-0.405451	-0.7739	0.352171	-0.499202	-0.337572	0.461905	0.254939	-0.66971	-0.67848	1.62364	-0.180202	-0.270875	-0.51941	-0.288635	-0.230645	0.647534
GSM1827302	GSE71118	Cluster1	-0.564331	-0.36576	-0.331942	-0.618118	-0.00274983	-1.15148	-0.0171752	-0.718659	-0.653544	0.00545025	-0.469303	-0.411604	1.21737	-0.66971	0.593146	2.29719	-0.335441	-0.270875	-0.480189	-0.288635	-0.230645	-0.308013
GSM1827305	GSE71118	Cluster1	-0.580186	0.27237	0.978211	-0.618118	0.343927	-0.154853	1.3963	-0.7739	-0.653544	0.336291	-0.469303	-0.806912	-0.79056	-0.66971	0.409779	0.514227	0.587727	0.00673901	1.00129	-0.288635	-0.230645	0.84235
GSM1827306	GSE71118	Cluster1	-0.580186	-0.138852	-0.176614	-0.618118	-0.270064	-0.364083	0.317315	-0.146581	-0.653544	-0.0675446	-0.378949	-0.831044	-0.79056	-0.66971	0.60142	1.62457	0.353383	-0.270875	0.476342	-0.288635	-0.230645	0.589046
GSM1827307	GSE71118	Cluster1	-0.580186	6.37247	1.36453	-0.618118	0.520328	-0.746625	-0.405451	-0.341794	-0.653544	0.480781	-0.469303	0.0596202	-0.556731	-0.66971	1.33136	0.518658	-0.335441	-0.217665	-0.584122	-0.288635	-0.230645	-0.308013
GSM1827310	GSE71118	Cluster1	-0.5146	-0.36576	-0.36008	-0.618118	-0.193305	-0.692233	0.112745	-0.478463	0.115912	-0.467588	-0.220877	-0.758003	1.94656	-0.66971	-0.726552	1.61874	-0.244331	-0.104963	0.789551	-0.288635	-0.230645	-0.308013
GSM1827315	GSE71118	Cluster1	-0.580186	-0.259787	-0.331885	0.0815964	-0.270064	-0.311099	0.203039	-0.0400362	-0.653544	1.91141	-0.469303	-0.831044	-0.79056	-0.66971	1.29139	0.252046	-0.335441	-0.270875	1.01103	-0.288635	-0.230645	-0.308013
GSM1827316	GSE71118	Cluster1	-0.576662	-0.356395	-0.393282	-0.618118	-0.270064	-0.136058	-0.405451	-0.221607	0.100518	0.43822	-0.469303	0.621741	-0.79056	0.668973	0.145843	0.343996	-0.335441	-0.270875	-0.127763	-0.17382	-0.230645	0.454239
GSM1827317	GSE71118	Cluster1	-0.376814	-0.36576	-0.48028	-0.618118	-0.270064	0.174341	-0.405451	-0.0629039	-0.653544	-0.499202	-0.469303	1.95887	0.852512	-0.632055	-0.539297	1.36768	0.270361	-0.270875	-0.790556	0.293994	1.40996	0.407453
GSM1827319	GSE71118	Cluster1	-0.476476	0.00159515	-0.179166	-0.618118	-0.270064	1.79261	-0.405451	-0.7739	0.223724	-0.499202	0.716937	0.23415	-0.551993	-0.633578	-0.735899	1.0027	-0.239244	-0.270875	-0.790556	0.107796	-0.230645	0.916148
GSM1827321	GSE71118	Cluster1	-0.580186	-0.36576	-0.367794	-0.317781	-0.270064	2.35556	0.226388	-0.7739	-0.653544	0.856667	-0.469303	-0.591123	0.511927	-0.66971	-0.476814	0.300304	-0.282977	-0.270875	-0.365818	-0.288635	0.631499	-0.308013
GSM1827322	GSE71118	Cluster1	-0.580186	0.901146	-0.296705	-0.618118	-0.256097	0.93603	-0.405451	-0.7739	-0.653544	-0.499202	-0.209539	0.0673759	-0.785743	-0.66971	-0.631268	1.20622	0.0363045	-0.270875	0.665136	-0.288635	-0.230645	0.861718
GSM1827327	GSE71118	Cluster1	-0.580186	-0.264434	0.107583	-0.618118	-0.270064	0.708874	-0.222058	-0.448726	-0.653544	0.294846	-0.469303	0.637745	-0.79056	-0.66971	1.13343	0.543256	0.0537623	-0.270875	0.127254	-0.288635	-0.230645	2.11427
GSM1827330	GSE71118	Cluster1	-0.580186	3.87853	0.234264	-0.618118	0.974828	-0.458492	-0.405451	-0.580385	-0.653544	-0.0737709	-0.469303	-0.220069	-0.79056	0.319996	-0.582371	0.0407519	0.224252	-0.270875	1.06348	-0.194806	-0.230645	-0.308013
GSM1827335	GSE71118	Cluster1	-0.580186	2.18467	0.580098	-0.618118	0.758633	-0.337417	-0.405451	0.0816621	-0.653544	0.351913	-0.469303	0.413225	-0.79056	-0.523366	-0.456512	0.715096	-0.335441	-0.270875	-0.790556	1.69604	-0.230645	-0.308013
GSM1827339	GSE71118	Cluster1	0.0598437	-0.36576	0.921656	-0.618118	-0.270064	-0.334442	-0.315449	-0.0412209	-0.653544	1.07858	-0.469303	-0.831044	-0.785743	-0.211925	2.59908	0.123512	0.0906844	-0.270875	-0.362392	-0.288635	-0.230645	0.301752
GSM1827340	GSE71118	Cluster1	-0.326437	-0.36576	4.70622	-0.403818	-0.270064	-0.439135	-0.405451	-0.190245	-0.653544	0.589908	-0.469303	-0.740187	-0.722291	-0.66971	-0.668536	0.177754	-0.335441	-0.270875	-0.790556	1.5536	-0.230645	-0.0253651
GSM1827343	GSE71118	Cluster1	-0.542421	-0.112121	-0.462054	-0.618118	-0.270064	-0.658646	1.44017	-0.344029	-0.653544	0.245699	0.471585	-0.831044	-0.79056	0.891781	-0.858716	0.993112	-0.335441	-0.270875	-0.523494	-0.288635	-0.230645	1.84751
GSM1827346	GSE71118	Cluster1	-0.580186	0.897114	-0.228375	-0.618118	-0.270064	0.462304	-0.405451	-0.18602	0.0633817	0.01616	-0.469303	-0.831044	-0.79056	-0.66971	-0.827094	1.84727	-0.335441	-0.270875	0.00701267	-0.288635	-0.230645	-0.308013
GSM1827352	GSE71118	Cluster1	-0.580186	-0.152305	-0.170415	-0.49117	-0.270064	-0.45672	-0.405451	-0.707263	-0.635836	-0.499202	-0.469303	-0.455719	0.654312	-0.66971	1.44393	1.59031	1.49857	-0.270875	-0.790556	0.482584	-0.230645	-0.0687905
GSM1827353	GSE71118	Cluster1	-0.440663	-0.36576	-0.206395	-0.618118	-0.270064	0.326765	0.645394	-0.356015	-0.653544	0.377221	-0.469303	0.506075	2.06247	-0.66971	-0.513143	1.04485	-0.191397	-0.270875	-0.790556	-0.107906	2.31018	-0.18152
GSM1827354	GSE71118	Cluster1	-0.509979	-0.36576	1.00152	-0.374891	-0.270064	-0.365674	0.188114	-0.7739	-0.653544	1.12145	-0.469303	-0.831044	-0.79056	-0.431589	2.53352	0.136053	-0.335441	-0.270875	0.320555	-0.288635	-0.230645	0.417498
GSM1827358	GSE71118	Cluster1	-0.580186	0.0138733	-0.244023	-0.158742	-0.270064	-1.21044	-0.405451	0.444315	-0.653544	-0.00221538	-0.469303	0.117173	0.0306651	-0.66971	0.440616	2.09945	-0.335441	-0.270875	-0.790556	0.282014	-0.230645	-0.0956054
GSM1827359	GSE71118	Cluster1	-0.580186	-0.332981	-0.355112	0.227125	-0.270064	-0.654792	-0.405451	0.663261	-0.653544	1.4251	-0.469303	0.494071	0.456149	-0.66971	-0.212699	1.38096	-0.335441	-0.270875	-0.769446	-0.288635	-0.230645	0.115898
GSM1827360	GSE71118	Cluster1	-0.580186	3.50927	1.05932	-0.618118	-0.270064	0.0702931	-0.249121	-0.0354991	-0.315732	0.529796	-0.469303	-0.322056	-0.545699	0.207171	0.285059	0.142773	-0.0401969	-0.270875	-0.75962	-0.217174	-0.230645	-0.308013
GSM1827362	GSE71118	Cluster1	-0.486931	0.0639099	-0.329269	-0.618118	-0.270064	0.71278	-0.405451	-0.520492	-0.653544	0.925937	-0.469303	0.433208	-0.72471	-0.66971	-0.129856	1.25041	0.0654073	-0.270875	-0.790556	0.0885428	-0.230645	1.39663
GSM1827364	GSE71118	Cluster1	-0.485263	-0.36576	0.859695	-0.450858	-0.270064	-0.969629	0.176406	1.48569	-0.653544	1.74579	-0.469303	-0.227511	-0.79056	-0.66971	0.243339	0.561819	-0.0787018	-0.270875	0.439028	-0.288635	-0.230645	2.54005
GSM1827367	GSE71118	Cluster1	-0.549998	-0.155566	-0.295449	-0.618118	-0.096878	0.281907	0.0347322	-0.676981	-0.653544	-0.499202	0.803029	-0.831044	0.135904	0.152692	-0.685297	0.854944	-0.149427	-0.270875	-0.790556	1.11282	-0.230645	0.469622
GSM1827370	GSE71119	Cluster1	-0.580186	0.00386278	-0.544531	0.602026	-0.270064	-0.875585	-0.224649	-0.7739	1.10931	-0.499202	-0.32306	-0.831044	-0.00706582	0.574196	-0.529128	0.864555	-0.335441	-0.270875	0.120692	-0.288635	-0.230645	-0.308013
GSM1827376	GSE71119	Cluster1	0.326765	-0.36576	-0.544531	-0.346913	0.647964	-1.29204	-0.405451	-0.7739	-0.244794	-0.499202	0.104271	-0.229268	0.351071	-0.66971	0.512229	0.819036	-0.335441	0.285382	1.928	-0.288635	-0.230645	-0.308013
GSM1827377	GSE71119	Cluster1	-0.520943	-0.36576	1.4505	2.66436	-0.270064	-1.29204	-0.405451	0.709006	1.28281	-0.499202	-0.469303	-0.54822	-0.79056	-0.335405	-0.0356547	0.484592	-0.335441	-0.270875	-0.790556	0.0327405	-0.230645	0.302526
GSM1827378	GSE71119	Cluster1	-0.580186	-0.36576	-0.523979	0.140584	-0.270064	-0.99045	-0.405451	-0.0120051	1.07822	-0.499202	-0.469303	0.900503	-0.79056	0.472636	-0.532064	1.31697	-0.335441	-0.270875	-0.790556	0.0691826	-0.230645	0.597667
GSM1827380	GSE71119	Cluster1	-0.580186	-0.36576	-0.469677	-0.0114762	0.0653938	-0.820396	-0.405451	-0.7739	-0.106228	-0.499202	1.52607	-0.831044	2.63971	0.0841124	-0.521394	-0.136524	-0.335441	-0.270875	-0.790556	1.39077	-0.230645	7.94641
GSM1827381	GSE71119	Cluster1	-0.538509	0.540303	1.96748	0.88189	-0.270064	0.0281929	-0.405451	1.19309	0.469534	-0.499202	-0.469303	0.925918	-0.452845	-0.66971	-0.598368	0.376877	-0.335441	-0.270875	-0.527662	-0.201278	-0.230645	-0.308013
GSM1827382	GSE71119	Cluster1	0.0668953	-0.36576	-0.420676	-0.43001	-0.270064	-0.937444	-0.405451	0.0980035	-0.256747	-0.499202	0.590539	-0.831044	0.444521	-0.66971	-0.675714	1.03041	-0.335441	4.36475	1.07395	-0.288635	-0.230645	-0.308013
GSM1827383	GSE71119	Cluster1	0.530464	-0.36576	-0.39312	0.687045	-0.270064	-1.09196	-0.405451	-0.7739	0.807733	-0.499202	-0.469303	1.5295	1.08171	-0.66971	-0.22606	1.06637	-0.335441	-0.270875	-0.00594838	-0.288635	-0.230645	-0.308013
GSM1827384	GSE71119	Cluster1	0.438317	-0.36576	-0.544531	0.766726	-0.270064	0.201133	-0.405451	-0.355942	0.638089	-0.499202	-0.469303	0.173218	1.55378	-0.66971	-0.357527	0.509896	-0.335441	-0.270875	-0.029551	-0.288635	-0.230645	-0.308013
GSM1827386	GSE71119	Cluster1	-0.580186	-0.291232	0.431272	1.2655	-0.270064	-1.16714	-0.405451	0.365468	1.15111	-0.499202	-0.469303	0.953764	-0.607805	-0.66971	0.428901	1.03928	-0.335441	-0.270875	-0.0884253	-0.288635	-0.230645	0.197717
GSM1827389	GSE71119	Cluster1	-0.54143	-0.36576	-0.431017	-0.618118	-0.270064	0.976871	-0.405451	-0.753072	0.488513	-0.499202	2.98396	-0.806912	0.822618	-0.66971	-0.724043	0.715924	0.580723	-0.270875	0.263295	-0.288635	-0.230645	-0.261208
GSM1827391	GSE71119	Cluster1	-0.580186	-0.0944424	-0.544531	-0.135539	-0.270064	1.3415	-0.405451	-0.7739	-0.653544	-0.499202	0.362029	-0.831044	2.15964	-0.66971	-0.101475	0.822795	1.87261	-0.20013	-0.702481	-0.288635	-0.230645	-0.308013
GSM1827392	GSE71119	Cluster1	-0.331874	-0.36576	-0.544531	0.529489	-0.270064	0.115572	-0.405451	-0.7739	0.666961	-0.499202	-0.469303	1.94101	-0.140226	-0.66971	-0.409096	1.13342	-0.335441	-0.270875	-0.114299	-0.288635	-0.230645	-0.308013
GSM1827393	GSE71119	Cluster1	-0.580186	-0.169825	0.835577	1.77438	-0.270064	-0.738215	-0.405451	0.483836	0.688878	-0.499202	-0.469303	2.67983	1.17791	-0.66971	-0.734737	0.44398	-0.335441	-0.270875	-0.75614	-0.288635	-0.230645	-0.308013
GSM1827396	GSE71119	Cluster1	-0.580186	-0.300905	-0.544531	-0.376912	-0.219609	-0.0682656	-0.405451	-0.7739	-0.653544	-0.499202	0.82366	-0.831044	1.085	-0.66971	-0.947167	2.28556	-0.335441	-0.270875	-0.790556	-0.172639	-0.230645	1.23434
GSM1827397	GSE71119	Cluster1	-0.344687	-0.36576	-0.544531	0.998035	-0.270064	-1.10003	-0.405451	-0.0451986	3.38453	-0.499202	-0.469303	-0.532966	-0.550164	0.428204	0.209312	0.656903	-0.335441	-0.270875	-0.790556	0.19526	-0.230645	-0.308013
GSM1827399	GSE71119	Cluster1	-0.574901	-0.36576	-0.533409	0.0578357	-0.270064	-0.0673237	-0.405451	-0.6085	2.43985	-0.499202	-0.469303	0.565176	0.598939	-0.630937	-0.811116	0.698508	-0.335441	-0.270875	1.26645	-0.288635	-0.230645	-0.308013
GSM1827400	GSE71119	Cluster1	0.85901	-0.36576	0.655562	-0.556999	-0.270064	-1.02185	-0.405451	0.852945	-0.653544	-0.479621	-0.469303	0.0661737	0.870329	-0.66971	-0.615676	1.01609	-0.335441	1.92451	-0.790556	1.18307	-0.230645	-0.308013
GSM1827402	GSE71119	Cluster1	-0.396566	-0.36576	-0.544531	1.63971	-0.270064	-1.00451	-0.405451	0.622952	2.22867	-0.499202	-0.469303	0.580588	-0.150242	-0.66971	-0.17841	0.437184	1.54568	-0.270875	0.789101	-0.288635	-0.230645	-0.229063
GSM1827404	GSE71119	Cluster1	-0.580186	-0.36576	0.220787	0.428154	-0.270064	0.00589812	-0.405451	-0.668195	-0.367197	-0.499202	-0.469303	0.357452	1.91933	-0.66971	-0.493554	0.544312	1.92999	2.8874	-0.790556	0.166199	-0.230645	0.773892
GSM1827405	GSE71119	Cluster1	-0.580186	-0.085337	-0.544531	-0.373643	-0.270064	-0.452556	-0.405451	-0.24934	-0.653544	-0.499202	0.492689	0.207472	-0.79056	1.04122	-0.956346	1.19928	-0.335441	-0.270875	-0.690162	-0.288635	-0.230645	-0.145572
GSM1827406	GSE71119	Cluster1	-0.580186	-0.255638	-0.544531	0.435627	-0.270064	-0.147177	-0.405451	0.752929	-0.653544	-0.109505	-0.469303	-0.0522323	0.0298058	-0.66971	0.17356	1.43051	-0.335441	-0.270875	-0.279061	-0.288635	-0.230645	-0.308013
GSM1827407	GSE71119	Cluster1	-0.580186	-0.36576	-0.544531	-0.312148	-0.270064	-0.952618	-0.405451	-0.7739	-0.550624	-0.499202	-0.469303	-0.0117301	1.73411	-0.66971	-0.815513	1.0162	-0.335441	-0.270875	2.52343	-0.288635	-0.230645	-0.308013
GSM1827408	GSE71119	Cluster1	-0.580186	-0.36576	-0.544531	0.0681755	-0.270064	-0.216142	-0.190358	-0.7739	-0.653544	-0.499202	-0.469303	-0.831044	-0.42566	0.140598	-0.683897	1.57013	1.05677	-0.270875	-0.061557	-0.288635	-0.230645	0.0276005
GSM1827409	GSE71119	Cluster1	-0.360213	-0.36576	-0.544531	-0.294183	-0.270064	-0.767864	-0.405451	-0.0525911	-0.258903	-0.499202	-0.469303	0.82732	1.22007	-0.66971	0.12168	1.9479	-0.335441	-0.270875	-0.790556	0.0720723	-0.230645	-0.269008
GSM1827410	GSE71119	Cluster1	-0.465669	-0.36576	0.351653	0.132023	-0.270064	1.91139	-0.193223	-0.592561	0.0439761	-0.499202	-0.469303	-0.642166	0.434493	-0.66971	0.167432	0.480947	-0.335441	-0.270875	-0.615289	-0.288635	-0.230645	-0.210781
GSM1827411	GSE71119	Cluster1	-0.580186	-0.36576	-0.544531	-0.193974	-0.270064	0.0460365	-0.405451	-0.7739	-0.598352	-0.499202	-0.469303	-0.140446	0.914159	-0.66971	-0.755278	2.04962	-0.155484	-0.172756	-0.271372	-0.288635	-0.230645	0.106479
GSM1827412	GSE71119	Cluster1	-0.48729	-0.36576	-0.544531	-0.138396	-0.270064	0.0382177	-0.405451	0.0105415	0.797232	-0.499202	-0.469303	0.947287	-0.549513	-0.629053	0.00721275	0.214158	-0.335441	-0.270875	2.26368	-0.288635	-0.230645	-0.308013
GSM1827413	GSE71119	Cluster1	-0.580186	0.938404	-0.544531	0.514161	-0.270064	-0.161151	-0.405451	0.184843	0.53504	-0.499202	-0.469303	0.576616	0.536477	-0.66971	0.429026	1.00284	-0.335441	-0.270875	-0.307003	-0.288635	-0.230645	-0.308013
GSM1827414	GSE71119	Cluster1	0.413057	-0.36576	0.258799	1.40273	-0.270064	-0.649154	-0.405451	1.48701	2.4185	-0.499202	2.15567	1.01063	-0.0300231	-0.66971	-0.579792	0.0845939	-0.335441	-0.270875	-0.662819	-0.288635	-0.230645	-0.308013
GSM1827415	GSE71119	Cluster1	-0.580186	-0.36576	-0.544531	-0.28953	-0.270064	0.129128	-0.405451	-0.7739	-0.653544	-0.499202	-0.306564	-0.289325	1.32417	-0.220969	-0.532313	1.50448	-0.335441	-0.270875	-0.790556	-0.245938	-0.230645	3.09643
GSM1827417	GSE71119	Cluster1	-0.580186	0.43509	-0.491042	1.55592	-0.270064	-0.603057	-0.199002	-0.760015	0.944577	-0.499202	-0.469303	0.763584	-0.221927	-0.66971	1.38463	0.529055	1.49284	-0.270875	-0.152101	-0.288635	-0.230645	0.0521998
GSM1827418	GSE71119	Cluster1	0.64016	-0.36576	0.703651	0.623951	-0.270064	-1.29204	-0.405451	2.60436	-0.653544	-0.499202	-0.469303	0.939279	0.452923	-0.66971	1.33672	0.249368	-0.335441	-0.270875	-0.790556	0.491593	-0.230645	0.0976229
GSM1827421	GSE71119	Cluster1	-0.542576	-0.208133	-0.544531	-0.337535	-0.270064	-0.366828	-0.405451	-0.194336	0.408523	-0.499202	-0.356468	-0.498855	2.33601	-0.66971	-0.828526	1.49995	1.34511	-0.270875	0.180959	-0.288635	-0.230645	-0.308013
GSM1827422	GSE71119	Cluster1	-0.580186	-0.36576	-0.544531	0.0269218	-0.270064	-0.396775	-0.405451	-0.13579	0.482803	-0.499202	-0.469303	-0.026265	1.12014	-0.66971	-0.519529	1.23034	-0.335441	-0.270875	0.887926	-0.288635	-0.230645	-0.308013
GSM1827423	GSE71119	Cluster1	-0.39971	-0.36576	-0.544531	0.0430889	-0.270064	-0.0951519	-0.405451	-0.260405	0.567296	-0.499202	-0.424544	0.779992	0.707393	-0.66971	-0.284204	1.32757	2.14349	-0.270875	-0.343109	-0.288635	-0.230645	-0.0809731
GSM1827427	GSE71119	Cluster1	-0.580186	-0.36576	-0.544531	-0.0413778	-0.270064	-0.999746	-0.405451	0.31189	1.7004	-0.499202	0.0554907	-0.315093	0.628283	-0.66971	-0.605727	1.64559	-0.300465	-0.208946	0.415576	-0.288635	-0.230645	0.810228
GSM1827428	GSE71119	Cluster1	-0.549076	-0.36576	-0.544531	0.853279	-0.270064	-0.992757	-0.405451	-0.746129	0.429694	-0.499202	-0.469303	0.356241	0.868994	-0.66971	-0.326235	1.39961	-0.240006	-0.270875	0.578016	-0.288635	-0.230645	-0.308013
GSM1827432	GSE71119	Cluster1	-0.580186	-0.316125	-0.53897	0.169567	-0.270064	-0.384046	-0.405451	-0.0886022	-0.653544	-0.499202	0.752311	-0.449213	0.12851	-0.251329	-0.485222	1.67763	-0.335441	-0.270875	-0.790556	0.261642	-0.230645	-0.308013
GSM1827434	GSE71119	Cluster1	-0.580186	-0.36576	-0.3516	1.25582	-0.270064	-0.720895	-0.405451	-0.068045	-0.546598	-0.440347	-0.469303	1.06143	0.551536	-0.66971	2.12329	0.59466	-0.335441	-0.270875	-0.790556	0.363575	-0.230645	-0.210469
GSM1827435	GSE71119	Cluster1	-0.580186	-0.143921	-0.520133	-0.163955	-0.270064	-0.851715	-0.405451	0.0764664	0.285399	-0.499202	-0.404772	-0.672175	-0.0658677	1.01193	0.0986536	0.864289	-0.335441	-0.270875	-0.43317	-0.288635	-0.230645	-0.308013
GSM1827436	GSE71119	Cluster1	-0.519655	-0.36576	-0.544531	-0.0614983	-0.270064	-0.535672	-0.405451	-0.7739	0.789558	-0.499202	-0.469303	0.0125784	2.58242	-0.66971	-0.662816	1.60609	-0.335441	-0.270875	-0.0977697	-0.288635	-0.230645	-0.308013
GSM1827438	GSE71119	Cluster1	-0.580186	-0.36576	-0.544531	-0.316992	0.476447	-1.29204	-0.405451	-0.7739	0.179384	-0.499202	0.257135	-0.74239	2.67939	-0.66971	-0.956346	1.71464	-0.335441	2.92969	0.081435	-0.288635	-0.230645	-0.308013
GSM1827440	GSE71119	Cluster1	-0.411365	0.31313	-0.180313	0.972908	-0.270064	-0.176972	-0.405451	0.326613	0.576089	0.105373	-0.469303	0.141154	-0.737305	-0.0688611	0.198292	0.166297	0.462639	-0.270875	-0.0207558	-0.288635	-0.230645	-0.308013
GSM1827441	GSE71119	Cluster1	-0.576662	-0.233388	-0.544531	0.309515	-0.270064	-0.348009	-0.405451	-0.471936	-0.402725	-0.499202	-0.469303	0.533354	1.06345	-0.66971	-0.630701	1.86476	1.12597	-0.270875	-0.790556	-0.0982209	-0.230645	0.173937
GSM1827444	GSE71119	Cluster1	-0.444418	-0.36576	-0.529702	-0.217777	-0.270064	0.0734495	-0.405451	-0.127743	0.173333	-0.499202	-0.469303	1.1032	0.723263	-0.66971	-0.956346	1.07441	-0.317953	-0.0284478	0.745379	-0.288635	-0.230645	0.193199
GSM1827445	GSE71119	Cluster1	-0.574901	-0.36576	-0.469897	0.369386	-0.270064	1.22221	-0.405451	-0.7739	0.366435	-0.499202	-0.469303	0.932228	-0.461716	-0.66971	-0.352573	0.661669	-0.335441	-0.270875	0.306916	-0.288635	-0.230645	0.0466132
GSM1827450	GSE71119	Cluster1	-0.580186	-0.36576	-0.544531	0.700769	-0.270064	0.316086	-0.405451	-0.7739	0.621648	-0.499202	-0.469303	2.48088	0.273007	-0.66971	-0.532909	0.481926	-0.335441	-0.270875	0.581733	-0.288635	-0.230645	-0.308013
GSM1827451	GSE71119	Cluster1	-0.353757	-0.36576	-0.370416	1.80715	-0.270064	-1.29204	-0.405451	1.38039	0.0610466	-0.499202	-0.0967977	-0.831044	-0.79056	0.220687	-0.214491	0.849841	-0.335441	-0.270875	-0.663325	0.249115	-0.230645	-0.180458
GSM1827455	GSE71119	Cluster1	-0.580186	-0.36576	-0.544531	2.83111	-0.270064	-1.29204	-0.405451	2.5173	-0.653544	0.224226	-0.469303	2.08616	-0.63991	-0.66971	0.981375	0.350153	-0.335441	-0.270875	-0.746789	-0.288635	-0.230645	-0.308013
GSM1827459	GSE71119	Cluster1	-0.250915	-0.36576	-0.544531	0.648648	-0.270064	-0.0827948	-0.405451	-0.526206	0.868909	-0.499202	-0.469303	1.14719	1.09258	-0.66971	-0.201199	0.176073	0.759078	-0.270875	1.04484	-0.288635	-0.230645	-0.308013
GSM1827460	GSE71119	Cluster1	-0.51088	-0.36576	-0.544531	0.49288	-0.270064	0.387405	-0.405451	-0.7739	0.215691	-0.364211	-0.469303	1.62498	0.70009	-0.66971	0.641026	0.136112	0.652139	-0.270875	0.561935	-0.288635	-0.230645	-0.308013
GSM1827462	GSE71119	Cluster1	-0.571378	-0.268999	-0.53897	-0.618118	-0.270064	0.638327	-0.405451	-0.107009	3.90457	-0.499202	-0.469303	3.17067	0.424927	-0.66971	-0.790979	0.030327	-0.335441	-0.270875	0.873205	-0.288635	-0.230645	-0.0634354
GSM1827466	GSE71119	Cluster1	-0.497601	-0.36576	-0.430125	0.0647496	-0.270064	-0.225745	-0.405451	-0.437301	1.28639	-0.499202	-0.469303	1.82982	-0.716438	0.660192	-0.0583744	0.553283	-0.335441	-0.270875	-0.759199	-0.288635	-0.230645	-0.308013
GSM1827467	GSE71119	Cluster1	-0.501987	-0.36576	-0.48543	-0.0761878	-0.270064	-0.241962	-0.405451	0.1926	1.34768	-0.499202	-0.469303	1.84435	0.847011	-0.66971	-0.270351	0.702375	-0.335441	-0.270875	0.652412	-0.288635	-0.230645	-0.308013
GSM1827468	GSE71119	Cluster1	-0.336401	-0.36576	-0.544531	0.864214	-0.270064	-0.311824	-0.405451	0.00550867	1.10811	-0.499202	-0.469303	1.78953	1.88546	-0.66971	-0.0711642	0.374153	-0.0816056	-0.270875	-0.00393406	-0.288635	-0.230645	-0.308013
GSM1827470	GSE71119	Cluster1	-0.580186	-0.36576	-0.43666	1.34765	-0.270064	1.16295	-0.405451	-0.7739	-0.653544	-0.499202	-0.469303	0.800043	0.925015	-0.26889	-0.565768	0.326637	-0.335441	0.0984569	-0.782736	-0.288635	-0.230645	-0.308013
GSM1827472	GSE71119	Cluster1	-0.557573	0.0144737	-0.544531	0.0339668	-0.270064	-0.610194	-0.405451	-0.444423	0.141663	-0.499202	-0.469303	-0.132548	0.425209	-0.66971	0.00200261	1.83729	-0.335441	-0.270875	0.118305	-0.288635	-0.230645	-0.308013
GSM1827473	GSE71119	Cluster1	0.388523	-0.36576	-0.544531	-0.618118	0.852513	-1.29204	-0.405451	-0.500594	1.08387	-0.499202	4.28929	3.07952	-0.627857	-0.103992	-0.934003	0.740803	-0.335441	-0.270875	-0.366973	-0.288635	-0.230645	-0.308013
GSM1827475	GSE71119	Cluster1	0.145896	-0.36576	-0.544531	-0.618118	-0.270064	0.256792	-0.405451	-0.7739	0.760044	-0.499202	0.249116	-0.285595	2.23447	-0.66971	-0.168597	1.09599	-0.24535	-0.270875	-0.252379	-0.288635	-0.230645	-0.308013
GSM1827476	GSE71119	Cluster1	-0.369966	-0.36576	-0.487697	0.665601	-0.270064	-1.22481	-0.405451	0.636431	0.0597342	-0.499202	-0.469303	1.18293	1.58689	-0.66971	-0.304323	1.4847	-0.335441	-0.159	-0.790556	0.284475	-0.230645	-0.308013
GSM1827477	GSE71119	Cluster1	-0.531788	-0.317389	-0.544531	-0.370175	0.363938	-0.517202	-0.405451	-0.7739	0.34518	-0.499202	0.0909262	-0.0717119	0.742479	-0.66971	-0.900333	2.09837	-0.335441	-0.209105	-0.121444	-0.288635	-0.230645	0.27154
GSM1827479	GSE71119	Cluster1	-0.580186	-0.287654	-0.544531	1.04213	-0.270064	-0.0404955	-0.405451	-0.263605	0.863325	-0.499202	-0.469303	0.393254	-0.15151	-0.66971	1.82327	0.680973	-0.335441	-0.270875	-0.386357	-0.288635	-0.230645	-0.308013
GSM1827480	GSE71119	Cluster1	0.209317	-0.36576	-0.544531	0.023232	-0.270064	-0.166784	-0.405451	-0.496156	1.59026	-0.499202	-0.0525425	0.64503	0.629026	-0.66971	0.610692	0.61839	-0.335441	-0.270875	0.259968	-0.288635	-0.230645	-0.308013
GSM1827481	GSE71119	Cluster1	-0.580186	-0.36576	-0.427757	-0.178051	-0.270064	-0.541042	-0.405451	0.00602635	0.977169	-0.499202	-0.469303	-0.363049	-0.79056	0.729759	-0.300004	0.6906	-0.335441	-0.270875	0.387896	-0.288635	-0.230645	-0.308013
GSM1827483	GSE71119	Cluster1	-0.580186	-0.36576	-0.520986	-0.618118	-0.0776908	-0.599448	-0.405451	-0.210717	1.08725	-0.499202	0.697862	0.0973656	0.559505	-0.526059	-0.636955	2.10864	-0.274233	-0.270875	-0.547382	-0.288635	-0.230645	-0.308013
GSM1827485	GSE71119	Cluster1	-0.580186	-0.293966	-0.544531	0.0287205	-0.270064	-1.04444	-0.343115	-0.742658	0.72142	-0.499202	-0.0364249	-0.696088	0.862847	-0.66971	-0.656357	2.55988	-0.335441	-0.270875	-0.452842	-0.288635	-0.230645	-0.308013
GSM1827486	GSE71119	Cluster1	-0.477585	-0.36576	-0.544531	-0.109247	-0.0767443	-1.29204	-0.405451	-0.0452006	2.63024	-0.499202	1.04575	-0.659644	-0.346491	0.597646	-0.956346	1.44473	-0.335441	-0.247956	-0.690896	-0.288635	-0.230645	-0.185835
GSM1827488	GSE71119	Cluster1	-0.0311386	-0.36576	-0.522692	0.465729	-0.270064	-0.692651	-0.405451	0.581463	0.421884	-0.499202	-0.469303	1.81305	0.550609	-0.66971	2.26823	0.457454	-0.335441	-0.270875	-0.414835	-0.288635	-0.230645	-0.308013
GSM1827489	GSE71119	Cluster1	-0.290334	-0.36576	-0.126541	1.38227	-0.270064	-0.52303	-0.405451	1.343	1.73907	-0.499202	-0.469303	0.959072	0.203469	-0.66971	0.561475	0.0915179	-0.335441	-0.270875	0.185311	-0.288635	-0.230645	-0.308013
GSM1827490	GSE71119	Cluster1	-0.580186	0.426716	-0.544531	0.0901884	2.23359	-1.14285	-0.405451	2.26589	-0.653544	-0.499202	-0.469303	2.43262	0.095706	-0.66971	0.36789	0.997307	-0.335441	-0.270875	-0.373964	-0.288635	-0.230645	-0.308013
GSM1827491	GSE71119	Cluster1	-0.580186	0.373966	-0.544531	0.499297	-0.270064	-1.29204	-0.0756959	-0.210622	0.81822	-0.499202	-0.323683	-0.831044	-0.79056	1.14122	-0.794432	1.18183	-0.335441	-0.270875	-0.790556	-0.0829547	-0.230645	-0.308013
GSM1827492	GSE71119	Cluster1	-0.580186	-0.36576	1.00246	0.339354	-0.270064	-0.358043	-0.405451	-0.7739	0.312227	-0.499202	-0.469303	0.086131	-0.686272	0.272907	-0.436295	0.484913	-0.335441	-0.270875	0.370106	-0.288635	-0.230645	-0.308013
GSM1827494	GSE71119	Cluster1	-0.156368	-0.36576	-0.544531	0.190079	-0.270064	-0.739432	-0.405451	-0.363077	0.456625	-0.499202	-0.469303	0.348702	0.217807	-0.66971	-0.321836	0.671805	-0.335441	-0.270875	2.01683	-0.147692	-0.230645	-0.308013
GSM1827495	GSE71119	Cluster1	-0.580186	-0.36576	-0.544531	0.197764	-0.270064	-0.963985	-0.405451	0.119898	0.210881	-0.499202	-0.469303	-0.0178319	-0.79056	0.132916	-0.364789	1.64923	-0.335441	-0.270875	-0.0441985	-0.288635	-0.230645	-0.308013
GSM1827496	GSE71119	Cluster1	-0.179803	-0.36576	-0.544531	0.369107	-0.270064	-0.906459	-0.405451	0.547435	0.76121	-0.499202	-0.469303	0.744542	1.42485	-0.66971	-0.0813896	0.749797	-0.335441	0.345045	0.66027	-0.288635	-0.230645	-0.308013
GSM1827501	GSE71119	Cluster1	-0.562569	-0.36576	-0.544531	0.974607	-0.270064	-0.436527	-0.405451	-0.104187	0.103969	-0.499202	-0.469303	-0.562049	-0.586638	-0.66971	-0.523577	2.01857	-0.335441	-0.270875	-0.23798	-0.288635	-0.230645	-0.308013
GSM1827503	GSE71119	Cluster1	-0.267252	-0.36576	-0.544531	-0.31478	-0.270064	-0.737317	-0.278095	-0.7739	0.911926	-0.499202	0.192428	-0.831044	0.210236	-0.66971	-0.848112	2.04241	-0.335441	0.00218936	0.451026	-0.288635	-0.230645	0.344821
GSM1827504	GSE71119	Cluster1	-0.0933256	-0.36576	-0.51447	0.172789	-0.270064	-0.698755	-0.405451	0.402125	0.927995	-0.499202	-0.469303	0.486608	-0.367683	0.253421	0.715205	0.632625	-0.335441	-0.270875	-0.285642	-0.288635	-0.230645	-0.308013
GSM1827522	GSE71120	Cluster1	-0.247656	-0.36576	0.0929198	-0.618118	-0.270064	1.4587	-0.405451	-0.7739	-0.653544	-0.499202	0.523907	-0.831044	-0.136866	-0.66971	1.65374	0.704837	-0.335441	-0.270875	-0.502177	-0.288635	-0.230645	-0.308013
GSM1827540	GSE71120	Cluster1	-0.457339	-0.36576	-0.544531	0.453562	-0.270064	-1.29204	-0.405451	-0.583473	2.38777	-0.499202	-0.469303	0.592238	-0.79056	0.778337	-0.55041	1.22563	-0.335441	-0.215176	-0.790556	-0.27191	-0.230645	-0.308013
GSM1969300	GSE75885	Cluster1	-0.580186	-0.221087	-0.544531	-0.618118	-0.270064	-0.151293	-0.405451	1.92991	0.0711917	-0.499202	2.59671	-0.831044	0.605421	-0.66971	-0.746705	0.163551	-0.335441	0.99219	1.87886	-0.288635	-0.230645	-0.308013
GSM1969305	GSE75885	Cluster1	-0.287591	-0.36576	-0.544531	-0.618118	-0.270064	0.155878	-0.405451	-0.53371	-0.653544	-0.499202	4.05407	-0.831044	2.3987	-0.66971	-0.639032	0.767342	-0.335441	-0.270875	0.182679	-0.288635	-0.230645	-0.308013
GSM1969306	GSE75885	Cluster1	-0.580186	-0.36576	0.647277	0.973553	-0.270064	-0.183219	-0.376032	1.26053	-0.653544	-0.270662	-0.469303	-0.831044	-0.79056	-0.109748	0.268952	0.706277	-0.335441	-0.270875	-0.474634	-0.288635	-0.230645	-0.308013
GSM1969307	GSE75885	Cluster1	0.363956	-0.36576	-0.544531	-0.19194	-0.270064	-0.516201	-0.405451	0.211212	0.878373	-0.499202	-0.469303	-0.469325	-0.79056	0.344375	-0.335479	1.24448	-0.335441	-0.270875	-0.631266	-0.288635	-0.230645	0.736362
GSM1969308	GSE75885	Cluster1	0.0530886	-0.36576	-0.544531	-0.548306	-0.270064	0.201396	-0.405451	0.0315077	-0.653544	-0.499202	-0.469303	-0.0123205	2.13796	-0.66971	-0.589366	0.221569	-0.335441	-0.174624	1.94674	-0.288635	-0.230645	-0.308013
GSM1969309	GSE75885	Cluster1	-0.580186	-0.36576	-0.544531	-0.432719	2.72805	-0.361116	-0.405451	-0.7739	-0.653544	-0.499202	2.44394	-0.831044	0.501685	0.124738	-0.956346	-0.13904	-0.335441	3.38519	-0.72781	0.0118437	-0.00989576	9.20667
GSM1969310	GSE75885	Cluster1	-0.322501	0.301152	0.810764	-0.288854	-0.270064	1.4432	-0.405451	3.64486	-0.653544	-0.499202	0.402514	-0.167115	-0.429708	-0.66971	-0.231766	0.146266	-0.335441	-0.270875	-0.613981	-0.288635	-0.230645	-0.308013
GSM1969311	GSE75885	Cluster1	0.422544	-0.36576	-0.544531	-0.618118	0.611082	0.932566	-0.405451	-0.664998	-0.198818	-0.499202	3.36589	-0.831044	0.229621	-0.482279	-0.50357	0.634177	-0.335441	0.0257992	-0.790556	0.0222663	-0.230645	0.20967
GSM1969313	GSE75885	Cluster1	0.394641	-0.36576	-0.544531	-0.363409	-0.270064	1.16987	-0.405451	-0.725243	-0.653544	-0.499202	1.04894	-0.831044	1.4719	-0.66971	-0.108955	0.546788	-0.335441	-0.270875	-0.212172	-0.288635	2.62779	-0.308013
GSM1969315	GSE75885	Cluster1	-0.165253	-0.36576	-0.544531	-0.618118	0.222846	1.31762	-0.405451	0.456658	-0.653544	-0.499202	-0.0405277	-0.162219	2.11568	-0.66971	0.265929	0.175538	1.76181	-0.270875	-0.122205	-0.288635	-0.230645	-0.308013
GSM1969316	GSE75885	Cluster1	-0.566093	-0.36576	0.0646589	1.0176	-0.270064	-0.610672	-0.405451	0.590623	0.803384	-0.499202	-0.326908	-0.506556	-0.418943	-0.66971	1.04718	0.871549	-0.335441	-0.270875	0.0826342	-0.288635	-0.230645	0.27917
GSM1969321	GSE75885	Cluster1	-0.580186	-0.36576	-0.544531	-0.618118	-0.270064	0.977461	-0.405451	0.0458279	0.241464	-0.499202	-0.469303	2.25356	0.0548371	-0.66971	-0.956346	0.535739	-0.335441	-0.270875	1.12478	-0.288635	-0.230645	-0.308013
GSM1969322	GSE75885	Cluster1	-0.580186	-0.36576	-0.544531	-0.399167	-0.270064	1.19537	-0.0482311	-0.7739	-0.653544	-0.499202	1.16613	-0.831044	0.870352	-0.66971	-0.0187204	1.114	0.71537	0.35118	-0.587433	-0.288635	-0.230645	-0.292411
GSM1969323	GSE75885	Cluster1	0.077404	-0.36576	-0.515727	-0.290298	-0.270064	0.544191	-0.405451	-0.7739	-0.310359	-0.499202	-0.037603	1.09852	-0.125991	-0.541225	-0.956346	0.550014	-0.335441	0.246285	1.2782	-0.288635	-0.230645	-0.261208
GSM1969324	GSE75885	Cluster1	-0.538539	-0.36576	-0.407363	0.708443	-0.270064	1.20729	-0.405451	-0.461877	0.737089	-0.499202	1.03961	0.714852	0.417327	-0.66971	-0.798327	0.151052	-0.335441	-0.270875	0.224124	-0.288635	-0.230645	-0.28461
GSM1969330	GSE75885	Cluster1	-0.580186	-0.36576	-0.529702	-0.618118	-0.270064	1.81318	-0.405451	0.201348	-0.345679	-0.499202	0.321976	-0.831044	0.0876458	-0.545942	0.0218738	0.70135	-0.335441	-0.270875	0.00251466	-0.288635	-0.230645	0.0340183
GSM1969331	GSE75885	Cluster1	-0.522706	-0.36576	-0.523768	-0.618118	-0.103597	-0.300552	-0.405451	-0.7739	-0.59714	-0.499202	-0.459178	0.122576	1.55998	-0.66971	-0.913205	0.509755	-0.335441	-0.270875	2.99779	-0.288635	-0.230645	-0.308013
GSM1969332	GSE75885	Cluster1	-0.521899	-0.36576	-0.544531	-0.204661	-0.270064	1.61532	-0.405451	-0.7739	-0.653544	-0.499202	0.0672919	-0.831044	-0.79056	-0.21043	-0.935023	1.0105	-0.335441	-0.0187516	0.141773	-0.288635	-0.230645	-0.308013
GSM1969333	GSE75885	Cluster1	-0.557644	-0.293811	-0.544531	-0.618118	-0.270064	1.93411	-0.405451	-0.505	1.65595	-0.499202	-0.469303	-0.831044	1.37078	-0.66971	0.137615	0.262271	-0.335441	-0.270875	0.139234	-0.288635	-0.230645	0.424575
GSM1969334	GSE75885	Cluster1	-0.580186	-0.169915	-0.288997	-0.152481	-0.270064	2.09793	0.261767	-0.278176	-0.653544	-0.499202	0.374704	-0.831044	0.0829902	-0.66971	0.127701	0.462274	-0.335441	0.664026	-0.412468	-0.288635	-0.230645	-0.237805
GSM1969336	GSE75885	Cluster1	-0.580186	0.910696	-0.544531	0.17609	-0.270064	0.62754	-0.127285	0.157894	-0.653544	-0.499202	1.38855	-0.831044	0.387794	-0.372858	0.775583	0.235723	-0.335441	-0.270875	0.0245297	-0.288635	-0.230645	-0.308013
GSM1969337	GSE75885	Cluster1	1.24237	-0.36576	-0.544531	-0.190276	-0.270064	0.0242148	-0.405451	4.35466	-0.653544	-0.499202	2.11386	-0.102212	-0.49574	-0.66971	-0.312704	0.29202	-0.335441	0.591277	-0.386138	-0.288635	-0.230645	-0.308013
GSM1969338	GSE75885	Cluster1	-0.580186	-0.36576	-0.544531	-0.618118	-0.270064	0.645211	-0.405451	-0.7739	-0.653544	-0.499202	1.1008	-0.831044	1.38379	-0.353119	-0.323011	1.14859	-0.335441	-0.270875	-0.756922	-0.288635	2.92678	2.64431
GSM1969340	GSE75885	Cluster1	-0.489486	-0.36576	-0.522903	1.04787	-0.270064	0.861189	-0.405451	-0.7739	0.327327	-0.499202	-0.469303	-0.831044	-0.234334	-0.66971	1.34668	0.681615	0.228246	-0.270875	-0.466886	-0.288635	-0.230645	0.0483782
GSM1969341	GSE75885	Cluster1	0.503173	-0.36576	0.790672	-0.618118	-0.270064	-0.291165	-0.405451	0.794835	-0.653544	-0.499202	1.83573	-0.831044	-0.432215	0.457074	-0.736275	0.233077	-0.335441	-0.270875	0.0483936	-0.288635	-0.230645	-0.308013
GSM1969343	GSE75885	Cluster1	-0.580186	-0.36576	-0.544531	-0.585756	-0.270064	0.414451	-0.405451	-0.7739	-0.653544	-0.499202	1.21149	-0.831044	-0.0283376	-0.0928969	0.00900143	1.35435	-0.335441	-0.270875	-0.287557	-0.288635	-0.230645	-0.308013
GSM1969347	GSE75885	Cluster1	-0.406128	-0.28833	-0.416426	-0.611337	-0.270064	-0.131799	1.76715	-0.7739	-0.32482	-0.499202	0.36062	-0.447854	-0.79056	0.575518	-0.285029	0.639419	-0.335441	-0.270875	0.361758	-0.288635	-0.230645	-0.308013
GSM1969350	GSE75885	Cluster1	-0.580186	-0.36576	-0.512682	0.828088	-0.270064	0.511146	-0.405451	0.352296	-0.653544	-0.499202	-0.469303	-0.770883	0.375408	-0.66971	2.6042	0.436998	-0.335441	-0.270875	-0.504334	-0.288635	-0.230645	-0.0275503
GSM1969352	GSE75885	Cluster1	0.231141	-0.36576	-0.544531	-0.237365	-0.270064	-0.262896	-0.405451	-0.7739	0.26773	-0.499202	0.611517	-0.354822	1.50918	-0.66971	-0.905099	1.46622	-0.335441	-0.0541305	-0.0612721	-0.288635	-0.230645	0.363288
GSM1969353	GSE75885	Cluster1	-0.35974	-0.126558	-0.17599	0.158494	-0.270064	0.736858	-0.176416	-0.419228	0.630443	-0.499202	0.285971	-0.831044	-0.449897	0.139265	0.379616	0.118827	-0.335441	-0.270875	-0.0110049	-0.288635	-0.230645	-0.308013
GSM1969354	GSE75885	Cluster1	-0.463372	-0.36576	-0.544531	-0.618118	-0.270064	1.28093	-0.405451	-0.537652	-0.479793	-0.499202	-0.0503639	0.761263	0.398425	-0.66971	-0.564805	1.01305	0.469138	-0.270875	0.0879354	-0.288635	-0.230645	-0.0659012
GSM1969361	GSE75885	Cluster1	-0.580186	0.0208503	-0.544531	0.439574	-0.270064	-0.139574	-0.405451	0.915974	1.41824	-0.499202	-0.469303	-0.0227566	0.493896	-0.66971	1.2869	0.657449	-0.335441	-0.270875	-0.15088	-0.288635	-0.230645	-0.308013
GSM1969362	GSE75885	Cluster1	-0.341933	-0.36576	-0.544531	0.0801391	-0.270064	-0.388531	-0.405451	1.52365	-0.653544	-0.499202	0.620007	-0.831044	-0.79056	0.527697	-0.277725	0.890134	-0.335441	-0.270875	-0.367214	-0.288635	-0.230645	-0.276809
GSM1969365	GSE75885	Cluster1	-0.580186	-0.36576	-0.544531	2.52372	-0.270064	-0.61794	-0.405451	1.98836	-0.162804	-0.391984	-0.469303	-0.00352809	-0.709025	-0.66971	1.42361	0.374159	-0.335441	-0.270875	-0.295182	-0.288635	-0.230645	-0.211182
GSM1969367	GSE75885	Cluster1	-0.0272589	-0.36576	-0.544531	1.60392	-0.270064	-1.06532	-0.405451	1.71187	1.95633	-0.499202	1.48072	1.98452	-0.532645	-0.494113	-0.891535	0.335446	-0.335441	-0.270875	-0.0543088	-0.288635	-0.230645	-0.308013
GSM1969371	GSE75885	Cluster1	-0.580186	-0.36576	-0.544531	-0.456506	0.197753	-0.0386209	-0.405451	1.03919	-0.653544	-0.499202	2.22882	-0.831044	0.00328161	0.331405	-0.190909	0.559796	-0.335441	-0.270875	-0.14249	-0.288635	-0.230645	-0.308013
GSM1969372	GSE75885	Cluster1	-0.492068	-0.36576	-0.504824	-0.618118	-0.270064	0.496544	-0.405451	0.519475	1.10635	-0.499202	1.707	-0.370761	-0.742611	0.654998	0.175109	0.315485	-0.335441	-0.270875	-0.790556	-0.288635	-0.230645	-0.308013
GSM1969377	GSE75885	Cluster1	0.515114	-0.36576	-0.544531	-0.618118	1.69669	-1.29204	-0.405451	-0.496845	3.78961	-0.499202	3.51683	2.33164	-0.589286	-0.351289	-0.956346	0.509516	-0.335441	-0.25254	-0.0161787	-0.288635	-0.230645	-0.308013
GSM1969380	GSE75885	Cluster1	-0.562315	-0.351712	-0.498008	0.428049	-0.270064	1.21466	-0.405451	-0.258739	-0.566577	-0.499202	-0.469303	0.148205	0.86266	-0.66971	-0.629769	0.850912	-0.335441	-0.00613823	-0.221461	-0.288635	-0.230645	0.0127515
GSM1969381	GSE75885	Cluster1	-0.54668	-0.36576	-0.544531	-0.618118	0.372871	0.135477	-0.405451	-0.7739	-0.653544	-0.499202	0.638964	-0.625595	0.971838	-0.66971	-0.837589	1.7658	-0.335441	-0.266291	0.16429	-0.288635	-0.230645	0.175654
GSM1969383	GSE75885	Cluster1	-0.0899077	-0.36576	-0.478017	0.269112	-0.270064	0.560354	-0.405451	-0.233602	0.742445	-0.499202	-0.469303	-0.185851	-0.668579	-0.66971	1.9234	0.536307	-0.335441	-0.270875	-0.0799455	-0.288635	-0.230645	-0.128841
GSM1969384	GSE75885	Cluster1	1.37458	-0.36576	-0.544531	-0.618118	-0.270064	0.261948	-0.405451	-0.723068	0.870116	-0.499202	-0.469303	1.17288	-0.00408278	-0.66971	0.25647	0.309829	-0.335441	-0.270875	0.859058	-0.288635	-0.230645	-0.308013
GSM1969387	GSE75885	Cluster1	-0.580186	-0.257385	-0.527849	-0.618118	0.492386	1.25671	-0.405451	-0.441398	0.752614	-0.499202	3.67679	-0.831044	0.473725	-0.230482	-0.919235	0.162636	-0.335441	-0.270875	-0.00625585	-0.288635	-0.230645	0.00641005
GSM1969389	GSE75885	Cluster1	-0.550641	-0.36576	-0.544531	-0.618118	0.985853	0.263085	-0.405451	-0.749601	-0.154905	-0.499202	1.12056	-0.424384	0.876528	-0.66971	-0.699471	1.9072	-0.335441	-0.270875	-0.790556	-0.257963	-0.230645	-0.308013
GSM1969391	GSE75885	Cluster1	-0.414412	-0.36576	-0.544531	0.84079	-0.270064	0.827981	-0.405451	1.72547	-0.653544	-0.499202	-0.305099	-0.501092	-0.551765	-0.630568	0.489703	0.34306	0.85503	-0.270875	0.167912	-0.288635	-0.230645	-0.308013
GSM1969392	GSE75885	Cluster1	1.43996	-0.36576	-0.544531	-0.524222	-0.270064	-0.463964	-0.405451	1.24154	-0.653544	-0.499202	0.0251798	-0.2596	0.410728	-0.66971	1.60423	0.374242	-0.335441	2.16903	-0.0770274	-0.288635	-0.230645	-0.308013
GSM1969395	GSE75885	Cluster1	-0.580186	-0.36576	-0.544531	-0.618118	1.30946	-0.371656	-0.405451	2.01946	-0.653544	-0.499202	1.58326	0.865426	-0.221715	-0.66971	0.287399	0.52567	-0.335441	-0.270875	0.902572	-0.288635	-0.230645	-0.308013
GSM1969396	GSE75885	Cluster1	-0.580186	-0.229396	-0.544531	-0.163956	-0.270064	-0.197545	-0.405451	-0.309452	-0.653544	-0.499202	0.364319	-0.831044	-0.79056	0.953845	-0.160201	0.952011	-0.335441	-0.270875	-0.510638	-0.288635	-0.230645	-0.308013
GSM1969397	GSE75885	Cluster1	-0.421037	-0.36576	-0.228413	-0.404184	-0.270064	-0.045008	-0.405451	-0.569943	-0.183741	-0.499202	-0.469303	0.502449	-0.79056	0.495238	-0.396796	1.01563	-0.335441	0.120163	-0.253223	-0.288635	-0.230645	-0.308013
GSM1969399	GSE75885	Cluster1	1.00009	-0.36576	-0.544531	-0.618118	-0.270064	0.443851	-0.405451	-0.441898	0.0321469	-0.499202	-0.0187656	0.399473	0.49836	-0.66971	-0.928575	0.383634	-0.335441	-0.0697191	1.4597	-0.288635	-0.230645	-0.308013
GSM1969400	GSE75885	Cluster1	-0.519891	-0.36576	-0.542677	-0.618118	-0.270064	1.40381	-0.405451	-0.119886	0.468561	-0.499202	-0.167529	-0.0100188	-0.292049	-0.041044	-0.898457	1.03934	-0.335441	0.28449	-0.790556	-0.221953	-0.230645	0.0396982
GSM1969401	GSE75885	Cluster1	0.608025	-0.36576	-0.503402	-0.332523	-0.270064	0.412981	-0.405451	-0.296023	1.63137	-0.499202	0.231383	-0.437052	0.783265	-0.66971	-0.519759	0.636542	-0.335441	-0.270875	0.459505	-0.288635	-0.230645	-0.308013
GSM1969403	GSE75885	Cluster1	0.344473	-0.36576	0.205296	0.11597	-0.270064	-0.467501	-0.405451	2.56718	-0.653544	-0.499202	-0.138183	-0.831044	1.4285	-0.66971	1.49621	0.284215	-0.335441	-0.270875	-0.164131	-0.288635	-0.230645	-0.308013
GSM1969406	GSE75885	Cluster1	0.946684	-0.36576	-0.544531	-0.0602382	-0.270064	0.366497	-0.405451	0.754338	-0.653544	-0.499202	0.663244	-0.831044	-0.79056	-0.334424	-0.135613	0.985352	-0.335441	-0.270875	-0.399636	-0.288635	-0.230645	-0.308013
GSM1969408	GSE75885	Cluster1	-0.302666	-0.36576	-0.507485	-0.346747	0.52492	-0.765211	-0.376032	-0.7739	0.828622	-0.499202	-0.251488	0.274588	1.02682	-0.66971	-0.956346	1.58285	-0.335441	0.276026	0.596337	-0.288635	-0.230645	-0.308013
GSM1969409	GSE75885	Cluster1	0.13586	-0.36576	-0.491501	-0.618118	-0.270064	0.681916	-0.405451	-0.164231	0.909419	-0.499202	0.628427	-0.24743	0.113057	0.474651	-0.449842	0.191072	-0.335441	0.0594381	-0.367863	-0.288635	-0.230645	-0.308013
TCGA-3B-A9HI	TCGA_Sarcoma	Cluster1	0.63573	-0.36576	-0.402372	0.0424203	-0.270064	-0.0885176	-0.405451	-0.404708	0.963981	-0.499202	0.323085	-0.392719	-0.635393	0.236513	0.190874	0.252172	-0.335441	-0.270875	0.107924	-0.288635	-0.230645	-0.245606
TCGA-3B-A9HL	TCGA_Sarcoma	Cluster1	2.2492	-0.36576	-0.544531	-0.618118	-0.270064	1.23916	-0.405451	-0.7739	-0.631409	-0.499202	-0.469303	0.789273	0.343194	-0.66971	-0.645976	0.788296	-0.335441	-0.122777	-0.790556	-0.288635	-0.230645	-0.0480797
TCGA-3B-A9HP	TCGA_Sarcoma	Cluster1	0.710867	-0.36576	0.238759	-0.0840398	-0.270064	-0.0371577	-0.405451	-0.7739	-0.6018	-0.499202	1.11621	0.197084	0.585169	-0.652759	0.22039	0.796925	-0.335441	-0.270875	-0.262846	-0.288635	-0.230645	-0.308013
TCGA-3B-A9I0	TCGA_Sarcoma	Cluster1	0.155831	-0.36576	-0.444802	0.793617	-0.270064	0.721191	-0.405451	-0.510002	-0.0833195	-0.499202	-0.319576	-0.36436	1.10317	-0.66971	-0.205821	0.216485	-0.335441	-0.270875	0.541128	-0.288635	-0.230645	-0.308013
TCGA-3R-A8YX	TCGA_Sarcoma	Cluster1	0.0279164	-0.36576	-0.544531	0.0631042	-0.270064	1.50257	0.111466	-0.7739	0.15372	-0.499202	-0.469303	0.0677743	-0.17906	-0.66971	-0.136021	0.638327	-0.335441	0.499156	-0.235148	-0.288635	-0.230645	0.0532945
TCGA-DX-A1KU	TCGA_Sarcoma	Cluster1	0.379017	-0.36576	-0.533409	-0.525826	-0.270064	1.33276	-0.405451	-0.756544	-0.653544	-0.499202	-0.469303	-0.169571	0.237399	-0.66971	0.273664	1.03043	-0.335441	-0.270875	-0.317366	-0.288635	-0.230645	-0.308013
TCGA-DX-A1KW	TCGA_Sarcoma	Cluster1	2.03663	-0.36576	-0.544531	-0.618118	-0.270064	0.786934	-0.405451	-0.374871	0.0154581	-0.499202	-0.469303	-0.831044	1.56829	-0.66971	-0.565372	0.171904	-0.335441	-0.158328	0.662558	-0.288635	0.410354	-0.308013
TCGA-DX-A1KY	TCGA_Sarcoma	Cluster1	3.59681	-0.36576	-0.544531	-0.618118	-0.270064	-0.168331	-0.405451	-0.7739	-0.653544	-0.499202	-0.469303	-0.742688	-0.115856	-0.66971	-0.956346	0.928368	-0.335441	0.317884	0.532537	-0.288635	-0.230645	-0.308013
TCGA-DX-A1KZ	TCGA_Sarcoma	Cluster1	-0.117257	-0.36576	-0.544531	0.0564932	-0.270064	-0.0554477	-0.405451	-0.746129	-0.565812	-0.499202	0.501271	-0.831044	0.828866	-0.66971	-0.885714	1.72384	-0.335441	-0.270875	0.0828536	-0.288635	-0.230645	-0.308013
TCGA-DX-A1L2	TCGA_Sarcoma	Cluster1	1.5213	-0.36576	-0.544531	-0.089569	-0.270064	0.233604	-0.405451	-0.733863	-0.500476	-0.499202	-0.469303	0.753896	0.097273	-0.66971	-0.163198	0.496528	-0.335441	-0.270875	0.729596	-0.288635	-0.230645	-0.308013
TCGA-DX-A1L3	TCGA_Sarcoma	Cluster1	0.128809	-0.36576	-0.540824	-0.187731	-0.270064	0.0038673	-0.405451	-0.572977	-0.418341	-0.499202	-0.29861	-0.831044	0.0300114	-0.66971	0.835134	0.868169	-0.335441	-0.270875	1.13717	-0.288635	-0.230645	-0.308013
TCGA-DX-A23V	TCGA_Sarcoma	Cluster1	0.526632	-0.36576	-0.168962	-0.245833	-0.270064	-0.126503	0.258724	-0.7739	0.079366	-0.499202	-0.469303	-0.681868	2.03619	-0.66971	-0.480203	1.35512	-0.335441	-0.224448	-0.461411	-0.288635	0.532202	-0.300212
TCGA-DX-A2J1	TCGA_Sarcoma	Cluster1	-0.429773	-0.36576	-0.43387	-0.0434951	-0.270064	0.00518446	-0.0778004	-0.7739	0.0844434	-0.499202	-0.469303	-0.435437	1.16345	-0.66971	-0.661987	1.60602	-0.335441	-0.270875	0.102259	-0.288635	-0.230645	-0.308013
TCGA-DX-A3LS	TCGA_Sarcoma	Cluster1	-0.503733	-0.36576	-0.522417	0.784647	-0.270064	1.33975	-0.405451	-0.7739	-0.653544	-0.499202	-0.469303	-0.684508	0.724796	-0.129378	0.487507	0.394071	-0.335441	-0.270875	-0.790556	-0.282965	-0.230645	-0.308013
TCGA-DX-A3LT	TCGA_Sarcoma	Cluster1	-0.580186	-0.1272	-0.42571	0.25735	-0.270064	-0.163991	-0.00696273	-0.7739	2.04293	-0.499202	-0.445678	-0.831044	-0.79056	0.00706979	-0.892898	0.42593	-0.335441	-0.270875	1.7374	-0.288635	-0.230645	-0.308013
TCGA-DX-A3LW	TCGA_Sarcoma	Cluster1	2.04308	-0.36576	-0.118008	-0.329955	-0.270064	-0.177103	-0.405451	-0.516352	-0.23881	-0.499202	-0.469303	0.776547	0.568724	-0.66971	-0.861513	0.411567	-0.335441	-0.0877581	0.960596	-0.288635	-0.230645	-0.308013
TCGA-DX-A3LY	TCGA_Sarcoma	Cluster1	-0.0334674	-0.36576	-0.525067	-0.46089	-0.270064	-0.315844	-0.405451	-0.7739	-0.653544	-0.499202	0.0798281	-0.473361	0.486981	-0.66971	-0.956346	2.42501	-0.335441	-0.0880857	-0.375778	-0.288635	-0.230645	-0.276809
TCGA-DX-A3M2	TCGA_Sarcoma	Cluster1	-0.580186	1.82841	-0.217166	0.827133	-0.270064	-0.94289	0.720717	-0.7739	0.916248	-0.499202	0.119079	-0.831044	0.937931	-0.66971	0.0378365	0.933574	0.173485	-0.270875	0.213063	-0.288635	-0.230645	0.110966
TCGA-DX-A3U5	TCGA_Sarcoma	Cluster1	0.981672	-0.36576	-0.544531	-0.235822	-0.270064	-0.668071	-0.405451	-0.7739	-0.269096	-0.464223	-0.469303	0.315622	1.29746	-0.66971	-0.849914	1.38189	-0.335441	-0.0530559	0.405988	-0.288635	-0.230645	-0.067983
TCGA-DX-A3U8	TCGA_Sarcoma	Cluster1	0.0682585	-0.36576	-0.544531	-0.351609	-0.270064	0.526875	-0.292575	-0.7739	0.140641	-0.499202	0.145248	-0.757925	1.851	-0.66971	0.2416	0.996404	-0.335441	-0.270875	-0.314416	-0.288635	-0.230645	0.120874
TCGA-DX-A3UB	TCGA_Sarcoma	Cluster1	1.30095	-0.36576	-0.333871	-0.495744	-0.270064	0.476407	-0.405451	-0.760015	0.880671	-0.499202	0.270915	-0.287527	1.16151	-0.66971	-0.730517	0.650523	-0.335441	-0.270875	0.18069	-0.288635	-0.230645	-0.308013
TCGA-DX-A3UC	TCGA_Sarcoma	Cluster1	0.556964	-0.36576	-0.462407	0.213021	-0.270064	1.08641	-0.405451	-0.7739	-0.653544	-0.499202	0.382935	-0.633397	1.48195	-0.66971	-0.596323	0.347648	0.958012	0.0338907	0.0544793	-0.288635	-0.230645	-0.308013
TCGA-DX-A3UD	TCGA_Sarcoma	Cluster1	0.0251411	-0.36576	-0.180825	0.135293	-0.270064	0.914025	-0.405451	-0.7739	0.207834	-0.499202	-0.237078	-0.67708	0.35593	-0.66971	-0.0747721	0.580749	2.40686	-0.270875	0.141294	-0.288635	-0.230645	-0.308013
TCGA-DX-A3UE	TCGA_Sarcoma	Cluster1	1.47778	-0.36576	-0.544531	-0.313167	-0.270064	0.474119	-0.405451	-0.197327	-0.533727	-0.499202	-0.0476052	-0.496889	0.586669	-0.66971	-0.781811	0.928956	-0.335441	0.389361	0.0292051	-0.288635	-0.230645	-0.308013
TCGA-DX-A3UF	TCGA_Sarcoma	Cluster1	1.15068	-0.36576	-0.544531	0.282339	-0.270064	-0.447944	-0.405451	-0.718457	0.865947	-0.499202	0.18467	0.177819	0.105858	-0.66971	2.63831	0.0564273	-0.335441	-0.270875	0.150674	-0.288635	-0.230645	-0.308013
TCGA-DX-A48K	TCGA_Sarcoma	Cluster1	2.69121	-0.36576	-0.544531	-0.242946	-0.270064	0.715914	-0.405451	-0.7739	0.934821	-0.499202	-0.469303	-0.0737332	0.612642	-0.605433	-0.498411	0.31937	-0.335441	-0.270875	-0.274326	-0.288635	-0.230645	-0.308013
TCGA-DX-A48L	TCGA_Sarcoma	Cluster1	1.41808	-0.36576	-0.544531	-0.380672	-0.270064	0.935702	-0.405451	-0.7739	-0.525602	-0.499202	0.212762	0.273816	0.0347996	-0.66971	0.754887	0.121942	-0.335441	-0.270875	0.404217	-0.288635	-0.230645	-0.308013
TCGA-DX-A48N	TCGA_Sarcoma	Cluster1	0.517021	-0.36576	-0.544531	-0.618118	-0.270064	0.309246	-0.405451	-0.7739	-0.653544	-0.499202	0.195299	-0.370068	2.07567	-0.66971	-0.717538	0.930531	-0.335441	2.67877	-0.13314	-0.288635	-0.230645	-0.308013
TCGA-DX-A48P	TCGA_Sarcoma	Cluster1	-0.0629187	-0.36576	-0.257234	0.179071	-0.270064	0.527319	-0.405451	-0.648503	-0.653544	-0.499202	-0.28015	-0.35044	1.04064	-0.66971	0.185752	0.300975	-0.335441	-0.270875	1.08872	-0.288635	-0.230645	-0.308013
TCGA-DX-A6BE	TCGA_Sarcoma	Cluster1	1.44345	-0.36576	-0.233594	1.53458	-0.270064	0.0179524	0.145936	-0.431717	-0.110409	-0.499202	-0.469303	-0.831044	0.566864	-0.296742	0.0971951	0.182794	-0.335441	-0.270875	-0.71498	-0.288635	-0.230645	-0.192064
TCGA-DX-A6BF	TCGA_Sarcoma	Cluster1	-0.20202	-0.36576	-0.544531	-0.0938093	-0.270064	0.19999	-0.405451	-0.7739	-0.0871854	-0.499202	-0.469303	0.431201	0.3228	-0.66971	-0.326905	1.68827	-0.335441	-0.270875	-0.336823	-0.288635	-0.230645	-0.154429
TCGA-DX-A6YQ	TCGA_Sarcoma	Cluster1	-0.520827	-0.36576	-0.544531	1.16043	-0.270064	0.739154	-0.405451	-0.7739	-0.653544	-0.499202	0.253983	-0.370027	0.00180439	-0.66971	2.40062	0.115774	-0.335441	-0.103295	-0.180469	-0.288635	-0.230645	-0.308013
TCGA-DX-A6YR	TCGA_Sarcoma	Cluster1	1.12825	-0.36576	-0.544531	-0.266384	-0.270064	-0.421922	-0.405451	-0.7739	-0.640263	-0.499202	-0.469303	0.647832	2.74781	-0.66971	-0.558161	0.582029	-0.335441	-0.270875	0.777691	-0.288635	-0.230645	-0.308013
TCGA-DX-A6YS	TCGA_Sarcoma	Cluster1	0.174011	-0.36576	-0.544531	-0.086795	-0.270064	0.651347	-0.405451	-0.7739	-0.191238	-0.499202	-0.469303	0.898202	0.274661	-0.66971	0.936563	0.188197	-0.309209	-0.270875	0.823493	-0.288635	-0.230645	-0.308013
TCGA-DX-A6YT	TCGA_Sarcoma	Cluster1	2.04246	-0.36576	-0.544531	-0.618118	-0.270064	0.847084	-0.405451	-0.7739	1.53888	-0.499202	-0.469303	1.54584	0.563944	-0.66971	-0.713784	0.138581	-0.335441	0.211334	0.034066	-0.288635	-0.230645	-0.308013
TCGA-DX-A6YU	TCGA_Sarcoma	Cluster1	0.295365	-0.36576	-0.544531	1.96692	-0.270064	-0.456398	-0.180837	-0.391609	0.178003	-0.499202	0.167434	-0.831044	0.0779705	-0.66971	0.86975	0.843747	-0.335441	-0.270875	-0.653436	-0.288635	-0.230645	-0.308013
TCGA-DX-A6YX	TCGA_Sarcoma	Cluster1	0.391777	-0.36576	-0.544531	-0.618118	-0.270064	0.83275	-0.405451	-0.7739	-0.653544	-0.499202	0.00517198	-0.0656332	0.393302	0.215589	-0.956346	0.809527	-0.335441	1.47156	-0.790556	-0.281548	-0.230645	-0.308013
TCGA-DX-A6YZ	TCGA_Sarcoma	Cluster1	0.296802	-0.36576	-0.544531	-0.124862	-0.270064	0.226753	-0.405451	-0.567141	-0.653544	-0.499202	-0.101251	-0.357471	0.801516	-0.66971	-0.602226	0.69183	-0.335441	1.29981	1.01448	-0.288635	-0.230645	-0.308013
TCGA-DX-A7EN	TCGA_Sarcoma	Cluster1	1.18187	-0.36576	-0.544531	-0.618118	-0.270064	0.109319	-0.405451	-0.7739	0.439254	-0.499202	-0.469303	1.24573	-0.00891582	-0.66971	-0.348867	0.298278	-0.335441	0.850497	1.36405	-0.288635	-0.230645	-0.308013
TCGA-DX-A7EQ	TCGA_Sarcoma	Cluster1	-0.214335	-0.36576	-0.32833	-0.117584	0.346342	-1.29204	-0.405451	-0.7739	-0.653544	-0.499202	0.946228	-0.701501	-0.665249	1.08934	-0.956346	1.28175	-0.335441	-0.270875	-0.396773	-0.288635	-0.230645	-0.308013
TCGA-DX-A7EU	TCGA_Sarcoma	Cluster1	0.127671	-0.36576	-0.470522	0.547311	-0.270064	-0.22171	-0.405451	-0.7739	-0.006137	-0.499202	-0.469303	0.375417	-0.293659	-0.66971	0.27909	1.03549	0.0196923	-0.270875	0.340226	-0.288635	0.537306	-0.0280842
TCGA-DX-A8BK	TCGA_Sarcoma	Cluster1	-0.469632	-0.36576	-0.227316	1.26171	-0.270064	-1.29204	0.0546081	-0.7739	-0.0945372	-0.499202	-0.469303	-0.493957	0.443141	-0.66971	-0.66795	1.89771	-0.335441	-0.0921972	0.0917445	-0.288635	-0.230645	-0.0311574
TCGA-DX-A8BM	TCGA_Sarcoma	Cluster1	1.80577	-0.36576	-0.544531	-0.0739624	-0.270064	0.0107528	-0.405451	-0.746129	-0.653544	-0.499202	-0.469303	0.722677	0.710614	-0.66971	-0.607603	0.7548	-0.335441	1.82627	-0.173838	-0.288635	-0.230645	-0.276809
TCGA-DX-A8BN	TCGA_Sarcoma	Cluster1	0.942584	-0.36576	-0.544531	-0.265397	-0.270064	-0.415247	-0.405451	-0.678723	0.580733	-0.499202	-0.469303	0.855089	1.36883	-0.66971	-0.913653	1.09457	-0.335441	-0.270875	0.374353	-0.288635	-0.230645	-0.253407
TCGA-DX-A8BO	TCGA_Sarcoma	Cluster1	-0.270612	-0.36576	-0.544531	-0.220193	-0.270064	0.0964733	-0.259519	0.112985	0.214667	-0.499202	-0.389813	-0.416207	-0.591543	-0.66971	-0.501963	1.38956	-0.335441	4.00794	-0.13272	-0.288635	-0.230645	-0.237805
TCGA-DX-A8BR	TCGA_Sarcoma	Cluster1	-0.498357	-0.36576	-0.0870126	-0.0236396	-0.270064	-0.80863	-0.405451	-0.7739	-0.378776	-0.499202	0.513697	-0.357629	0.725009	-0.66971	-0.485846	1.83465	-0.335441	-0.270875	0.304924	-0.288635	-0.230645	-0.223218
TCGA-DX-A8BT	TCGA_Sarcoma	Cluster1	1.71538	-0.36576	-0.0400401	-0.445642	-0.270064	-0.441569	-0.405451	-0.7739	-0.351659	-0.499202	-0.469303	0.113168	-0.785743	-0.293401	-0.314256	1.36014	-0.335441	-0.270875	-0.211011	-0.288635	-0.230645	-0.308013
TCGA-DX-A8BV	TCGA_Sarcoma	Cluster1	1.63706	-0.36576	-0.498552	-0.618118	-0.270064	-0.0356531	-0.405451	-0.753072	-0.0569295	-0.499202	0.527985	0.248934	0.574084	0.484483	-0.862905	0.280291	-0.335441	0.317419	-0.459751	-0.288635	-0.230645	-0.308013
TCGA-DX-A8BX	TCGA_Sarcoma	Cluster1	0.356695	-0.36576	-0.544531	-0.618118	-0.270064	-0.324976	-0.405451	-0.7739	-0.653544	-0.499202	0.220922	-0.410754	2.48949	-0.66971	-0.599657	1.73347	-0.335441	-0.270875	-0.362252	-0.288635	-0.230645	-0.308013
TCGA-DX-AB2F	TCGA_Sarcoma	Cluster1	0.250463	-0.36576	-0.544531	-0.338722	-0.270064	0.871687	-0.405451	-0.7739	0.586228	-0.499202	-0.465928	0.490308	0.684217	-0.66971	-0.378126	0.84425	-0.335441	-0.131581	-0.0172246	-0.288635	-0.230645	0.260163
TCGA-DX-AB2G	TCGA_Sarcoma	Cluster1	-0.0246036	-0.36576	-0.20727	-0.0171593	-0.270064	0.35577	-0.405451	-0.7739	-0.310205	-0.499202	-0.438929	-0.471749	2.57334	-0.66971	-0.0959063	0.985907	-0.335441	-0.270875	-0.369807	-0.288635	-0.230645	-0.308013
TCGA-DX-AB2J	TCGA_Sarcoma	Cluster1	1.08443	-0.36576	-0.544531	-0.618118	-0.270064	1.24401	-0.405451	-0.7739	-0.0133298	-0.499202	-0.469303	1.10389	2.28168	-0.66971	-0.894948	0.152406	-0.335441	-0.270875	0.170663	-0.288635	-0.230645	-0.308013
TCGA-DX-AB2L	TCGA_Sarcoma	Cluster1	1.23954	-0.36576	0.563447	-0.214316	-0.270064	-1.04927	-0.160875	-0.678322	0.367461	-0.499202	0.422871	-0.831044	-0.79056	0.273931	-0.731764	1.10142	-0.335441	-0.270875	-0.27918	-0.288635	-0.230645	-0.308013
TCGA-DX-AB2T	TCGA_Sarcoma	Cluster1	-0.116671	-0.36576	-0.544531	2.17091	-0.270064	-0.49309	-0.405451	0.104869	1.0746	-0.499202	-0.277066	-0.282707	0.850602	-0.66971	0.759088	0.125947	-0.335441	-0.0134397	0.0605346	-0.288635	-0.230645	-0.308013
TCGA-DX-AB2V	TCGA_Sarcoma	Cluster1	1.38504	-0.36576	-0.481623	0.102252	-0.270064	0.35506	-0.405451	-0.664936	-0.635836	-0.499202	-0.469303	0.690463	0.0791376	-0.66971	-0.780066	0.554317	-0.335441	-0.270875	0.800555	-0.288635	-0.230645	-0.308013
TCGA-DX-AB2W	TCGA_Sarcoma	Cluster1	-0.426548	-0.36576	-0.135288	-0.188276	-0.270064	-0.395722	-0.405451	-0.7739	-0.653544	-0.499202	-0.412806	-0.654693	-0.054756	-0.48631	-0.891146	2.47354	-0.335441	0.720537	-0.684057	-0.26116	-0.230645	-0.308013
TCGA-DX-AB32	TCGA_Sarcoma	Cluster1	0.475829	-0.36576	-0.332862	1.11853	-0.270064	-0.331287	-0.405451	0.806706	1.86723	-0.499202	0.164745	-0.831044	-0.0655173	-0.57193	0.610134	0.645756	-0.335441	-0.270875	-0.674204	-0.288635	-0.230645	-0.308013
TCGA-DX-AB35	TCGA_Sarcoma	Cluster1	1.28784	-0.36576	-0.544531	-0.618118	-0.270064	0.998535	-0.405451	-0.7739	-0.64469	-0.499202	-0.469303	1.26188	0.341535	-0.636829	0.302072	0.796658	-0.335441	-0.211537	-0.68129	-0.288635	-0.230645	-0.308013
TCGA-DX-AB37	TCGA_Sarcoma	Cluster1	0.322295	-0.36576	2.09612	0.776204	-0.270064	-0.0558557	-0.405451	-0.746129	0.285072	-0.499202	-0.469303	0.426007	1.73407	-0.66971	-0.705658	0.126933	-0.335441	-0.209197	-0.334135	-0.288635	-0.230645	-0.308013
TCGA-FX-A2QS	TCGA_Sarcoma	Cluster1	-0.0152146	-0.36576	-0.544531	-0.322781	-0.270064	1.8624	-0.405451	0.142407	-0.626982	-0.499202	-0.0944543	-0.790532	-0.228819	-0.66971	1.37771	0.473289	-0.335441	-0.270875	-0.422046	-0.288635	-0.230645	-0.308013
TCGA-FX-A48G	TCGA_Sarcoma	Cluster1	0.627566	-0.36576	0.0779084	0.962215	-0.270064	-0.462078	-0.405451	0.294616	2.47109	-0.499202	-0.469303	1.81387	0.0233832	-0.651775	-0.724213	0.163858	-0.335441	-0.270875	0.296639	-0.288635	-0.230645	-0.308013
TCGA-FX-A8OO	TCGA_Sarcoma	Cluster1	1.56404	-0.36576	-0.544531	-0.148328	-0.270064	0.172717	-0.405451	-0.7739	-0.0392693	-0.499202	-0.469303	-0.328489	-0.202728	0.15944	-0.956346	0.918677	-0.335441	-0.270875	-0.500045	-0.288635	-0.230645	-0.308013
TCGA-HB-A3YV	TCGA_Sarcoma	Cluster1	1.7509	-0.36576	-0.544531	1.41024	-0.270064	-0.165521	-0.405451	0.551533	0.217065	-0.499202	0.463663	-0.558743	1.18297	-0.66971	-0.300465	0.316587	-0.335441	0.00851333	-0.790556	-0.288635	-0.230645	-0.308013
TCGA-HB-A5W3	TCGA_Sarcoma	Cluster1	0.0271153	-0.36576	-0.447749	-0.498628	-0.270064	1.29799	-0.405451	-0.7739	-0.653544	-0.499202	-0.469303	-0.182628	0.6096	-0.66971	-0.126544	0.319827	-0.335441	-0.270875	1.26247	-0.288635	-0.230645	-0.308013
TCGA-HS-A5N7	TCGA_Sarcoma	Cluster1	0.769116	-0.36576	-0.29059	-0.124264	-0.270064	1.05823	-0.405451	-0.207134	-0.653544	-0.499202	-0.469303	-0.260596	1.16701	-0.66971	-0.720862	0.704374	-0.335441	0.385296	-0.278278	-0.288635	-0.129061	-0.308013
TCGA-IE-A4EI	TCGA_Sarcoma	Cluster1	-0.296874	-0.36576	-0.544531	-0.618118	-0.270064	1.2203	-0.405451	-0.719905	-0.147527	-0.499202	-0.469303	1.03191	-0.302032	0.306899	-0.956346	0.147733	-0.335441	0.200666	0.519733	-0.288635	-0.114549	-0.308013
TCGA-IE-A4EJ	TCGA_Sarcoma	Cluster1	0.814187	-0.36576	0.59195	-0.0190847	-0.270064	1.23717	-0.405451	-0.760015	-0.653544	-0.499202	-0.469303	0.226289	-0.450902	-0.66971	0.883315	0.164709	-0.335441	-0.116957	-0.22169	-0.288635	-0.230645	-0.308013
TCGA-IF-A3RQ	TCGA_Sarcoma	Cluster1	0.149637	-0.36576	-0.544531	-0.502844	-0.270064	-0.183171	-0.405451	-0.7739	-0.128423	-0.499202	0.560996	-0.164628	1.88356	-0.66971	-0.879162	1.78087	-0.335441	-0.234205	-0.461481	-0.288635	-0.230645	-0.308013
TCGA-IS-A3K8	TCGA_Sarcoma	Cluster1	1.29884	-0.36576	-0.544531	-0.191637	-0.270064	-0.437912	-0.405451	-0.220457	0.719788	-0.499202	-0.469303	0.464955	-0.56673	0.260233	-0.488772	0.196022	-0.335441	-0.270875	0.746124	-0.288635	-0.230645	-0.308013
TCGA-IW-A3M6	TCGA_Sarcoma	Cluster1	-0.580186	0.297301	-0.264268	1.36008	-0.270064	-0.274089	0.525491	-0.0872851	-0.012515	-0.499202	-0.469303	0.869096	-0.557141	-0.285684	-0.794434	0.133132	-0.291721	-0.270875	1.12585	-0.288635	0.540567	-0.308013
TCGA-K1-A42W	TCGA_Sarcoma	Cluster1	0.422034	-0.36576	-0.544531	-0.084464	-0.270064	0.697099	-0.405451	-0.7739	-0.537601	-0.499202	-0.0478053	-0.501493	1.4337	-0.66971	-0.376764	0.638567	-0.335441	-0.270875	0.513747	-0.288635	-0.230645	-0.308013
TCGA-K1-A6RU	TCGA_Sarcoma	Cluster1	0.687401	-0.36576	-0.334868	0.211721	-0.270064	-0.275179	-0.405451	-0.7739	-0.653544	-0.499202	-0.438929	-0.0495593	0.977155	-0.66971	-0.142496	1.0523	-0.335441	-0.270875	0.329159	-0.288635	-0.230645	-0.308013
TCGA-LI-A9QH	TCGA_Sarcoma	Cluster1	0.316551	-0.36576	-0.544531	-0.618118	-0.270064	0.298044	-0.405451	-0.671134	-0.653544	-0.499202	-0.469303	1.03478	0.232391	-0.66971	-0.706657	0.834524	-0.335441	-0.270875	1.41725	-0.288635	-0.230645	-0.308013
TCGA-MB-A5Y9	TCGA_Sarcoma	Cluster1	-0.580186	1.00314	0.515899	0.953659	-0.270064	-0.0877134	-0.20282	-0.434851	0.500578	-0.499202	-0.469303	0.130285	-0.247736	-0.519181	-0.553766	0.977071	-0.335441	-0.270875	-0.380952	-0.288635	-0.230645	0.0380902
TCGA-MJ-A68H	TCGA_Sarcoma	Cluster1	-0.580186	0.367547	-0.390396	-0.576649	-0.270064	1.28603	-0.405451	-0.256736	-0.653544	-0.499202	-0.469303	1.55923	0.788052	-0.66971	-0.14699	0.380228	0.666607	-0.0383836	0.337315	-0.288635	-0.230645	-0.308013
TCGA-MJ-A68J	TCGA_Sarcoma	Cluster1	-0.053344	-0.36576	-0.501992	-0.363352	-0.270064	-0.0785744	-0.405451	-0.646549	0.257678	-0.499202	-0.469303	0.00880298	-0.408835	-0.66971	-0.714942	0.165608	5.02768	0.556436	2.61888	-0.288635	-0.230645	-0.308013
TCGA-MO-A47R	TCGA_Sarcoma	Cluster1	0.539607	-0.36576	-0.544531	-0.180538	-0.270064	0.184466	-0.405451	-0.7739	-0.653544	-0.499202	2.09613	-0.306483	-0.280966	-0.66971	0.213242	0.854935	-0.335441	-0.270875	0.36016	-0.288635	-0.230645	-0.308013
TCGA-PC-A5DM	TCGA_Sarcoma	Cluster1	0.746541	-0.36576	-0.544531	-0.547521	-0.270064	1.2289	-0.405451	-0.7739	-0.653544	-0.499202	-0.182995	-0.375216	1.81526	0.403421	-0.956346	0.194773	-0.335441	-0.234205	-0.761021	-0.288635	-0.230645	-0.308013
TCGA-PC-A5DO	TCGA_Sarcoma	Cluster1	1.0313	-0.36576	-0.544531	0.181107	-0.270064	0.761215	-0.197335	-0.7739	2.15477	-0.499202	1.76058	-0.831044	0.729559	-0.260124	-0.881273	0.0779304	-0.335441	0.264817	-0.546127	-0.288635	-0.230645	-0.308013
TCGA-PT-A8TR	TCGA_Sarcoma	Cluster1	1.75296	-0.36576	-0.544531	-0.618118	-0.270064	0.190848	-0.405451	-0.7739	-0.445135	-0.499202	-0.469303	0.453941	0.715616	-0.66971	-0.604536	1.44	-0.335441	0.569981	-0.790556	-0.288635	-0.230645	-0.308013
TCGA-QC-A6FX	TCGA_Sarcoma	Cluster1	0.0388111	-0.36576	-0.544531	-0.392976	-0.270064	0.49099	0.222259	-0.579971	-0.653544	-0.499202	-0.147109	-0.671122	-0.46645	-0.29279	0.376359	1.27802	-0.335441	-0.270875	-0.345564	-0.288635	-0.230645	0.252586
TCGA-QQ-A5V9	TCGA_Sarcoma	Cluster1	-0.0922887	-0.36576	0.525575	-0.409376	-0.270064	-0.305322	0.274529	-0.7739	0.602204	-0.499202	-0.0897203	-0.831044	-0.79056	-0.262602	-0.808714	1.99665	-0.335441	-0.270875	-0.790556	-0.211061	-0.230645	0.0240697
TCGA-QQ-A5VB	TCGA_Sarcoma	Cluster1	-0.115583	-0.36576	-0.483418	1.79962	-0.270064	-0.471738	-0.405451	1.04828	0.940307	-0.499202	-0.469303	0.168952	-0.62961	-0.66971	0.552567	0.991305	-0.335441	-0.270875	-0.790556	-0.288635	-0.230645	-0.308013
TCGA-QQ-A8VD	TCGA_Sarcoma	Cluster1	0.707868	-0.36576	-0.544531	-0.618118	-0.270064	0.112849	-0.405451	-0.541039	-0.653544	-0.499202	0.676869	0.218068	-0.380802	0.356295	-0.956346	0.223143	-0.335441	-0.0806752	0.967859	-0.288635	-0.230645	-0.308013
TCGA-QQ-A8VG	TCGA_Sarcoma	Cluster1	0.273879	-0.36576	-0.519939	0.456381	-0.270064	-0.363291	-0.405451	-0.595291	-0.015015	-0.499202	0.0540301	-0.831044	2.63262	-0.0810345	-0.743754	0.535591	-0.335441	1.48303	-0.404459	-0.288635	-0.230645	-0.308013
TCGA-QQ-A8VH	TCGA_Sarcoma	Cluster1	2.6164	-0.36576	-0.407086	-0.0934913	-0.270064	0.24688	-0.278154	-0.7739	-0.653544	-0.499202	-0.469303	-0.831044	-0.79056	-0.0105371	-0.862485	0.890162	-0.335441	0.00417298	-0.564152	-0.288635	-0.230645	-0.308013
TCGA-RN-A68Q	TCGA_Sarcoma	Cluster1	-0.405607	-0.328299	-0.473344	0.359651	-0.270064	-0.0635459	-0.345484	-0.479955	-0.653544	-0.499202	0.0319849	-0.741317	6.60102	-0.66971	-0.854865	0.473118	-0.335441	0.17249	-0.790556	0.0546507	0.341685	-0.308013
TCGA-RN-AAAQ	TCGA_Sarcoma	Cluster1	-0.077213	-0.36576	-0.544531	-0.618118	-0.0593199	0.248149	-0.405451	-0.7739	-0.653544	-0.499202	1.92249	-0.831044	3.90121	-0.66971	-0.956346	1.25719	-0.335441	-0.0795369	-0.790556	-0.288635	-0.230645	-0.308013
TCGA-SG-A6Z4	TCGA_Sarcoma	Cluster1	-0.500972	-0.36576	-0.544531	-0.527918	-0.270064	-0.860918	-0.405451	0.271671	-0.445688	-0.499202	-0.0163393	-0.155864	-0.79056	1.08472	-0.612667	1.122	-0.335441	-0.270875	-0.139086	-0.288635	-0.230645	-0.308013
TCGA-SI-A71P	TCGA_Sarcoma	Cluster1	0.811563	-0.36576	-0.498489	-0.59347	-0.270064	0.239746	-0.405451	-0.7739	-0.653544	-0.499202	0.155837	-0.831044	3.94184	-0.66971	-0.642417	1.16618	-0.335441	-0.0762398	-0.790556	-0.288635	-0.143573	-0.308013
TCGA-VT-A80G	TCGA_Sarcoma	Cluster1	0.453746	-0.36576	-0.544531	0.959078	-0.270064	-0.638721	-0.405451	-0.357654	-0.653544	-0.499202	-0.469303	1.02834	0.619596	-0.66971	0.957513	0.370011	-0.188025	-0.270875	0.598194	-0.288635	-0.230645	-0.308013
TCGA-VT-A80J_2	TCGA_Sarcoma	Cluster1	-0.032408	0.106182	0.979974	-0.203394	0.187814	-0.556481	-0.395645	-0.7739	-0.566269	-0.499202	-0.469303	-0.319057	-0.249637	0.0934749	0.678943	0.871229	0.621194	-0.270875	-0.592077	-0.288635	-0.230645	-0.308013
TCGA-WK-A8XQ	TCGA_Sarcoma	Cluster1	2.57124	-0.36576	-0.544531	0.105304	-0.270064	0.0184054	-0.405451	-0.180326	-0.653544	-0.499202	-0.469303	1.24095	0.157263	-0.66971	-0.161735	0.264929	-0.335441	-0.270875	0.2164	-0.288635	-0.230645	-0.308013
TCGA-WK-A8XX	TCGA_Sarcoma	Cluster1	-0.580186	-0.36576	-0.544531	-0.482667	-0.270064	0.369314	-0.405451	-0.7739	-0.653544	-0.499202	0.100616	-0.831044	0.695204	-0.66971	-0.956346	1.78412	-0.335441	1.40847	0.106878	-0.288635	-0.230645	-0.308013
TCGA-WK-A8XY	TCGA_Sarcoma	Cluster1	0.923188	-0.36576	-0.00828418	-0.0857575	-0.270064	1.35228	-0.405451	-0.7739	-0.653544	-0.499202	0.628014	-0.831044	1.71751	-0.66971	-0.956346	0.222263	-0.335441	0.503725	-0.117583	-0.288635	-0.143573	-0.308013
TCGA-WK-A8Y0	TCGA_Sarcoma	Cluster1	-0.375885	-0.36576	-0.544531	0.47363	-0.270064	0.849191	1.50463	1.04024	-0.653544	-0.499202	-0.469303	1.02837	0.586749	-0.66971	0.725553	0.180474	-0.0282827	-0.270875	-0.610229	-0.288635	1.28395	-0.308013
TCGA-WP-A9GB	TCGA_Sarcoma	Cluster1	0.668317	-0.36576	-0.544531	-0.618118	-0.270064	2.1289	-0.405451	0.504044	0.73942	-0.499202	-0.469303	1.73577	0.272241	-0.66971	-0.956346	0.189477	-0.335441	0.363385	-0.617033	-0.288635	-0.230645	-0.308013
TCGA-X6-A7W8	TCGA_Sarcoma	Cluster1	-0.580186	0.487754	-0.240216	-0.224646	-0.270064	-1.09803	-0.405451	-0.7739	0.807367	-0.499202	0.565169	-0.831044	-0.265904	-0.233688	-0.556278	2.01318	-0.335441	-0.270875	-0.112258	-0.157129	-0.230645	-0.221435
TCGA-X6-A7WC	TCGA_Sarcoma	Cluster1	-0.0137342	-0.36576	-0.544531	0.964686	-0.270064	-0.211058	4.96606	-0.396297	-0.102977	-0.499202	-0.469303	0.931101	-0.748391	0.203351	-0.194492	0.0298679	-0.335441	-0.270875	-0.790556	0.154647	-0.230645	-0.308013
TCGA-X6-A8C3	TCGA_Sarcoma	Cluster1	-0.0179521	-0.36576	-0.442233	0.417097	-0.270064	-0.30216	-0.0657321	0.302426	-0.653544	-0.499202	-0.469303	-0.208335	1.09811	-0.66971	0.242522	1.25433	-0.300465	-0.270875	-0.321622	-0.288635	-0.230645	-0.308013
TCGA-X6-A8C4	TCGA_Sarcoma	Cluster1	-0.580186	-0.045214	-0.511199	-0.370511	-0.270064	1.04715	-0.405451	-0.603142	0.209521	-0.499202	-0.0835182	-0.193707	1.41083	-0.66971	-0.602904	1.29642	-0.335441	0.201729	-0.790556	-0.0718665	-0.230645	-0.308013
TCGA-X6-A8C6	TCGA_Sarcoma	Cluster1	0.875159	-0.36576	-0.544531	0.0879696	-0.270064	-0.322698	-0.405451	-0.7739	-0.653544	-0.499202	-0.469303	-0.134653	0.608438	-0.66971	-0.691305	1.15391	-0.335441	0.515985	0.650277	-0.288635	-0.129061	-0.308013
TCGA-Z4-AAPG	TCGA_Sarcoma	Cluster1	-0.580186	0.381286	-0.493447	-0.618118	-0.270064	0.610019	1.36557	-0.7739	-0.653544	-0.499202	1.10659	-0.831044	-0.720088	-0.477142	-0.956346	1.83437	-0.335441	0.171171	-0.462055	-0.288635	-0.230645	-0.308013
GSM1827059	GSE71118	Cluster2	-0.580186	0.530537	-0.317118	-0.618118	-0.270064	-1.29204	-0.405451	1.24339	-0.314281	0.789869	-0.469303	0.333246	-0.79056	1.23834	-0.144859	0.339585	-0.245045	-0.270875	-0.686824	0.271284	-0.230645	-0.308013
GSM1827067	GSE71118	Cluster2	-0.51315	0.0702377	-0.442217	-0.618118	0.105449	0.782389	-0.405451	-0.459987	0.499386	-0.0805106	-0.469303	0.146675	-0.79056	1.64931	-0.614886	-0.483665	-0.335441	-0.270875	-0.459181	-0.288635	-0.230645	0.120119
GSM1827078	GSE71118	Cluster2	-0.580186	-0.36576	-0.130766	0.264824	-0.270064	-1.29204	1.59829	-0.123008	-0.653544	1.6105	-0.469303	-0.740263	-0.79056	1.16177	-0.104256	0.0676617	-0.335441	-0.270875	-0.364788	-0.237794	-0.230645	-0.300212
GSM1827085	GSE71118	Cluster2	-0.580186	-0.226853	-0.504249	-0.531243	-0.238639	-1.29204	-0.0164431	-0.560921	-0.561792	0.476306	-0.469303	-0.831044	-0.79056	3.35293	0.401798	-1.07042	-0.335441	-0.270875	-0.273908	-0.288635	-0.230645	-0.308013
GSM1827091	GSE71118	Cluster2	-0.580186	2.23945	0.114113	-0.618118	-0.270064	-1.26515	-0.405451	0.856308	-0.217155	0.444323	-0.469303	-0.395544	-0.79056	1.31087	2.07494	-1.62377	3.6539	-0.270875	1.01044	-0.288635	3.58834	-0.308013
GSM1827094	GSE71118	Cluster2	-0.580186	-0.36576	-0.103378	-0.618118	-0.270064	-1.14857	-0.405451	-0.104712	0.067128	0.23208	-0.469303	-0.659989	-0.79056	2.41388	-0.549864	-0.317373	-0.335441	-0.270875	0.162456	-0.288635	-0.230645	-0.308013
GSM1827098	GSE71118	Cluster2	-0.580186	0.741594	-0.182019	-0.618118	-0.270064	-0.891802	-0.395645	-0.468585	-0.653544	-0.411392	-0.363436	-0.831044	-0.79056	3.88302	-0.835421	-1.12012	-0.335441	-0.204656	-0.586775	-0.288635	-0.230645	0.119422
GSM1827104	GSE71118	Cluster2	-0.580186	3.10414	0.38788	-0.618118	1.35067	-0.577564	-0.405451	-0.7739	0.0964984	0.679281	-0.469303	-0.36523	-0.268106	1.17079	0.192487	-0.82421	-0.335441	-0.270875	0.0762085	-0.288635	0.447814	-0.308013
GSM1827112	GSE71118	Cluster2	-0.580186	3.28929	2.23283	-0.618118	1.32545	-1.01695	0.441975	1.61122	0.664987	1.44698	-0.469303	-0.831044	-0.79056	1.12155	-0.662117	-1.05752	-0.335441	-0.270875	-0.700186	-0.288635	-0.230645	-0.308013
GSM1827117	GSE71118	Cluster2	-0.580186	0.439378	0.789256	-0.615406	2.69967	-1.29204	-0.405451	-0.7739	0.682476	-0.115509	-0.469303	0.538913	-0.79056	1.20954	0.263599	-0.496782	0.246629	-0.270875	-0.790556	1.00834	-0.230645	0.583898
GSM1827133	GSE71118	Cluster2	-0.580186	-0.120876	-0.464359	-0.618118	-0.0747129	-1.29204	-0.0850557	-0.640028	-0.653544	0.0515863	-0.469303	-0.831044	-0.79056	2.44639	-0.893365	0.373862	0.581789	-0.270875	-0.362778	-0.288635	-0.230645	-0.308013
GSM1827137	GSE71118	Cluster2	-0.580186	-0.152987	-0.369202	-0.618118	-0.0850468	-1.16542	1.40959	-0.7739	-0.653544	-0.100173	-0.151429	-0.831044	-0.79056	1.97786	0.303891	0.247864	-0.335441	-0.270875	-0.404899	-0.288635	-0.230645	-0.308013
GSM1827144	GSE71118	Cluster2	-0.580186	0.739778	-0.374327	-0.618118	-0.270064	0.239557	-0.315842	-0.489026	0.609876	-0.499202	0.463177	-0.645442	-0.79056	2.26144	-0.755269	-0.418402	-0.335441	-0.270875	-0.736844	-0.284383	-0.230645	-0.308013
GSM1827145	GSE71118	Cluster2	-0.580186	1.53712	-0.246901	-0.618118	-0.270064	1.02681	-0.405451	-0.7739	0.0200068	-0.499202	-0.0837384	-0.174235	-0.79056	2.12565	-0.712394	-0.888372	-0.335441	-0.270875	-0.650154	-0.288635	-0.230645	0.673425
GSM1827147	GSE71118	Cluster2	-0.580186	-0.0706772	-0.402955	-0.618118	-0.179749	-1.29204	-0.172398	-0.135719	-0.383146	0.0776556	-0.469303	-0.831044	-0.79056	3.3487	-0.808464	-0.472089	-0.335441	-0.270875	-0.578678	-0.288635	-0.230645	-0.205053
GSM1827151	GSE71118	Cluster2	-0.580186	1.9101	-0.165004	-0.618118	1.26842	1.34282	0.144444	-0.7739	-0.508017	-0.499202	1.10531	-0.831044	-0.79056	0.803162	-0.705157	-0.298104	-0.335441	-0.270875	-0.790556	0.210853	-0.230645	-0.308013
GSM1827153	GSE71118	Cluster2	-0.580186	-0.0937387	-0.324902	-0.618118	-0.270064	-0.685789	-0.405451	-0.225946	-0.14573	0.351584	-0.469303	-0.459903	-0.79056	1.18766	-0.511151	0.62177	-0.335441	-0.270875	-0.0700299	-0.288635	-0.230645	0.630246
GSM1827158	GSE71118	Cluster2	-0.332691	-0.36576	-0.512411	-0.618118	0.473705	-0.072366	0.153121	-0.7739	-0.653544	-0.0762108	1.50975	-0.831044	0.902469	0.834313	-0.848917	-1.43092	0.111734	0.185427	-0.790556	3.44951	0.192954	3.8579
GSM1827162	GSE71118	Cluster2	-0.580186	0.472098	-0.34768	-0.618118	-0.235147	-1.29204	-0.083691	-0.430576	-0.635836	-0.376053	-0.14344	-0.831044	-0.79056	2.56749	-0.908479	0.324814	-0.335441	-0.270875	-0.667518	-0.288635	-0.230645	1.44212
GSM1827168	GSE71118	Cluster2	-0.580186	0.511983	-0.383167	-0.618118	1.29664	0.111241	-0.405451	-0.260163	-0.587792	0.384677	-0.0162	-0.831044	-0.79056	0.926921	-0.542777	0.0331879	-0.335441	-0.0604622	0.0644788	-0.288635	-0.230645	0.552072
GSM1827176	GSE71118	Cluster2	-0.580186	0.236294	-0.336551	-0.618118	-0.270064	-0.626292	-0.405451	-0.7739	-0.653544	-0.228215	-0.302836	-0.831044	0.44544	1.83089	-0.182424	0.0204729	-0.21317	-0.270875	-0.790556	0.120476	0.666625	1.69993
GSM1827177	GSE71118	Cluster2	-0.580186	-0.105295	0.0219052	-0.618118	-0.210774	-0.832687	0.194545	-0.7739	-0.653544	0.0649429	-0.469303	-0.831044	-0.79056	3.10871	-0.833306	-0.618244	-0.335441	-0.270875	-0.396497	-0.288635	-0.230645	-0.308013
GSM1827179	GSE71118	Cluster2	-0.580186	0.308581	-0.157251	-0.618118	1.88679	-1.10978	-0.405451	-0.69563	-0.653544	-0.214049	-0.469303	-0.831044	-0.79056	1.41932	0.792783	0.497704	-0.107682	-0.270875	-0.790556	-0.0163858	-0.172597	-0.308013
GSM1827185	GSE71118	Cluster2	-0.580186	1.22048	-0.174551	-0.618118	0.328458	-1.29204	-0.291811	-0.0302739	-0.472906	-0.0726565	-0.469303	-0.713606	-0.79056	1.4068	-0.749873	1.16433	-0.335441	-0.270875	-0.790556	-0.23165	-0.230645	-0.308013
GSM1827189	GSE71118	Cluster2	-0.580186	0.425418	-0.217005	-0.618118	0.464897	-1.27826	-0.230376	-0.631134	-0.653544	-0.377297	-0.363649	-0.831044	-0.79056	3.17301	-0.913366	-0.18043	-0.335441	-0.270875	-0.678038	-0.288635	-0.230645	-0.292411
GSM1827191	GSE71118	Cluster2	-0.580186	1.36307	0.203378	-0.618118	2.04605	-0.423483	-0.337926	-0.7739	-0.653544	0.0892723	-0.469303	-0.831044	-0.79056	3.60909	-0.639636	-1.77603	-0.335441	-0.270875	-0.790556	-0.28013	-0.230645	-0.269008
GSM1827193	GSE71118	Cluster2	-0.580186	-0.36576	-0.247842	-0.420716	-0.270064	-1.2738	0.127247	2.01254	-0.653544	0.569332	-0.469303	-0.831044	-0.79056	2.89486	0.450469	-1.03389	-0.335441	-0.270875	-0.687843	-0.288635	-0.230645	-0.308013
GSM1827197	GSE71118	Cluster2	-0.580186	-0.36576	-0.137526	-0.464936	-0.270064	-1.29204	1.6031	-0.267458	-0.603297	0.32719	-0.469303	-0.831044	-0.780926	1.64362	-0.190666	0.392566	-0.186689	-0.270875	-0.790556	0.432422	-0.230645	-0.308013
GSM1827198	GSE71118	Cluster2	-0.580186	2.03009	-0.533409	-0.618118	0.893559	0.341342	-0.405451	-0.7739	-0.653544	-0.499202	-0.469303	3.23021	-0.79056	1.33842	1.71961	-2.04371	3.08824	-0.270875	-0.790556	1.37074	-0.230645	-0.0435987
GSM1827203	GSE71118	Cluster2	-0.580186	0.287922	-0.186778	-0.618118	-0.270064	-0.732263	0.700362	-0.230052	-0.653544	0.426294	0.0123439	-0.831044	-0.382869	2.0327	-0.757035	-0.32682	-0.335441	-0.270875	-0.790556	0.490412	0.283649	0.467148
GSM1827215	GSE71118	Cluster2	-0.409763	-0.182569	-0.466556	-0.618118	-0.270064	-0.303301	0.173137	1.59989	-0.64469	0.78634	-0.469303	-0.831044	-0.79056	1.42149	-0.698085	-0.417471	-0.335441	-0.270875	0.479754	-0.288635	-0.230645	0.0103251
GSM1827218	GSE71118	Cluster2	-0.580186	-0.36576	0.0428582	-0.618118	2.27709	-0.632638	-0.210324	-0.7739	-0.653544	-0.0900395	-0.469303	-0.831044	-0.79056	1.12169	-0.907423	0.0891499	-0.335441	-0.270875	0.976685	-0.177513	-0.230645	-0.308013
GSM1827235	GSE71118	Cluster2	-0.580186	-0.36576	0.369776	-0.618118	0.606729	-0.0706434	-0.405451	-0.404849	-0.653544	0.419666	-0.469303	-0.59491	-0.79056	0.932045	-0.579445	0.265388	-0.335441	-0.270875	-0.790556	0.592282	-0.230645	1.06463
GSM1827238	GSE71118	Cluster2	-0.580186	-0.0136558	-0.264653	-0.618118	-0.189577	-1.29204	0.281777	-0.550401	-0.653544	-0.217055	-0.469303	-0.662929	-0.79056	3.82492	-0.812496	-0.994899	-0.335441	-0.270875	-0.790556	0.334605	-0.230645	-0.28461
GSM1827240	GSE71118	Cluster2	-0.580186	1.21223	-0.22395	-0.618118	0.70394	-0.865542	2.15175	-0.7739	-0.653544	-0.160663	-0.469303	-0.598544	-0.79056	2.14864	-0.689341	-0.152089	-0.335441	-0.270875	-0.46405	-0.288635	-0.230645	-0.308013
[truncated: 455 more rows]
